# Supplementary material for: Elevational Distribution and Extinction Risk in Birds
Source: PLoS One. 2015 Apr 7;10(4):e0121849. doi: 10.1371/journal.pone.0121849 (PMC4388662; doi:10.1371/journal.pone.0121849)
Supplement: S1 Appendix — (XLSX) [file pone.0121849.s001.xlsx]

## Sheet: Dataframe_species
Order	Family	Genus	ScientificName	Af	Au	Im	NA	NT	Oc	Pa	Af_end	Au_end	Im_end	NA_end	NT_end	Oc_end	Pa_end	IUCN Red List Status (2012.2 update)	Extinction Risk Code	Binary Extinction Risk	Body Weight	Clutch Size	Annual Fecundity	Egg Weight	Incubation	Fledging	Age First Breeding	Adult Survival	Geographical Range	Maximum Elevation	Elevation Range	Elevation Midpoint	Raw Mean Latitude	Absolute Mean Latitude	Diet Breadth	Habitat Breadth
Trochiliformes	Trochilidae	Abeillia	Abeillia abeillei	0	0	0	0	1	0	0	0	0	0	0	1	0	0	LC	0	0	0.431364	0.30103	NA	NA	NA	NA	NA	NA	1.64345	3.34242	3.07918	3.20412	17.2709	1.23731	NA	NA
Passeriformes	Sylviidae	Abroscopus	Abroscopus albogularis	0	0	1	0	0	0	1	0	0	0	0	0	0	0	LC	0	0	0.60206	0.60206	NA	NA	NA	NA	NA	NA	2.60746	3.25527	3.17609	3.02119	26.3834	1.42133	NA	NA
Passeriformes	Sylviidae	Abroscopus	Abroscopus schisticeps	0	0	1	0	0	0	1	0	0	0	0	0	0	0	LC	0	0	0.728354	0.653213	NA	NA	NA	NA	NA	NA	2.22011	3.37107	2.91645	3.28724	26.7556	1.42741	NA	NA
Passeriformes	Sylviidae	Abroscopus	Abroscopus superciliaris	0	1	1	0	0	0	1	0	0	0	0	0	0	0	LC	0	0	0.812913	0.544068	NA	NA	NA	NA	NA	NA	2.68305	3.35889	NA	NA	25.142	1.4004	NA	NA
Craciformes	Cracidae	Aburria	Aburria aburri	0	0	0	0	1	0	0	0	0	0	0	1	0	0	NT	1	0	3.09482	0.511883	NA	2	NA	NA	NA	NA	1.85733	3.39794	3.30103	3.17609	-4.95535	0.695075	NA	NA
Passeriformes	Fringillidae	Acanthidops	Acanthidops bairdii	0	0	0	0	1	0	0	0	0	0	0	1	0	0	LC	0	0	1.20412	0.60206	NA	NA	1.11394	NA	NA	NA	0.845098	3.47712	3.17609	3.35218	9.62445	0.983376	NA	NA
Passeriformes	Acanthisittidae	Acanthisitta	Acanthisitta chloris	0	1	0	0	0	0	0	0	1	0	0	0	0	0	LC	0	0	0.863323	0.574031	0.817069	0.123852	1.29226	1.38471	0.954243	NA	1.6902	3.19033	NA	NA	-44.8012	1.65129	NA	NA
Passeriformes	Pardalotidae	Acanthiza	Acanthiza chrysorrhoa	0	1	0	0	0	0	0	0	1	0	0	0	0	0	LC	0	0	0.960233	0.519303	0.871485	NA	1.25164	1.27989	1.38021	NA	2.79449	2.90309	NA	NA	-30.3735	1.4825	NA	NA
Passeriformes	Pardalotidae	Acanthiza	Acanthiza katherina	0	1	0	0	0	0	0	0	1	0	0	0	0	0	LC	0	0	0.826075	0.39794	0.39794	NA	NA	NA	NA	NA	1.11394	3.20412	3.0607	3.01072	NA	NA	NA	NA
Passeriformes	Pardalotidae	Acanthiza	Acanthiza murina	0	1	0	0	0	0	0	0	1	0	0	0	0	0	LC	0	0	0.924279	0.30103	NA	NA	NA	NA	NA	NA	1.38021	3.5682	3.24797	3.44948	-6.73586	0.828393	NA	NA
Passeriformes	Pardalotidae	Acanthiza	Acanthiza pusilla	0	1	0	0	0	0	0	0	1	0	0	0	0	0	LC	0	0	0.835691	0.470802	0.567712	NA	1.26364	1.19033	NA	68.8648	2.81954	3.07918	3.07918	2.77815	-30.0868	1.47838	NA	NA
Passeriformes	Meliphagidae	Acanthorhynchus	Acanthorhynchus tenuirostris	0	1	0	0	0	0	0	0	1	0	0	0	0	0	LC	0	0	1	0.31527	0.558308	0.269513	1.15836	1.13672	NA	NA	2.22272	3.07918	3.07918	2.77815	-30.2387	1.48056	NA	NA
Ciconiiformes	Accipitridae	Accipiter	Accipiter albogularis	0	1	0	0	0	0	0	0	1	0	0	0	0	0	LC	0	0	2.61674	NA	NA	NA	NA	NA	NA	NA	1.65321	3.25527	3.25527	2.95424	-7.97257	0.901598	NA	NA
Ciconiiformes	Accipitridae	Accipiter	Accipiter bicolor	0	0	0	0	1	0	0	0	0	0	0	1	0	0	LC	0	0	2.61419	0.419129	NA	1.50515	1.54407	1.51851	NA	NA	3.25888	3.30103	3.30103	3	-3.35356	0.525506	NA	NA
Ciconiiformes	Accipitridae	Accipiter	Accipiter brachyurus	0	1	0	0	0	0	0	0	1	0	0	0	0	0	VU	2	1	NA	NA	NA	NA	NA	NA	NA	NA	1.47712	3.25527	NA	NA	-5.02895	0.701477	1	2
Ciconiiformes	Accipitridae	Accipiter	Accipiter cirrocephalus	0	1	0	0	0	0	0	0	1	0	0	0	0	0	LC	0	0	2.36736	0.522879	0.522879	1.31175	1.5563	1.4843	NA	NA	2.97128	3.39794	3.39794	3.09691	-12.2081	1.08665	NA	NA
Ciconiiformes	Accipitridae	Accipiter	Accipiter collaris	0	0	0	0	1	0	0	0	0	0	0	1	0	0	NT	1	0	NA	NA	NA	NA	NA	NA	NA	NA	1.4624	3.25527	3.07918	3.07918	-2.91364	0.464436	NA	3
Ciconiiformes	Accipitridae	Accipiter	Accipiter erythrauchen	0	1	0	0	0	0	0	0	1	0	0	0	0	0	LC	0	0	2.19312	NA	NA	NA	NA	NA	NA	NA	1.41497	3.14613	3.14613	2.8451	-3.40539	0.532167	NA	NA
Ciconiiformes	Accipitridae	Accipiter	Accipiter fasciatus	0	1	1	0	0	0	0	0	0	0	0	0	0	0	LC	0	0	2.66605	0.452298	0.452298	1.46982	1.4843	1.50515	NA	NA	3.01703	3.17609	3.17609	2.87506	-12.789	1.10684	NA	NA
Ciconiiformes	Accipitridae	Accipiter	Accipiter francesii	1	0	0	0	0	0	0	1	0	0	0	0	0	0	LC	0	0	2.03941	0.511883	NA	1.2833	1.49136	1.43136	NA	NA	1.98677	3.30103	NA	NA	-22.0843	1.34408	5	3
Ciconiiformes	Accipitridae	Accipiter	Accipiter griseiceps	0	0	1	0	0	0	0	0	0	1	0	0	0	0	LC	0	0	2.47567	NA	NA	NA	NA	NA	NA	NA	1.74036	3.30103	3.30103	3	-1.64169	0.215291	NA	NA
Ciconiiformes	Accipitridae	Accipiter	Accipiter gundlachi	0	0	0	0	1	0	0	0	0	0	0	1	0	0	EN	3	1	NA	0.522879	NA	NA	NA	NA	NA	NA	1.51851	2.90309	2.90309	2.60206	22.0843	1.34408	NA	3
Ciconiiformes	Accipitridae	Accipiter	Accipiter haplochrous	0	1	0	0	0	0	0	0	1	0	0	0	0	0	NT	1	0	2.41996	0.477121	NA	1.40654	NA	NA	NA	NA	0.954243	3.11394	3.11394	2.81291	NA	NA	NA	NA
Ciconiiformes	Accipitridae	Accipiter	Accipiter henicogrammus	0	1	0	0	0	0	0	0	1	0	0	0	0	0	LC	0	0	NA	NA	NA	NA	NA	NA	NA	NA	1.04139	3.11394	3.11394	2.81291	NA	NA	NA	NA
Ciconiiformes	Accipitridae	Accipiter	Accipiter henstii	1	0	0	0	0	0	0	1	0	0	0	0	0	0	NT	1	0	NA	0.30103	NA	NA	NA	NA	NA	NA	1.81291	3.25527	3.25527	2.95424	-22.0843	1.34408	2	2
Ciconiiformes	Accipitridae	Accipiter	Accipiter imitator	0	1	0	0	0	0	0	0	1	0	0	0	0	0	VU	2	1	2.36455	NA	NA	NA	NA	NA	NA	NA	1.20412	3	3	2.69897	-5.68146	0.75446	NA	2
Ciconiiformes	Accipitridae	Accipiter	Accipiter luteoschistaceus	0	1	0	0	0	0	0	0	1	0	0	0	0	0	VU	2	1	2.33395	NA	NA	NA	NA	NA	NA	NA	1.32222	2.8451	2.8451	2.54407	-5.44174	0.735738	2	1
Ciconiiformes	Accipitridae	Accipiter	Accipiter melanochlamys	0	1	0	0	0	0	0	0	1	0	0	0	0	0	LC	0	0	2.46835	NA	NA	NA	NA	NA	NA	NA	1.81291	3.47712	3.25527	3.32222	-7.13504	0.853397	NA	NA
Ciconiiformes	Accipitridae	Accipiter	Accipiter meyerianus	0	1	0	0	0	0	0	0	1	0	0	0	0	0	LC	0	0	3.04139	0.477121	NA	NA	NA	NA	NA	NA	1.86332	3.43136	3.43136	3.13033	-7.06897	0.849356	NA	NA
Ciconiiformes	Accipitridae	Accipiter	Accipiter nanus	0	0	1	0	0	0	0	0	0	1	0	0	0	0	NT	1	0	NA	NA	NA	NA	NA	NA	NA	NA	1.68124	3.30103	3.04139	3.16137	-1.64169	0.215291	NA	NA
Ciconiiformes	Accipitridae	Accipiter	Accipiter novaehollandiae	0	1	0	0	0	0	0	0	1	0	0	0	0	0	LC	0	0	2.7782	0.419129	0.419129	1.60746	1.49485	1.5563	NA	NA	2.70415	3.16137	3.16137	2.86034	-9.60149	0.982339	NA	NA
Ciconiiformes	Accipitridae	Accipiter	Accipiter poliocephalus	0	1	0	0	0	0	0	0	1	0	0	0	0	0	LC	0	0	2.46501	0	NA	NA	NA	NA	NA	NA	2.15229	3.17609	3.17609	2.87506	-7.13504	0.853397	NA	NA
Ciconiiformes	Accipitridae	Accipiter	Accipiter poliogaster	0	0	0	0	1	0	0	0	0	0	0	1	0	0	NT	1	0	NA	NA	NA	NA	NA	NA	NA	NA	2.95328	2.69897	NA	NA	-9.55633	0.980291	NA	NA
Ciconiiformes	Accipitridae	Accipiter	Accipiter princeps	0	1	0	0	0	0	0	0	1	0	0	0	0	0	VU	2	1	NA	NA	NA	NA	NA	NA	NA	NA	1.11394	3.15534	2.82607	3.03941	-5.30217	0.724454	NA	NA
Ciconiiformes	Accipitridae	Accipiter	Accipiter rhodogaster	0	0	1	0	0	0	0	0	0	1	0	0	0	0	LC	0	0	2.4216	NA	NA	NA	NA	NA	NA	NA	1.77815	3.30103	3.30103	3	-1.64169	0.215291	NA	NA
Ciconiiformes	Accipitridae	Accipiter	Accipiter rufitorques	0	0	0	0	0	1	0	0	0	0	0	0	1	0	LC	0	0	2.32015	0.39794	NA	NA	NA	NA	NA	NA	1.17609	2.95424	2.95424	2.65321	-17.4102	1.2408	NA	NA
Ciconiiformes	Accipitridae	Accipiter	Accipiter striatus	0	0	0	1	1	0	0	0	0	0	0	0	0	0	LC	0	0	2.25678	0.588272	0.588272	1.28556	1.50853	1.39358	1.38021	NA	3.36773	3.5682	3.5682	3.26717	33.6051	1.52641	NA	NA
Ciconiiformes	Accipitridae	Accipiter	Accipiter superciliosus	0	0	0	0	1	0	0	0	0	0	0	1	0	0	LC	0	0	2.07978	0.221849	NA	NA	NA	NA	NA	NA	3.04179	3.17609	NA	NA	-8.51987	0.930433	NA	NA
Ciconiiformes	Accipitridae	Accipiter	Accipiter tachiro	1	0	0	0	0	0	0	1	0	0	0	0	0	0	LC	0	0	2.53006	0.352183	0.528274	1.53148	1.50288	1.51851	NA	NA	3.11628	3.47712	3.47712	3.17609	-5.89178	0.770247	6	4
Ciconiiformes	Accipitridae	Accipiter	Accipiter trinotatus	0	0	1	0	0	0	0	0	0	1	0	0	0	0	LC	0	0	NA	NA	NA	NA	NA	NA	NA	NA	1.74036	3.20412	3.20412	2.90309	-1.64169	0.215291	NA	NA
Ciconiiformes	Accipitridae	Accipiter	Accipiter trivirgatus	0	0	1	0	0	0	1	0	0	0	0	0	0	0	LC	0	0	2.5791	0.30103	NA	NA	1.53148	NA	NA	NA	2.92942	3.35965	NA	NA	23.6936	1.37463	5	1
Ciconiiformes	Accipitridae	Accipiter	Accipiter virgatus	0	0	1	0	0	0	0	0	0	1	0	0	0	0	LC	0	0	2.13935	0.511883	NA	1.25527	NA	NA	NA	NA	2.98137	3.38021	3.38021	3.07918	26.3312	1.42047	3	3
Bucerotiformes	Bucerotidae	Aceros	Aceros cassidix	0	1	0	0	0	0	0	0	1	0	0	0	0	0	VU	2	1	3.38561	0.39794	NA	NA	NA	NA	NA	NA	1.72428	3.25527	NA	NA	-1.64169	0.215291	NA	NA
Bucerotiformes	Bucerotidae	Aceros	Aceros comatus	0	0	1	0	0	0	0	0	0	1	0	0	0	0	NT	1	0	3.16732	0.30103	0	NA	NA	NA	NA	NA	2.26717	3.22531	NA	NA	25.3114	1.40332	5	2
Bucerotiformes	Bucerotidae	Aceros	Aceros corrugatus	0	0	1	0	0	0	0	0	0	1	0	0	0	0	NT	1	0	3.2014	0.477121	NA	NA	1.4624	1.83885	NA	NA	2.33244	2.39794	2.39794	2.09691	-0.378291	-0.422174	1	2
Bucerotiformes	Bucerotidae	Aceros	Aceros everetti	0	1	0	0	0	0	0	0	1	0	0	0	0	0	VU	2	1	NA	NA	NA	NA	NA	NA	NA	NA	0.69897	2.97772	2.97772	2.67669	NA	NA	1	2
Bucerotiformes	Bucerotidae	Aceros	Aceros leucocephalus	0	0	1	0	0	0	0	0	0	1	0	0	0	0	NT	1	0	3.04912	0.30103	NA	NA	NA	1.96379	NA	NA	1.43136	3.04139	3.04139	2.74036	7.76397	0.890084	2	1
Bucerotiformes	Bucerotidae	Aceros	Aceros narcondami	0	0	1	0	0	0	0	0	0	1	0	0	0	0	EN	3	1	2.8293	0.30103	NA	NA	NA	NA	NA	NA	0	2.87506	2.87506	2.57403	NA	NA	1	1
Bucerotiformes	Bucerotidae	Aceros	Aceros nipalensis	0	0	1	0	0	0	1	0	0	0	0	0	0	0	VU	2	1	3.35603	0.176091	0.176091	1.76716	NA	NA	NA	NA	2.24551	3.34242	3.31175	3.07004	26.4206	1.42194	1	2
Bucerotiformes	Bucerotidae	Aceros	Aceros plicatus	0	1	0	0	0	0	0	0	1	0	0	0	0	0	LC	0	0	3.24304	0.243038	NA	1.74194	NA	NA	NA	NA	2.31806	3.25527	NA	NA	-7.06897	0.849356	NA	NA
Bucerotiformes	Bucerotidae	Aceros	Aceros subruficollis	0	0	1	0	0	0	0	0	0	1	0	0	0	0	VU	2	1	3.31016	0.30103	NA	NA	NA	NA	NA	NA	2.38561	3	3	2.69897	24.8019	1.39448	2	2
Bucerotiformes	Bucerotidae	Aceros	Aceros undulatus	0	0	1	0	0	0	1	0	0	0	0	0	0	0	LC	0	0	3.30589	0.30103	0	1.78958	1.59384	1.96965	NA	NA	2.70157	3.40824	NA	NA	18.2923	1.26227	6	2
Bucerotiformes	Bucerotidae	Aceros	Aceros waldeni	0	0	1	0	0	0	0	0	0	1	0	0	0	0	CR	4	1	NA	0.352183	NA	NA	NA	NA	NA	NA	1.17609	3.07918	3.07918	2.77815	8.82036	0.945486	1	1
Trochiliformes	Trochilidae	Acestrura	Acestrura astreans	0	0	0	0	1	0	0	0	0	0	0	1	0	0	LC	0	0	NA	NA	NA	NA	NA	NA	NA	NA	0.60206	3.30103	3.07004	3.14999	NA	NA	NA	NA
Trochiliformes	Trochilidae	Acestrura	Acestrura berlepschi	0	0	0	0	1	0	0	0	0	0	0	1	0	0	EN	3	1	NA	NA	NA	NA	NA	NA	NA	NA	1	2.17609	2.17609	1.87506	-0.378163	-0.422321	NA	1
Trochiliformes	Trochilidae	Acestrura	Acestrura bombus	0	0	0	0	1	0	0	0	0	0	0	1	0	0	VU	2	1	0.255273	0.30103	0.30103	NA	1.24304	1.38917	1.07918	42.1298	1.73239	3.47712	3.47712	3.17609	-1.66737	0.222033	2	4
Trochiliformes	Trochilidae	Acestrura	Acestrura heliodor	0	0	0	0	1	0	0	0	0	0	0	1	0	0	LC	0	0	NA	0.30103	NA	NA	NA	NA	NA	NA	1.65321	3.47712	3.25527	3.32222	-0.37833	-0.42213	NA	NA
Trochiliformes	Trochilidae	Acestrura	Acestrura mulsant	0	0	0	0	1	0	0	0	0	0	0	1	0	0	LC	0	0	0.579784	NA	NA	NA	NA	NA	NA	NA	1.92942	3.44716	3.11394	3.33244	-8.98542	0.953538	NA	NA
Passeriformes	Sturnidae	Acridotheres	Acridotheres albocinctus	0	0	1	0	0	0	0	0	0	1	0	0	0	0	LC	0	0	NA	0.60206	NA	NA	NA	NA	NA	NA	1.39794	3.18327	2.86034	3.06539	25.3838	1.40456	NA	NA
Passeriformes	Sturnidae	Acridotheres	Acridotheres cinereus	0	1	1	0	0	0	0	0	0	0	0	0	0	0	LC	0	0	NA	NA	NA	NA	NA	NA	NA	NA	0.90309	3.17609	3.17609	2.87506	-5.68146	0.75446	NA	NA
Passeriformes	Sturnidae	Acridotheres	Acridotheres fuscus	0	0	1	0	0	0	0	0	0	1	0	0	0	0	LC	0	0	1.99476	0.653213	0.954243	0.829304	NA	NA	NA	NA	2.51851	3.30103	NA	NA	7.31678	0.86432	NA	NA
Passeriformes	Sturnidae	Acridotheres	Acridotheres grandis	0	0	1	0	0	0	0	0	0	1	0	0	0	0	LC	0	0	1.97543	0.60206	NA	NA	NA	NA	NA	NA	2.44091	3.18184	NA	NA	20.7645	1.31732	NA	NA
Passeriformes	Sturnidae	Acridotheres	Acridotheres tristis	1	1	1	0	0	1	1	0	0	0	0	0	0	0	LC	0	0	2.06688	0.621176	1.0983	0.851258	1.21748	1.41078	1.07918	NA	3.14457	3.47712	3.47712	3.17609	13.9169	1.14354	9	2
Passeriformes	Furnariidae	Acrobatornis	Acrobatornis fonsecai	0	0	0	0	1	0	0	0	0	0	0	1	0	0	VU	2	1	1.16137	NA	NA	NA	NA	NA	NA	NA	NA	2.74036	2.74036	2.43933	NA	NA	NA	1
Passeriformes	Sylviidae	Acrocephalus	Acrocephalus arundinaceus	0	0	0	0	0	0	1	0	0	0	0	0	0	1	LC	0	0	1.38142	0.687975	0.723404	0.49485	1.14613	1.16137	1.07918	NA	3.41027	3.30103	3.30103	3	45.6719	1.65965	4	7
Passeriformes	Sylviidae	Acrocephalus	Acrocephalus bistrigiceps	0	1	1	0	0	0	1	0	0	0	0	0	0	0	LC	0	0	0.90309	0.69897	NA	0.123852	NA	NA	NA	NA	2.67669	3.17609	NA	NA	44.986	1.65308	NA	5
Passeriformes	Sylviidae	Acrocephalus	Acrocephalus brevipennis	1	0	0	0	0	0	0	1	0	0	0	0	0	0	EN	3	1	1.20412	0.39794	0.574031	NA	NA	NA	NA	NA	0.477121	2.97772	NA	NA	16	1.20412	1	6
Passeriformes	Sylviidae	Acrocephalus	Acrocephalus caffer	0	0	0	0	0	1	0	0	0	0	0	0	1	0	EN	3	1	NA	NA	NA	NA	NA	NA	NA	NA	0.30103	3.23045	NA	NA	-18	1.25527	5	2
Passeriformes	Sylviidae	Acrocephalus	Acrocephalus concinens	0	0	1	0	0	0	1	0	0	0	0	0	0	0	LC	0	0	0.94939	0.544068	NA	NA	NA	NA	NA	NA	2.37475	3.47712	NA	NA	27.631	1.4414	NA	3
Passeriformes	Sylviidae	Acrocephalus	Acrocephalus dumetorum	0	0	0	0	0	0	1	0	0	0	0	0	0	1	LC	0	0	1.02119	0.685742	0.685742	0.269513	1.11394	1.07918	NA	NA	3.07954	3.07918	NA	NA	49.8156	1.69737	1	8
Passeriformes	Sylviidae	Acrocephalus	Acrocephalus gracilirostris	1	0	0	0	0	0	0	1	0	0	0	0	0	0	LC	0	0	1.15229	0.380211	NA	NA	NA	NA	NA	NA	2.90037	3.38021	3.38021	3.07918	-4.32262	0.635747	2	5
Passeriformes	Sylviidae	Acrocephalus	Acrocephalus melanopogon	0	0	0	0	0	0	1	0	0	0	0	0	0	1	LC	0	0	1.04922	0.64836	0.64836	0.20412	1.16137	1.07918	NA	NA	2.7796	3.29003	3.29003	2.989	41.3927	1.61692	NA	3
Passeriformes	Sylviidae	Acrocephalus	Acrocephalus mendanae	0	0	0	0	0	1	0	0	0	0	0	0	1	0	LC	0	0	NA	0.544068	NA	NA	NA	NA	NA	NA	0.90309	3.07918	NA	NA	-10.2637	1.0113	NA	NA
Passeriformes	Sylviidae	Acrocephalus	Acrocephalus newtoni	1	0	0	0	0	0	0	1	0	0	0	0	0	0	LC	0	0	1.19033	0.439333	NA	NA	NA	NA	NA	NA	1.95424	3.32222	3.32222	3.02119	-22.0843	1.34408	1	3
Passeriformes	Sylviidae	Acrocephalus	Acrocephalus palustris	0	0	0	0	0	0	1	0	0	0	0	0	0	1	LC	0	0	1.09691	0.645913	0.645913	0.267172	1.11059	1.02119	1.07918	NA	2.93702	3.47712	NA	NA	46.0536	1.66326	2	6
Passeriformes	Sylviidae	Acrocephalus	Acrocephalus schoenobaenus	0	0	0	0	0	0	1	0	0	0	0	0	0	1	LC	0	0	1.0607	0.710117	0.807027	0.224015	1.14613	1.13033	1.07918	36.2707	3.2615	3.39794	3.39794	3.09691	49.4037	1.69376	NA	2
Passeriformes	Sylviidae	Acrocephalus	Acrocephalus scirpaceus	1	0	0	0	0	0	1	0	0	0	0	0	0	0	LC	0	0	1.06004	0.516535	0.638751	0.223366	1.09079	1.10466	1.07918	47.8689	3.38382	3.27875	3.27875	2.97772	46.4163	1.66667	2	16
Passeriformes	Sylviidae	Acrocephalus	Acrocephalus stentoreus	1	1	1	0	0	1	1	0	0	0	0	0	0	0	LC	0	0	1.23045	0.544068	0.720159	0.407391	1.1383	1.07918	NA	NA	3.26975	3.47712	3.47712	3.17609	16.3477	1.21346	2	7
Passeriformes	Sylviidae	Acrocephalus	Acrocephalus taiti	0	0	0	0	0	1	0	0	0	0	0	0	1	0	VU	2	1	1.35984	0.39794	0.39794	NA	NA	NA	NA	NA	0	1.47712	1.47712	1.17609	-25	1.39794	4	1
Passeriformes	Rhinocryptidae	Acropternis	Acropternis orthonyx	0	0	0	0	1	0	0	0	0	0	0	1	0	0	LC	0	0	1.92942	NA	NA	NA	NA	NA	NA	NA	1.62325	3.59106	3.30103	3.4624	-0.378291	-0.422174	3	1
Galliformes	Numididae	Acryllium	Acryllium vulturinum	1	0	0	0	0	0	0	1	0	0	0	0	0	0	LC	0	0	3.055	1.14613	NA	NA	1.42732	1.14613	NA	NA	2.18184	3.27875	NA	NA	2.65544	0.424137	7	2
Coraciiformes	Halcyonidae	Actenoides	Actenoides bougainvillei	0	1	0	0	0	0	0	0	1	0	0	0	0	0	VU	2	1	2.273	NA	NA	NA	NA	NA	NA	NA	0.90309	3.19033	3	3.02119	-5.68146	0.75446	2	2
Coraciiformes	Halcyonidae	Actenoides	Actenoides concretus	0	0	1	0	0	0	0	0	0	1	0	0	0	0	NT	1	0	1.88555	0.30103	NA	NA	NA	1.34242	NA	NA	2.41497	3.23045	NA	NA	-0.378291	-0.422174	5	2
Coraciiformes	Halcyonidae	Actenoides	Actenoides hombroni	0	0	1	0	0	0	0	0	0	1	0	0	0	0	VU	2	1	2.10209	NA	NA	NA	NA	NA	NA	NA	1.39794	3.38021	3.36173	3.09691	7.7084	0.886964	5	2
Coraciiformes	Halcyonidae	Actenoides	Actenoides lindsayi	0	0	1	0	0	0	0	0	0	1	0	0	0	0	LC	0	0	NA	NA	NA	NA	NA	NA	NA	NA	1.66276	3.07918	NA	NA	NA	NA	2	1
Coraciiformes	Halcyonidae	Actenoides	Actenoides monachus	0	1	0	0	0	0	0	0	1	0	0	0	0	0	NT	1	0	NA	NA	NA	NA	NA	NA	NA	NA	1.68124	2.95424	NA	NA	-1.64169	0.215291	2	1
Coraciiformes	Halcyonidae	Actenoides	Actenoides princeps	0	1	0	0	0	0	0	0	1	0	0	0	0	0	LC	0	0	NA	0.60206	NA	NA	NA	NA	NA	NA	1.64345	3.30103	3.24304	3.05115	-1.64169	0.215291	2	2
Passeriformes	Sylviidae	Actinodura	Actinodura egertoni	0	0	1	0	0	0	1	0	0	0	0	0	0	0	LC	0	0	1.55931	0.477121	NA	NA	NA	NA	NA	NA	2.1038	3.41497	3.37749	3.14845	27.0508	1.43218	NA	NA
Passeriformes	Sylviidae	Actinodura	Actinodura morrisoniana	0	0	1	0	0	0	0	0	0	1	0	0	0	0	LC	0	0	1.50515	NA	NA	NA	NA	NA	NA	NA	0.90309	3.47712	3.25527	3.32222	NA	NA	NA	NA
Passeriformes	Sylviidae	Actinodura	Actinodura nipalensis	0	0	1	0	0	0	1	0	0	0	0	0	0	0	LC	0	0	1.63849	NA	NA	NA	NA	NA	NA	NA	1.54407	3.54407	3.41497	3.34242	27.5428	1.44001	NA	NA
Passeriformes	Sylviidae	Actinodura	Actinodura ramsayi	0	0	1	0	0	0	1	0	0	0	0	0	0	0	LC	0	0	1.58771	0.30103	NA	NA	NA	NA	NA	NA	2.13672	3.39794	3.31175	3.16879	22.9124	1.36007	NA	NA
Passeriformes	Sylviidae	Actinodura	Actinodura sodangorum	0	0	1	0	0	0	0	0	0	1	0	0	0	0	VU	2	1	NA	NA	NA	NA	NA	NA	NA	NA	NA	3.38021	3.14613	3.23045	NA	NA	NA	4
Passeriformes	Sylviidae	Actinodura	Actinodura souliei	0	0	1	0	0	0	1	0	0	0	0	0	0	0	LC	0	0	NA	NA	NA	NA	NA	NA	NA	NA	1.92428	3.51851	3.36173	3.33244	25.9683	1.41444	NA	NA
Passeriformes	Sylviidae	Actinodura	Actinodura waldeni	0	0	1	0	0	0	1	0	0	0	0	0	0	0	LC	0	0	1.67669	NA	NA	NA	NA	NA	NA	NA	1.94939	3.51851	3.44716	3.27875	26.7056	1.4266	NA	NA
Ciconiiformes	Jacanidae	Actophilornis	Actophilornis albinucha	1	0	0	0	0	0	0	1	0	0	0	0	0	0	NT	1	0	2.27646	0.60206	NA	1.1038	NA	NA	NA	NA	1.5682	2.87506	2.87506	2.57403	NA	NA	NA	NA
Trochiliformes	Trochilidae	Adelomyia	Adelomyia melanogenys	0	0	0	0	1	0	0	0	0	0	0	1	0	0	LC	0	0	0.623249	0.30103	NA	NA	NA	NA	NA	NA	2.2014	3.39794	3.17609	3.24304	-9.71176	0.987298	NA	NA
Passeriformes	Aegithalidae	Aegithalos	Aegithalos caudatus	0	0	0	0	0	0	1	0	0	0	0	0	0	1	LC	0	0	0.924279	0.977724	1.07463	-0.0555173	1.15381	1.19728	1.07918	NA	3.43233	3.4843	3.46982	3.19728	39.0798	1.59195	NA	NA
Passeriformes	Aegithalidae	Aegithalos	Aegithalos concinnus	0	0	1	0	0	0	1	0	0	0	0	0	0	0	LC	0	0	0.798478	0.615424	0.615424	-0.102373	1.19033	NA	NA	NA	2.66087	3.5977	3.59106	3.3032	26.5444	1.42397	3	4
Passeriformes	Aegithalidae	Aegithalos	Aegithalos fuliginosus	0	0	0	0	0	0	1	0	0	0	0	0	0	1	LC	0	0	0.778151	NA	NA	NA	NA	NA	NA	NA	1.69897	3.41497	3.20412	3.25527	NA	NA	NA	NA
Passeriformes	Aegithalidae	Aegithalos	Aegithalos iouschistos	0	0	0	0	0	0	1	0	0	0	0	0	0	1	LC	0	0	0.812913	0.653213	NA	NA	NA	NA	NA	NA	1.93952	3.57634	3.1959	3.47494	27.1843	1.43432	2	2
Passeriformes	Aegithalidae	Aegithalos	Aegithalos leucogenys	0	0	0	0	0	0	1	0	0	0	0	0	0	1	LC	0	0	0.812913	0.812913	NA	-0.124939	NA	NA	NA	NA	1.68124	3.56348	3.49969	3.31806	NA	NA	NA	NA
Passeriformes	Aegithalidae	Aegithalos	Aegithalos niveogularis	0	0	0	0	0	0	1	0	0	0	0	0	0	1	LC	0	0	0.892095	0.60206	NA	NA	NA	NA	NA	NA	1.57978	3.59824	3.34537	3.45599	28.2	1.45025	1	2
Passeriformes	Corvidae	Aegithina	Aegithina nigrolutea	0	0	0	0	0	0	1	0	0	0	0	0	0	1	LC	0	0	1.07918	0.39794	NA	NA	NA	NA	NA	NA	2.02119	2.8451	NA	NA	22.9129	1.36008	2	2
Passeriformes	Corvidae	Aegithina	Aegithina tiphia	0	1	1	0	0	0	1	0	0	0	0	0	0	0	LC	0	0	1.14999	0.414973	NA	0.238046	1.14613	NA	NA	NA	2.96426	3.30103	3.30103	3	22.2658	1.34764	2	4
Passeriformes	Corvidae	Aegithina	Aegithina viridissima	0	0	1	0	0	0	0	0	0	1	0	0	0	0	NT	1	0	1.11394	0.30103	NA	NA	NA	NA	NA	NA	2.41996	2.91381	2.91381	2.61278	-0.378291	-0.422174	1	1
Strigiformes	Strigidae	Aegolius	Aegolius acadicus	0	0	0	1	0	0	0	0	0	0	1	0	0	0	LC	0	0	1.97955	0.763428	0.860338	1.0086	1.43933	1.4843	1.07918	42.1298	2.96047	3.49136	3.07918	3.39794	30.6819	1.48688	3	8
Strigiformes	Strigidae	Aegolius	Aegolius harrisii	0	0	0	0	1	0	0	0	0	0	0	1	0	0	LC	0	0	2.09807	0.477121	NA	NA	NA	NA	NA	NA	2.17319	3.57978	3.57978	3.27875	-17.2709	1.23731	2	8
Strigiformes	Strigidae	Aegolius	Aegolius ridgwayi	0	0	0	0	1	0	0	0	0	0	0	1	0	0	LC	0	0	1.90309	0.740363	NA	NA	NA	NA	NA	NA	NA	3.47712	3.20412	3.34242	NA	NA	NA	NA
Strigiformes	Aegothelidae	Aegotheles	Aegotheles albertisi	0	1	0	0	0	0	0	0	1	0	0	0	0	0	LC	0	0	1.48855	0	NA	NA	NA	NA	NA	NA	1.44716	3.5682	3.4624	3.35218	-7.20674	0.857739	NA	NA
Strigiformes	Aegothelidae	Aegotheles	Aegotheles archboldi	0	1	0	0	0	0	0	0	1	0	0	0	0	0	LC	0	0	1.49485	NA	NA	NA	NA	NA	NA	NA	0.69897	3.5563	3.18696	3.45194	-5.17513	0.713922	NA	NA
Strigiformes	Aegothelidae	Aegotheles	Aegotheles bennettii	0	1	0	0	0	0	0	0	1	0	0	0	0	0	LC	0	0	1.66745	NA	NA	NA	NA	NA	NA	NA	1.70757	3.05115	NA	NA	-7.20772	0.857798	NA	NA
Strigiformes	Aegothelidae	Aegotheles	Aegotheles crinifrons	0	1	0	0	0	0	0	0	1	0	0	0	0	0	LC	0	0	NA	NA	NA	NA	NA	NA	NA	NA	1	3.25527	3.25527	2.95424	NA	NA	NA	NA
Strigiformes	Aegothelidae	Aegotheles	Aegotheles cristatus	0	1	0	0	0	0	0	0	1	0	0	0	0	0	LC	0	0	1.63782	0.511883	0.687975	NA	1.41497	1.39794	NA	NA	2.93651	3	3	2.69897	-26.5219	1.4236	NA	NA
Strigiformes	Aegothelidae	Aegotheles	Aegotheles insignis	0	1	0	0	0	0	0	0	1	0	0	0	0	0	LC	0	0	1.86982	NA	NA	NA	NA	NA	NA	NA	1.50515	3.47712	3.26717	3.31702	-7.28363	0.862348	NA	NA
Ciconiiformes	Accipitridae	Aegypius	Aegypius monachus	0	0	0	0	0	0	1	0	0	0	0	0	0	1	NT	1	0	4	0	0	2.38561	1.7344	2.02735	1.81954	NA	3.16346	3.65321	3.62325	3.38021	28.8554	1.46023	2	4
Craciformes	Megapodiidae	Aepypodius	Aepypodius arfakianus	0	1	0	0	0	0	0	0	1	0	0	0	0	0	LC	0	0	3.12057	1.30103	1.30103	2.2833	NA	NA	NA	NA	1.79934	3.44716	3.31175	3.2492	-7.13504	0.853397	NA	NA
Apodiformes	Apodidae	Aeronautes	Aeronautes andecolus	0	0	0	0	1	0	0	0	0	0	0	1	0	0	LC	0	0	NA	NA	NA	NA	NA	NA	NA	NA	2.2014	3.59106	3.55145	3.32634	-14.9972	1.17601	1	2
Apodiformes	Apodidae	Aeronautes	Aeronautes montivagus	0	0	0	0	1	0	0	0	0	0	0	1	0	0	LC	0	0	1.29447	NA	NA	NA	NA	NA	NA	NA	2.22531	3.50515	3.43136	3.26717	-10.8329	1.03474	1	5
Apodiformes	Apodidae	Aeronautes	Aeronautes saxatalis	0	0	0	1	1	0	0	0	0	0	0	0	0	0	LC	0	0	1.50515	0.638489	NA	0.322219	NA	NA	NA	NA	2.70329	3.63043	3.63043	3.3294	25.5576	1.40752	1	7
Passeriformes	Nectariniidae	Aethopyga	Aethopyga bella	0	0	1	0	0	0	0	0	0	1	0	0	0	0	LC	0	0	0.562293	0.477121	NA	NA	NA	NA	NA	NA	NA	3.30103	3.30103	3	NA	NA	NA	NA
Passeriformes	Nectariniidae	Aethopyga	Aethopyga christinae	0	0	1	0	0	0	1	0	0	0	0	0	0	0	LC	0	0	0.724276	0.477121	NA	NA	NA	NA	NA	NA	2.39445	3.14613	NA	NA	21.566	1.33377	NA	NA
Passeriformes	Nectariniidae	Aethopyga	Aethopyga duyvenbodei	0	1	0	0	0	0	0	0	1	0	0	0	0	0	EN	3	1	NA	NA	NA	NA	NA	NA	NA	NA	0	2.95424	NA	NA	NA	NA	NA	3
Passeriformes	Nectariniidae	Aethopyga	Aethopyga eximia	0	0	1	0	0	0	0	0	0	1	0	0	0	0	LC	0	0	NA	NA	NA	NA	NA	NA	NA	NA	1.38021	3.47712	3.25527	3.32222	-7.2035	0.857544	NA	NA
Passeriformes	Nectariniidae	Aethopyga	Aethopyga flagrans	0	0	1	0	0	0	0	0	0	1	0	0	0	0	LC	0	0	NA	NA	NA	NA	NA	NA	NA	NA	1.65321	3.13033	3.13033	2.8293	NA	NA	NA	NA
Passeriformes	Nectariniidae	Aethopyga	Aethopyga gouldiae	0	0	1	0	0	0	1	0	0	0	0	0	0	0	LC	0	0	0.744293	0.39794	NA	NA	NA	NA	NA	NA	2.67486	3.63043	3.5955	3.36173	26.8075	1.42826	NA	NA
Passeriformes	Nectariniidae	Aethopyga	Aethopyga ignicauda	0	0	1	0	0	0	1	0	0	0	0	0	0	0	LC	0	0	0.916454	0.39794	NA	NA	NA	NA	NA	NA	2.15229	3.68842	3.63043	3.43854	26.9851	1.43112	NA	NA
Passeriformes	Nectariniidae	Aethopyga	Aethopyga mystacalis	0	1	1	0	0	0	0	0	0	0	0	0	0	0	LC	0	0	0.69897	0.367977	NA	NA	NA	NA	NA	NA	2.39967	3.36173	3.36173	3.0607	-0.378291	-0.422174	NA	NA
Passeriformes	Nectariniidae	Aethopyga	Aethopyga nipalensis	0	0	1	0	0	0	1	0	0	0	0	0	0	0	LC	0	0	0.749736	0.367977	NA	-0.0409586	NA	NA	NA	NA	2.4133	3.56407	NA	NA	27.0089	1.43151	NA	NA
Passeriformes	Nectariniidae	Aethopyga	Aethopyga primigenius	0	0	1	0	0	0	0	0	0	1	0	0	0	0	NT	1	0	NA	NA	NA	NA	NA	NA	NA	NA	1.38021	3.23045	2.8451	3.13033	7.76397	0.890084	NA	NA
Passeriformes	Nectariniidae	Aethopyga	Aethopyga pulcherrima	0	0	1	0	0	0	0	0	0	1	0	0	0	0	LC	0	0	0.783546	0.477121	NA	NA	NA	NA	NA	NA	1.83251	3.30103	NA	NA	NA	NA	NA	NA
Passeriformes	Nectariniidae	Aethopyga	Aethopyga saturata	0	0	1	0	0	0	1	0	0	0	0	0	0	0	LC	0	0	0.720159	0.30103	NA	NA	NA	NA	NA	NA	2.63548	3.34242	3.27761	3.09778	26.1282	1.41711	NA	NA
Passeriformes	Nectariniidae	Aethopyga	Aethopyga shelleyi	0	0	1	0	0	0	0	0	0	1	0	0	0	0	LC	0	0	0.585461	0.39794	NA	-0.207608	NA	NA	NA	NA	1.99564	3.30103	3.30103	3	8.73053	0.941041	NA	NA
Passeriformes	Nectariniidae	Aethopyga	Aethopyga siparaja	0	1	1	0	0	0	1	0	0	0	0	0	0	0	LC	0	0	0.789757	0.30103	NA	-0.0457575	NA	NA	NA	NA	2.89321	3.30103	3.30103	3	24.0455	1.38103	NA	NA
Galliformes	Phasianidae	Afropavo	Afropavo congensis	1	0	0	0	0	0	0	1	0	0	0	0	0	0	VU	2	1	3.05843	0.422836	0.765259	1.84942	1.42732	NA	1.07918	NA	1.99564	3.07918	3.07918	2.77815	-0.879587	-0.0557211	5	2
Ciconiiformes	Ardeidae	Agamia	Agamia agami	0	0	0	0	1	0	0	0	0	0	0	1	0	0	VU	2	1	2.67669	0.39794	NA	1.54407	NA	NA	NA	NA	2.99564	3.41497	3.41497	3.11394	-8.40159	0.924362	1	4
Psittaciformes	Psittacidae	Agapornis	Agapornis canus	1	0	0	0	0	0	0	1	0	0	0	0	0	0	LC	0	0	1.49693	0.60206	NA	0.423246	1.36267	1.63347	1.07918	NA	1.96379	3.17609	3.17609	2.87506	-22.0843	1.34408	2	6
Psittaciformes	Psittacidae	Agapornis	Agapornis fischeri	1	0	0	0	0	0	0	1	0	0	0	0	0	0	NT	1	0	1.72509	0.740363	NA	0.556303	1.35603	1.58433	NA	NA	1.41497	3.34242	3.04139	3.21748	NA	NA	2	3
Psittaciformes	Psittacidae	Agapornis	Agapornis lilianae	1	0	0	0	0	0	0	1	0	0	0	0	0	0	NT	1	0	1.63347	0.740363	NA	0.4843	1.34635	1.64542	NA	NA	1.61278	3	NA	NA	NA	NA	NA	NA
Psittaciformes	Psittacidae	Agapornis	Agapornis nigrigenis	1	0	0	0	0	0	0	1	0	0	0	0	0	0	VU	2	1	1.63347	0.740363	NA	0.511883	1.37291	1.60853	NA	NA	0.954243	3	2.60206	2.90309	NA	NA	2	2
Psittaciformes	Psittacidae	Agapornis	Agapornis personatus	1	0	0	0	0	0	0	1	0	0	0	0	0	0	LC	0	0	1.74974	0.740363	NA	0.596597	1.36173	1.6464	NA	NA	1.51851	3.25527	2.8451	3.16137	NA	NA	NA	NA
Psittaciformes	Psittacidae	Agapornis	Agapornis pullarius	1	0	0	0	0	0	0	1	0	0	0	0	0	0	LC	0	0	1.57978	0.676694	NA	0.511883	1.34242	1.62325	1.07918	NA	2.58092	3.17609	3.17609	2.87506	0.275897	-0.559253	2	3
Psittaciformes	Psittacidae	Agapornis	Agapornis roseicollis	1	0	0	0	0	0	0	1	0	0	0	0	0	0	LC	0	0	1.74819	0.69897	NA	0.624282	1.36736	1.63144	1.07918	NA	1.94939	3.17609	3.17609	2.87506	-28.7711	1.45896	3	4
Psittaciformes	Psittacidae	Agapornis	Agapornis swindernianus	1	0	0	0	0	0	0	1	0	0	0	0	0	0	LC	0	0	1.60206	NA	NA	NA	NA	NA	NA	NA	2.29226	3.07918	2.69897	2.97772	-0.529775	-0.275909	4	1
Psittaciformes	Psittacidae	Agapornis	Agapornis taranta	1	0	0	0	0	0	0	1	0	0	0	0	0	0	LC	0	0	1.7356	0.726999	NA	1.1038	1.40226	1.69592	1.07918	NA	1.79934	3.53148	3.25527	3.39794	15.6951	1.19576	2	2
Passeriformes	Fringillidae	Agelaius	Agelaius cyanopus	0	0	0	0	1	0	0	0	0	0	0	1	0	0	LC	0	0	1.53106	0.477121	NA	0.525045	1.07918	1.04139	NA	NA	2.59439	2.69897	2.69897	2.39794	-18.1449	1.25875	NA	4
Passeriformes	Fringillidae	Agelaius	Agelaius flavus	0	0	0	0	1	0	0	0	0	0	0	1	0	0	VU	2	1	1.59439	0.60206	NA	NA	1.09691	1.07918	NA	NA	1.99123	3	3	2.69897	-30.5402	1.48487	1	5
Passeriformes	Fringillidae	Agelaius	Agelaius icterocephalus	0	0	0	0	1	0	0	0	0	0	0	1	0	0	LC	0	0	1.43616	0.451786	NA	0.491362	1.05115	1.05115	NA	NA	2.49136	3.41497	3.41497	3.11394	-0.378163	-0.422321	NA	6
Passeriformes	Fringillidae	Agelaius	Agelaius phoeniceus	0	0	0	1	1	0	0	0	0	0	0	0	0	0	LC	0	0	1.62439	0.516039	0.759077	0.597695	1.07262	1.12548	1.07918	46.7193	3.25382	3.47712	3.47712	3.17609	34.3843	1.53636	4	6
Passeriformes	Fringillidae	Agelaius	Agelaius ruficapillus	0	0	0	0	1	0	0	0	0	0	0	1	0	0	LC	0	0	1.50786	0.511883	NA	NA	1.0607	1.08814	NA	NA	2.85187	2.69897	2.69897	2.39794	-20.0828	1.30282	NA	7
Passeriformes	Fringillidae	Agelaius	Agelaius thilius	0	0	0	0	1	0	0	0	0	0	0	1	0	0	LC	0	0	1.45939	0.477121	NA	NA	1.10551	1.04139	NA	NA	2.55751	3.60206	3.60206	3.30103	-22.8081	1.35809	NA	4
Passeriformes	Fringillidae	Agelaius	Agelaius tricolor	0	0	0	1	0	0	0	0	0	0	1	0	0	0	EN	3	1	1.69197	0.574031	0.875061	0.582063	1.07463	1.08814	NA	NA	1.70757	3.11394	3.11394	2.81291	NA	NA	NA	NA
Passeriformes	Fringillidae	Agelaius	Agelaius xanthophthalmus	0	0	0	0	1	0	0	0	0	0	0	1	0	0	LC	0	0	1.65418	0.30103	NA	NA	NA	NA	NA	NA	0.90309	2.81291	2.81291	2.51188	-6.47779	0.811427	1	3
Trochiliformes	Trochilidae	Aglaeactis	Aglaeactis aliciae	0	0	0	0	1	0	0	0	0	0	0	1	0	0	EN	3	1	0.892095	NA	NA	NA	NA	NA	NA	NA	0.60206	3.54407	2.77815	3.50515	NA	NA	NA	2
Trochiliformes	Trochilidae	Aglaeactis	Aglaeactis castelnaudii	0	0	0	0	1	0	0	0	0	0	0	1	0	0	LC	0	0	0.889302	NA	NA	NA	NA	NA	NA	NA	1.30103	3.63347	2.90309	3.59106	-12.9652	1.11278	NA	NA
Trochiliformes	Trochilidae	Aglaeactis	Aglaeactis cupripennis	0	0	0	0	1	0	0	0	0	0	0	1	0	0	LC	0	0	0.857332	0.30103	NA	0.0530784	NA	NA	NA	NA	1.86923	3.63347	3.25527	3.53148	-4.95535	0.695075	NA	NA
Trochiliformes	Trochilidae	Aglaeactis	Aglaeactis pamela	0	0	0	0	1	0	0	0	0	0	0	1	0	0	LC	0	0	0.889302	NA	NA	NA	NA	NA	NA	NA	0.90309	3.54407	2.69897	3.51188	-16.8761	1.22727	NA	NA
Trochiliformes	Trochilidae	Aglaiocercus	Aglaiocercus berlepschi	0	0	0	0	1	0	0	0	0	0	0	1	0	0	EN	3	1	0.653213	NA	NA	NA	NA	NA	NA	NA	NA	3.25527	2.54407	3.21085	NA	NA	NA	NA
Trochiliformes	Trochilidae	Aglaiocercus	Aglaiocercus coelestis	0	0	0	0	1	0	0	0	0	0	0	1	0	0	LC	0	0	0.690196	0.30103	NA	NA	NA	NA	NA	NA	1.30103	3.30103	3	3.17609	0.494624	-0.305725	NA	NA
Trochiliformes	Trochilidae	Aglaiocercus	Aglaiocercus kingi	0	0	0	0	1	0	0	0	0	0	0	1	0	0	LC	0	0	0.662758	0.30103	NA	NA	NA	NA	NA	NA	2.05308	3.47712	3.32222	3.29003	-9.71176	0.987298	NA	NA
Galliformes	Phasianidae	Agriocharis	Agriocharis ocellata	0	0	0	0	1	0	0	0	0	0	0	1	0	0	NT	1	0	3.47712	1.07918	NA	NA	1.44716	NA	NA	NA	1.4624	2.47712	2.47712	2.17609	20.4639	1.31099	4	3
Passeriformes	Tyrannidae	Agriornis	Agriornis andicola	0	0	0	0	1	0	0	0	0	0	0	1	0	0	VU	2	1	NA	NA	NA	NA	NA	NA	NA	NA	2.18752	3.65321	3.31175	3.54095	-11.3026	1.05318	4	1
Passeriformes	Tyrannidae	Agriornis	Agriornis livida	0	0	0	0	1	0	0	0	0	0	0	1	0	0	LC	0	0	1.99651	0.477121	NA	NA	NA	NA	NA	NA	2.06446	3.25527	3.25527	2.95424	-29.6348	1.4718	NA	NA
Passeriformes	Tyrannidae	Agriornis	Agriornis microptera	0	0	0	0	1	0	0	0	0	0	0	1	0	0	LC	0	0	1.86273	0.544068	NA	NA	NA	NA	NA	NA	1.9345	3.69897	3.69897	3.39794	NA	NA	NA	NA
Passeriformes	Tyrannidae	Agriornis	Agriornis montana	0	0	0	0	1	0	0	0	0	0	0	1	0	0	LC	0	0	NA	0.39794	NA	NA	NA	NA	NA	NA	2.52634	3.65321	3.65321	3.35218	-14.1115	1.14957	NA	NA
Passeriformes	Tyrannidae	Agriornis	Agriornis murina	0	0	0	0	1	0	0	0	0	0	0	1	0	0	LC	0	0	NA	0.477121	NA	0.466868	NA	NA	NA	NA	1.8451	3.39794	3.39794	3.09691	-37.7911	1.57739	NA	NA
Passeriformes	Ptilonorhynchidae	Ailuroedus	Ailuroedus buccoides	0	1	0	0	0	0	0	0	1	0	0	0	0	0	LC	0	0	2.13125	0	NA	1.2188	1.31702	1.32222	NA	NA	1.79239	3.07918	3.07918	2.77815	-7.13504	0.853397	NA	NA
Passeriformes	Ptilonorhynchidae	Ailuroedus	Ailuroedus crassirostris	0	1	0	0	0	0	0	0	1	0	0	0	0	0	LC	0	0	2.29853	0.306425	0.306425	1.33846	1.35218	1.30643	NA	80.0247	1.94448	3	3	2.69897	-10.023	1.001	NA	NA
Passeriformes	Ptilonorhynchidae	Ailuroedus	Ailuroedus dentirostris	0	1	0	0	0	0	0	0	1	0	0	0	0	0	LC	0	0	2.233	0.255273	0.255273	1.26951	NA	NA	NA	71.5641	1	3.20412	3.20412	2.90309	NA	NA	NA	NA
Passeriformes	Ptilonorhynchidae	Ailuroedus	Ailuroedus melanotis	0	1	0	0	0	0	0	0	1	0	0	0	0	0	LC	0	0	2.2997	0.219672	0.219672	1.27068	1.35218	1.30103	NA	58.0511	1.14613	3.35218	3.35218	3.05115	NA	NA	NA	NA
Passeriformes	Fringillidae	Aimophila	Aimophila aestivalis	0	0	0	1	0	0	0	0	0	0	1	0	0	0	NT	1	0	1.28103	0.60206	0.90309	0.374748	1.12222	0.954243	NA	NA	2.1959	2.95424	2.95424	2.65321	34.5285	1.53818	NA	NA
Passeriformes	Fringillidae	Aimophila	Aimophila botterii	0	0	0	1	1	0	0	0	0	0	0	0	0	0	LC	0	0	1.29885	0.60206	NA	0.439333	1.07918	1	NA	NA	2.26245	3.39794	3.39794	3.09691	23.3834	1.36891	NA	NA
Passeriformes	Fringillidae	Aimophila	Aimophila carpalis	0	0	0	1	0	0	0	0	0	0	1	0	0	0	LC	0	0	1.18469	0.60206	NA	0.290035	1.04139	0.929419	NA	NA	1.59106	3.07918	3.07918	2.77815	27.3497	1.43695	NA	NA
Passeriformes	Fringillidae	Aimophila	Aimophila cassinii	0	0	0	1	0	0	0	0	0	0	1	0	0	0	LC	0	0	1.27646	0.60206	NA	0.324282	1.04139	0.90309	NA	NA	2.42488	3.33244	3.33244	3.03141	25.1188	1.4	NA	NA
Passeriformes	Fringillidae	Aimophila	Aimophila humeralis	0	0	0	0	1	0	0	0	0	0	0	1	0	0	LC	0	0	1.38202	0.544068	NA	NA	NA	NA	NA	NA	1.34242	3.17609	3.07918	2.95424	NA	NA	NA	NA
Passeriformes	Fringillidae	Aimophila	Aimophila mystacalis	0	0	0	0	1	0	0	0	0	0	0	1	0	0	LC	0	0	1.35411	0.544068	NA	NA	NA	NA	NA	NA	1.04139	3.25527	2.95424	3.13033	NA	NA	NA	NA
Passeriformes	Fringillidae	Aimophila	Aimophila notosticta	0	0	0	0	1	0	0	0	0	0	0	1	0	0	NT	1	0	1.43297	NA	NA	NA	NA	NA	NA	NA	0.90309	3.27875	2.60206	3.23045	NA	NA	NA	NA
Passeriformes	Fringillidae	Aimophila	Aimophila quinquestriata	0	0	0	1	0	0	0	0	0	0	1	0	0	0	LC	0	0	1.27416	0.544068	0.866287	NA	1.09691	0.977724	1.07918	NA	1.51851	3.26717	3.25527	2.97772	25.1285	1.40017	NA	NA
Passeriformes	Fringillidae	Aimophila	Aimophila rufescens	0	0	0	1	1	0	0	0	0	0	0	0	0	0	LC	0	0	1.53529	0.380211	NA	NA	NA	NA	NA	NA	2.17026	3.38021	3.38021	3.07918	23.2079	1.36564	NA	NA
Passeriformes	Fringillidae	Aimophila	Aimophila ruficauda	0	0	0	0	1	0	0	0	0	0	0	1	0	0	LC	0	0	1.45025	0.447158	NA	NA	NA	NA	NA	NA	1.83885	3.14613	3.14613	2.8451	20.218	1.30574	NA	NA
Passeriformes	Fringillidae	Aimophila	Aimophila ruficeps	0	0	0	1	1	0	0	0	0	0	0	0	0	0	LC	0	0	1.25768	0.60206	0.778151	0.404834	NA	NA	NA	NA	2.44091	3.13033	3.13033	2.8293	24.3457	1.38642	NA	NA
Passeriformes	Fringillidae	Aimophila	Aimophila stolzmanni	0	0	0	0	1	0	0	0	0	0	0	1	0	0	LC	0	0	1.40909	0.60206	NA	NA	NA	NA	NA	NA	1.14613	3	3	2.69897	-4.92225	0.692164	NA	NA
Passeriformes	Fringillidae	Aimophila	Aimophila strigiceps	0	0	0	0	1	0	0	0	0	0	0	1	0	0	LC	0	0	1.34439	0.544068	NA	NA	NA	NA	NA	NA	2.02119	3	3	2.69897	-25.7364	1.41055	NA	NA
Passeriformes	Fringillidae	Aimophila	Aimophila sumichrasti	0	0	0	0	1	0	0	0	0	0	0	1	0	0	NT	1	0	1.45637	NA	NA	NA	NA	NA	NA	NA	0.778151	2.95424	2.95424	2.65321	NA	NA	NA	NA
Passeriformes	Alaudidae	Alaemon	Alaemon alaudipes	1	0	1	0	0	0	1	0	0	0	0	0	0	0	LC	0	0	1.59106	0.367977	NA	0.556303	1.14613	1.10551	NA	50.7678	3.1529	3.30103	NA	NA	23.7756	1.37613	5	5
Passeriformes	Alaudidae	Alauda	Alauda arvensis	0	0	0	0	0	0	1	0	0	0	0	0	0	1	LC	0	0	1.55723	0.572097	1.00346	0.525045	1.04139	1.32222	1.07918	54.9377	3.56229	3.54407	3.54407	3.24304	31.6	1.49969	NA	NA
Passeriformes	Alaudidae	Alauda	Alauda gulgula	0	0	1	0	0	0	1	0	0	0	0	0	0	0	LC	0	0	1.44326	0.477121	0.778151	NA	1.02119	1.11394	NA	NA	3.22479	3.63347	3.63347	3.33244	25.7698	1.41111	4	7
Passeriformes	Alaudidae	Alauda	Alauda razae	1	0	0	0	0	0	0	1	0	0	0	0	0	0	CR	4	1	1.30103	0.335792	0.636822	NA	1.11394	NA	NA	NA	0	1.69897	1.69897	1.39794	16	1.20412	6	2
Coraciiformes	Alcedinidae	Alcedo	Alcedo argentata	0	0	1	0	0	0	0	0	0	1	0	0	0	0	VU	2	1	1.28556	NA	NA	NA	NA	NA	NA	NA	1.6721	3	NA	NA	8.85714	0.947294	3	2
Coraciiformes	Alcedinidae	Alcedo	Alcedo azurea	0	1	0	0	0	0	0	0	1	0	0	0	0	0	LC	0	0	1.51851	0.71321	0.81012	NA	1.32222	1.38917	NA	NA	2.69373	3.18184	3.18184	2.88081	-10.1873	1.00806	5	8
Coraciiformes	Alcedinidae	Alcedo	Alcedo coerulescens	0	0	1	0	0	0	0	0	0	1	0	0	0	0	LC	0	0	NA	0.653213	NA	NA	NA	NA	NA	NA	1.72428	2.90309	2.90309	2.60206	NA	NA	3	7
Coraciiformes	Alcedinidae	Alcedo	Alcedo cristata	1	0	0	0	0	0	0	1	0	0	0	0	0	0	LC	0	0	1.19451	0.653213	1.13033	0.39794	1.17609	1.28443	0.778151	NA	3.22063	3.09691	3.09691	2.79588	-3.43722	0.536208	5	12
Coraciiformes	Alcedinidae	Alcedo	Alcedo cyanopecta	0	0	1	0	0	0	0	0	0	1	0	0	0	0	LC	0	0	NA	NA	NA	NA	NA	NA	NA	NA	1.70757	3	3	2.69897	NA	NA	2	3
Coraciiformes	Alcedinidae	Alcedo	Alcedo euryzona	0	0	1	0	0	0	0	0	0	1	0	0	0	0	VU	2	1	1.63899	0.544068	NA	0.763428	NA	NA	NA	NA	2.51322	3.17609	3.17609	2.87506	1.94956	0.289937	4	3
Coraciiformes	Alcedinidae	Alcedo	Alcedo hercules	0	0	1	0	0	0	1	0	0	0	0	0	0	0	NT	1	0	NA	0.69897	NA	NA	NA	NA	NA	NA	2.0607	3.07918	3	2.8451	26.4186	1.42191	2	2
Coraciiformes	Alcedinidae	Alcedo	Alcedo leucogaster	1	0	0	0	0	0	0	1	0	0	0	0	0	0	LC	0	0	1.16732	0.30103	NA	NA	NA	NA	NA	NA	2.5092	3.25527	3.25527	2.95424	0.0481962	-1	8	9
Coraciiformes	Alcedinidae	Alcedo	Alcedo meninting	0	0	1	0	0	0	0	0	0	1	0	0	0	0	LC	0	0	1.28018	0.740363	1.04139	NA	NA	NA	NA	NA	2.716	3	3	2.69897	9.67946	0.985851	3	5
Coraciiformes	Alcedinidae	Alcedo	Alcedo pusilla	0	1	0	0	0	0	0	0	1	0	0	0	0	0	LC	0	0	1.0607	0.60206	0.60206	NA	NA	NA	NA	NA	2.26245	2.87506	2.87506	2.57403	-7.57357	0.879301	3	5
Coraciiformes	Alcedinidae	Alcedo	Alcedo quadribrachys	1	0	0	0	0	0	0	1	0	0	0	0	0	0	LC	0	0	1.5563	0.720159	NA	0.643453	NA	NA	NA	NA	2.75051	3.25527	3.25527	2.95424	0.156604	-0.805196	3	10
Coraciiformes	Alcedinidae	Alcedo	Alcedo semitorquata	1	0	0	0	0	0	0	1	0	0	0	0	0	0	LC	0	0	1.57921	0.544068	0.845098	NA	1.20412	1.43136	NA	NA	2.70927	3.34242	3.34242	3.04139	-12.8109	1.10758	4	5
Coraciiformes	Alcedinidae	Alcedo	Alcedo vintsioides	1	0	0	0	0	0	0	1	0	0	0	0	0	0	LC	0	0	1.30103	0.703291	NA	NA	NA	NA	NA	NA	1.98677	3.25527	3.25527	2.95424	-22.0843	1.34408	4	9
Coraciiformes	Alcedinidae	Alcedo	Alcedo websteri	0	1	0	0	0	0	0	0	1	0	0	0	0	0	VU	2	1	1.82607	0.653213	NA	NA	NA	NA	NA	NA	1.39794	2.47712	2.47712	2.17609	-5.07688	0.705597	3	4
Passeriformes	Sylviidae	Alcippe	Alcippe brunnea	0	0	1	0	0	0	1	0	0	0	0	0	0	0	LC	0	0	1.27875	0.60206	NA	NA	NA	NA	NA	NA	2.62941	3.26245	3.25285	2.97081	26.2416	1.41899	NA	NA
Passeriformes	Sylviidae	Alcippe	Alcippe brunneicauda	0	0	1	0	0	0	0	0	0	1	0	0	0	0	NT	1	0	1.17319	NA	NA	NA	NA	NA	NA	NA	2.38202	3.15534	NA	NA	-0.378291	-0.422174	NA	NA
Passeriformes	Sylviidae	Alcippe	Alcippe castaneceps	0	0	1	0	0	0	1	0	0	0	0	0	0	0	LC	0	0	1.05115	0.544068	NA	NA	NA	NA	NA	NA	2.46538	3.5563	3.51851	3.29003	26.8688	1.42925	NA	NA
Passeriformes	Sylviidae	Alcippe	Alcippe chrysotis	0	0	1	0	0	0	1	0	0	0	0	0	0	0	LC	0	0	0.875061	0.544068	NA	NA	NA	NA	NA	NA	2.44404	3.4843	3.29003	3.31702	26.8136	1.42835	NA	NA
Passeriformes	Sylviidae	Alcippe	Alcippe cinerea	0	0	1	0	0	0	1	0	0	0	0	0	0	0	LC	0	0	1.04139	0.544068	NA	0.278754	NA	NA	NA	NA	1.96379	3.43854	3.33143	3.22337	26.8715	1.42929	NA	NA
Passeriformes	Sylviidae	Alcippe	Alcippe cinereiceps	0	0	1	0	0	0	1	0	0	0	0	0	0	0	LC	0	0	1	0.653213	NA	NA	NA	NA	NA	NA	2.50379	3.53148	3.38021	3.34242	26.1868	1.41808	NA	NA
Passeriformes	Sylviidae	Alcippe	Alcippe danisi	0	0	1	0	0	0	0	0	0	1	0	0	0	0	LC	0	0	1.04139	NA	NA	NA	NA	NA	NA	NA	NA	3.38021	2.77815	3.32222	NA	NA	NA	NA
Passeriformes	Sylviidae	Alcippe	Alcippe dubia	0	0	1	0	0	0	0	0	0	1	0	0	0	0	LC	0	0	1.25527	0.544068	NA	NA	NA	NA	NA	NA	1.04139	3.49136	3.44716	3.23045	NA	NA	NA	NA
Passeriformes	Sylviidae	Alcippe	Alcippe formosana	0	0	1	0	0	0	0	0	0	1	0	0	0	0	LC	0	0	1	0.30103	NA	NA	NA	NA	NA	NA	NA	3.47712	3.14922	3.36078	NA	NA	NA	NA
Passeriformes	Sylviidae	Alcippe	Alcippe grotei	0	0	1	0	0	0	0	0	0	1	0	0	0	0	LC	0	0	NA	0.477121	NA	NA	NA	NA	NA	NA	NA	3.07918	3.07918	2.77815	NA	NA	NA	NA
Passeriformes	Sylviidae	Alcippe	Alcippe klossi	0	0	1	0	0	0	0	0	0	1	0	0	0	0	LC	0	0	NA	NA	NA	NA	NA	NA	NA	NA	NA	3.32222	3.31175	3.03141	NA	NA	NA	NA
Passeriformes	Sylviidae	Alcippe	Alcippe ludlowi	0	0	1	0	0	0	1	0	0	0	0	0	0	0	LC	0	0	NA	NA	NA	NA	NA	NA	NA	NA	1.44716	3.60206	3.273	3.48608	28.1891	1.45008	NA	NA
Passeriformes	Sylviidae	Alcippe	Alcippe manipurensis	0	0	1	0	0	0	1	0	0	0	0	0	0	0	LC	0	0	1.04139	0.60206	NA	NA	NA	NA	NA	NA	NA	3.44716	3.14613	3.32222	NA	NA	NA	NA
Passeriformes	Sylviidae	Alcippe	Alcippe morrisonia	0	0	1	0	0	0	1	0	0	0	0	0	0	0	LC	0	0	1.17464	0.477121	NA	NA	NA	NA	NA	NA	2.64933	3.4843	3.47712	3.19033	25.3599	1.40415	NA	NA
Passeriformes	Sylviidae	Alcippe	Alcippe nipalensis	0	0	1	0	0	0	1	0	0	0	0	0	0	0	LC	0	0	1.17609	0.544068	NA	0.285557	1.07918	NA	NA	NA	2.08636	3.38021	3.33345	3.1214	27.1838	1.43431	NA	NA
Passeriformes	Sylviidae	Alcippe	Alcippe peracensis	0	0	1	0	0	0	0	0	0	1	0	0	0	0	LC	0	0	NA	0.30103	NA	NA	NA	NA	NA	NA	1.97772	3.34044	3.15534	3.16879	NA	NA	NA	NA
Passeriformes	Sylviidae	Alcippe	Alcippe poioicephala	0	0	1	0	0	0	1	0	0	0	0	0	0	0	LC	0	0	1.30103	0.39794	NA	0.380211	NA	NA	NA	NA	2.68753	3.32222	3.19866	3.11727	23.2446	1.36632	NA	NA
Passeriformes	Sylviidae	Alcippe	Alcippe pyrrhoptera	0	0	1	0	0	0	0	0	0	1	0	0	0	0	LC	0	0	NA	0.30103	NA	NA	NA	NA	NA	NA	1.32222	3.26245	2.91908	3.15076	NA	NA	NA	NA
Passeriformes	Sylviidae	Alcippe	Alcippe ruficapilla	0	0	1	0	0	0	1	0	0	0	0	0	0	0	LC	0	0	0.954243	NA	NA	NA	NA	NA	NA	NA	2.13033	3.44716	3.19033	3.30643	25.9683	1.41444	NA	NA
Passeriformes	Sylviidae	Alcippe	Alcippe rufogularis	0	0	1	0	0	0	1	0	0	0	0	0	0	0	LC	0	0	NA	0.544068	NA	NA	NA	NA	NA	NA	2.23805	3.04139	NA	NA	26.9365	1.43034	NA	NA
Passeriformes	Sylviidae	Alcippe	Alcippe striaticollis	0	0	0	0	0	0	1	0	0	0	0	0	0	1	LC	0	0	NA	0.60206	NA	NA	NA	NA	NA	NA	2.09342	3.63347	3.32222	3.51188	27.1132	1.43318	NA	NA
Passeriformes	Sylviidae	Alcippe	Alcippe variegaticeps	0	0	0	0	0	0	1	0	0	0	0	0	0	1	VU	2	1	NA	0.60206	NA	NA	NA	NA	NA	NA	1.68124	3.30103	3.13033	3.12222	24.5501	1.39005	NA	1
Passeriformes	Sylviidae	Alcippe	Alcippe vinipectus	0	0	1	0	0	0	1	0	0	0	0	0	0	0	LC	0	0	1.07918	0.39794	NA	0.271842	NA	NA	NA	NA	2.22789	3.64345	3.47712	3.4624	26.8459	1.42888	NA	NA
Passeriformes	Corvidae	Aleadryas	Aleadryas rufinucha	0	1	0	0	0	0	0	0	1	0	0	0	0	0	LC	0	0	1.60097	0.30103	NA	NA	NA	NA	NA	NA	1.75587	3.5563	3.38021	3.38021	-7.13504	0.853397	NA	NA
Galliformes	Phasianidae	Alectoris	Alectoris barbara	0	0	0	0	0	0	1	0	0	0	0	0	0	1	LC	0	0	2.57519	1.06633	1.06633	1.29226	1.38917	NA	1.07918	NA	2.41497	3.51851	3.51851	3.21748	31.3846	1.49672	4	7
Galliformes	Phasianidae	Alectoris	Alectoris chukar	0	0	0	0	0	0	1	0	0	0	0	0	0	1	LC	0	0	2.69962	1.04467	1.04467	1.27875	1.37107	NA	1.07918	NA	3.18865	3.65321	3.65321	3.35218	29.7274	1.47316	5	6
Galliformes	Phasianidae	Alectoris	Alectoris graeca	0	0	0	0	0	0	1	0	0	0	0	0	0	1	NT	1	0	2.75587	1.04139	1.21748	1.30103	1.39794	NA	1.07918	NA	2.06819	3.38021	3.38021	3.07918	NA	NA	3	5
Galliformes	Phasianidae	Alectoris	Alectoris magna	0	0	0	0	0	0	1	0	0	0	0	0	0	1	LC	0	0	2.72304	1.10037	1.10037	NA	1.36173	NA	NA	NA	1.54407	3.60206	3.43136	3.42325	NA	NA	5	4
Galliformes	Phasianidae	Alectoris	Alectoris melanocephala	0	0	0	0	0	0	1	0	0	0	0	0	0	1	LC	0	0	2.71767	0.812913	NA	NA	1.39794	NA	NA	NA	1.95424	3.47712	3.4624	3.19033	NA	NA	3	4
Galliformes	Phasianidae	Alectoris	Alectoris philbyi	1	0	0	0	0	0	0	1	0	0	0	0	0	0	LC	0	0	2.64444	0.812913	NA	NA	1.39794	NA	NA	NA	1.41497	3.5563	3.34242	3.39794	NA	NA	NA	2
Galliformes	Phasianidae	Alectoris	Alectoris rufa	0	0	0	0	0	0	1	0	0	0	0	0	0	1	LC	0	0	2.69093	1.0657	1.2418	1.28103	1.37107	NA	1.07918	NA	2.32428	3.30103	3.30103	3	45.5374	1.65837	5	3
Columbiformes	Columbidae	Alectroenas	Alectroenas madagascariensis	1	0	0	0	0	0	0	1	0	0	0	0	0	0	LC	0	0	2.23805	0	NA	NA	NA	NA	NA	NA	1.70757	3.30103	3.30103	3	-22.0843	1.34408	1	2
Columbiformes	Columbidae	Alectroenas	Alectroenas sganzini	1	0	0	0	0	0	0	1	0	0	0	0	0	0	LC	0	0	2.233	0	NA	NA	NA	NA	NA	NA	0.90309	3.17609	3.17609	2.87506	NA	NA	NA	NA
Passeriformes	Tyrannidae	Alectrurus	Alectrurus risora	0	0	0	0	1	0	0	0	0	0	0	1	0	0	VU	2	1	NA	0.477121	NA	0.509203	NA	NA	NA	NA	2.09342	2.69897	2.69897	2.39794	-29.1551	1.46472	2	1
Passeriformes	Tyrannidae	Alectrurus	Alectrurus tricolor	0	0	0	0	1	0	0	0	0	0	0	1	0	0	VU	2	1	NA	NA	NA	0.474216	NA	NA	NA	NA	2.41162	3.04139	NA	NA	-17.4344	1.24141	2	2
Passeriformes	Muscicapidae	Alethe	Alethe choloensis	1	0	0	0	0	0	0	1	0	0	0	0	0	0	EN	3	1	1.61278	0.477121	NA	NA	NA	NA	NA	NA	1.17609	3.29003	3.08991	3.12548	-14.9172	1.17369	1	1
Passeriformes	Muscicapidae	Alethe	Alethe diademata	1	0	0	0	0	0	0	1	0	0	0	0	0	0	LC	0	0	1.49877	0.39794	0.69897	0.568202	1.09691	NA	NA	NA	2.67578	3.17609	3.17609	2.87506	-0.0412843	-1	3	3
Passeriformes	Muscicapidae	Alethe	Alethe fuelleborni	1	0	0	0	0	0	0	1	0	0	0	0	0	0	LC	0	0	1.69636	0.30103	NA	NA	NA	NA	NA	68.6105	1.65321	3.41497	3.37107	3.15381	-10.2637	1.0113	6	NA
Passeriformes	Muscicapidae	Alethe	Alethe poliocephala	1	0	0	0	0	0	0	1	0	0	0	0	0	0	LC	0	0	1.48049	0.30103	NA	NA	1.23045	NA	NA	NA	2.45939	3.44716	NA	NA	0.24746	-0.606496	4	NA
Passeriformes	Muscicapidae	Alethe	Alethe poliophrys	1	0	0	0	0	0	0	1	0	0	0	0	0	0	LC	0	0	1.54531	0.30103	NA	NA	NA	NA	NA	NA	1.30103	3.47712	3.23045	3.33244	-1.36989	0.136685	4	2
Psittaciformes	Psittacidae	Alisterus	Alisterus amboinensis	0	1	0	0	0	0	0	0	1	0	0	0	0	0	LC	0	0	2.18611	0.30103	NA	NA	1.27875	1.79934	NA	NA	1.50515	3.14613	3.07918	2.90309	NA	NA	NA	NA
Psittaciformes	Psittacidae	Alisterus	Alisterus chloropterus	0	1	0	0	0	0	0	0	1	0	0	0	0	0	LC	0	0	2.20412	0.39794	NA	NA	1.32222	1.54407	NA	NA	1.69897	3.41497	3.41497	3.11394	-7.13504	0.853397	NA	NA
Psittaciformes	Psittacidae	Alisterus	Alisterus scapularis	0	1	0	0	0	0	0	0	1	0	0	0	0	0	LC	0	0	2.37749	0.669007	0.669007	1.12385	1.30103	1.54407	1.07918	NA	2.11394	3.20412	3.20412	2.90309	-30.2387	1.48056	4	NA
Passeriformes	Pycnonotidae	Alophoixus	Alophoixus affinis	0	1	0	0	0	0	0	0	1	0	0	0	0	0	LC	0	0	1.66276	0.30103	NA	NA	NA	NA	NA	NA	1.5563	3.23045	3.23045	2.92942	NA	NA	NA	NA
Passeriformes	Pycnonotidae	Alophoixus	Alophoixus bres	0	0	1	0	0	0	0	0	0	1	0	0	0	0	LC	0	0	1.71349	0.30103	NA	0.607455	NA	NA	NA	NA	2.36361	3.17609	NA	NA	2.65798	0.424552	NA	NA
Passeriformes	Pycnonotidae	Alophoixus	Alophoixus finschii	0	0	1	0	0	0	0	0	0	1	0	0	0	0	NT	1	0	1.38021	NA	NA	NA	NA	NA	NA	NA	2.32015	2.95424	2.95424	2.65321	-0.378291	-0.422174	NA	NA
Passeriformes	Pycnonotidae	Alophoixus	Alophoixus flaveolus	0	0	1	0	0	0	1	0	0	0	0	0	0	0	LC	0	0	1.63347	0.544068	NA	0.645422	1.11394	NA	NA	NA	2.22011	3.17609	NA	NA	26.8893	1.42958	NA	NA
Passeriformes	Pycnonotidae	Alophoixus	Alophoixus ochraceus	0	0	1	0	0	0	0	0	0	1	0	0	0	0	LC	0	0	1.60746	0.39794	NA	NA	NA	NA	NA	NA	2.3483	3.42325	NA	NA	6.08373	0.78417	NA	NA
Passeriformes	Pycnonotidae	Alophoixus	Alophoixus pallidus	0	0	1	0	0	0	1	0	0	0	0	0	0	0	LC	0	0	1.66511	0.39794	NA	NA	NA	NA	NA	NA	2.39094	3.25527	NA	NA	23.2616	1.36664	NA	NA
Passeriformes	Pycnonotidae	Alophoixus	Alophoixus phaeocephalus	0	0	1	0	0	0	0	0	0	1	0	0	0	0	LC	0	0	1.4843	0.30103	NA	NA	NA	NA	NA	NA	2.40654	3	NA	NA	-0.378291	-0.422174	NA	NA
Anseriformes	Anatidae	Alopochen	Alopochen aegyptiacus	1	0	0	0	0	0	0	1	0	0	0	0	0	0	LC	0	0	3.29137	0.879383	0.976293	1.98789	1.4624	1.85329	1.38021	NA	3.35889	3.60206	3.60206	3.30103	-1.54232	0.188173	3	5
Passeriformes	Passeridae	Amadina	Amadina fasciata	1	0	0	0	0	0	0	1	0	0	0	0	0	0	LC	0	0	1.24797	0.69897	0.942008	0.149219	1.10266	1.36173	0.942008	NA	2.8651	3.17609	NA	NA	4.01072	0.603222	2	4
Passeriformes	Petroicidae	Amalocichla	Amalocichla incerta	0	1	0	0	0	0	0	0	1	0	0	0	0	0	LC	0	0	1.50515	0	NA	0.719331	NA	NA	NA	NA	1.50515	3.43933	3.26717	3.26126	-7.13504	0.853397	NA	NA
Passeriformes	Petroicidae	Amalocichla	Amalocichla sclateriana	0	1	0	0	0	0	0	0	1	0	0	0	0	0	LC	0	0	NA	NA	NA	NA	NA	NA	NA	NA	0.69897	3.57054	2.96379	3.51322	-8.64613	0.936822	NA	NA
Passeriformes	Passeridae	Amandava	Amandava amandava	0	1	1	0	0	0	1	0	0	0	0	0	0	0	LC	0	0	0.953034	0.69897	NA	NA	NA	NA	NA	NA	2.90309	3.38021	NA	NA	18.0303	1.256	NA	NA
Passeriformes	Passeridae	Amandava	Amandava subflava	1	0	0	0	0	0	0	1	0	0	0	0	0	0	LC	0	0	0.875061	0.690196	NA	-0.116339	1.10037	1.273	NA	NA	0.778151	3.38021	NA	NA	NA	NA	NA	NA
Gruiformes	Rallidae	Amaurolimnas	Amaurolimnas concolor	0	0	0	0	1	0	0	0	0	0	0	1	0	0	LC	0	0	2.0607	0.60206	NA	NA	NA	NA	NA	NA	2.50106	3	3	2.69897	1.5252	0.183326	7	6
Gruiformes	Rallidae	Amaurornis	Amaurornis akool	0	0	1	0	0	0	1	0	0	0	0	0	0	0	LC	0	0	2.09691	0.740363	NA	1.16137	NA	NA	NA	NA	2.77305	2.90309	2.90309	2.60206	24.0277	1.38071	4	6
Gruiformes	Rallidae	Amaurornis	Amaurornis bicolor	0	0	1	0	0	0	0	0	0	1	0	0	0	0	LC	0	0	NA	0.79588	NA	NA	NA	NA	NA	NA	2.39445	3.5563	3.41497	3.36173	26.6269	1.42532	4	6
Gruiformes	Rallidae	Amaurornis	Amaurornis flavirostra	1	0	0	0	0	0	0	1	0	0	0	0	0	0	LC	0	0	1.95424	0.628389	NA	0.986772	1.20412	NA	1.07918	NA	3.28959	3.47712	3.47712	3.17609	-0.840464	-0.0754807	11	9
Gruiformes	Rallidae	Amaurornis	Amaurornis isabellinus	0	1	0	0	0	0	0	0	1	0	0	0	0	0	LC	0	0	NA	NA	NA	NA	NA	NA	NA	NA	1.74036	2.90309	2.90309	2.60206	-1.64169	0.215291	NA	5
Gruiformes	Rallidae	Amaurornis	Amaurornis moluccanus	0	1	0	0	0	0	0	0	1	0	0	0	0	0	LC	0	0	2.21352	0.720159	0.720159	NA	NA	NA	NA	NA	1.8451	3.17609	3.17609	2.87506	-5.68146	0.75446	5	13
Gruiformes	Rallidae	Amaurornis	Amaurornis olivieri	1	0	0	0	0	0	0	1	0	0	0	0	0	0	EN	3	1	NA	0.30103	NA	NA	NA	NA	NA	NA	1.20412	2	2	1.69897	NA	NA	NA	4
Gruiformes	Rallidae	Amaurornis	Amaurornis phoenicurus	0	1	1	0	0	0	1	0	0	0	0	0	0	0	LC	0	0	2.27818	0.845098	NA	1.29226	1.30103	NA	NA	NA	3.21932	3.30103	3.30103	3	22.8257	1.35842	9	9
Passeriformes	Fringillidae	Amaurospiza	Amaurospiza carrizalensis	0	0	0	0	1	0	0	0	0	0	0	1	0	0	CR	4	1	1.11394	NA	NA	NA	NA	NA	NA	NA	NA	3.20412	3.17754	2.92814	NA	NA	NA	NA
Passeriformes	Fringillidae	Amaurospiza	Amaurospiza concolor	0	0	0	1	1	0	0	0	0	0	0	0	0	0	LC	0	0	1.08991	0.30103	NA	NA	NA	NA	NA	NA	1.80618	3.43136	3.35218	3.19728	4.52123	0.655256	NA	NA
Passeriformes	Fringillidae	Amaurospiza	Amaurospiza moesta	0	0	0	0	1	0	0	0	0	0	0	1	0	0	NT	1	0	1.1271	NA	NA	NA	NA	NA	NA	NA	1.98677	3.20412	3.20412	2.90309	NA	NA	NA	NA
Trochiliformes	Trochilidae	Amazilia	Amazilia amabilis	0	0	0	0	1	0	0	0	0	0	0	1	0	0	LC	0	0	0.579784	0.30103	NA	NA	NA	NA	NA	NA	1.91381	3.14613	3.14613	2.8451	3.80257	0.580077	NA	NA
Trochiliformes	Trochilidae	Amazilia	Amazilia amazilia	0	0	0	0	1	0	0	0	0	0	0	1	0	0	LC	0	0	0.653213	0.30103	NA	NA	NA	NA	NA	NA	1.72428	3.43136	3.43136	3.13033	NA	NA	NA	NA
Trochiliformes	Trochilidae	Amazilia	Amazilia candida	0	0	0	0	1	0	0	0	0	0	0	1	0	0	LC	0	0	0.531479	0.30103	NA	NA	NA	NA	NA	NA	1.95904	3.17609	3.17609	2.87506	20.2727	1.30691	NA	NA
Trochiliformes	Trochilidae	Amazilia	Amazilia castaneiventris	0	0	0	0	1	0	0	0	0	0	0	1	0	0	EN	3	1	NA	0.30103	NA	NA	NA	NA	NA	NA	0.845098	3.30103	3.17609	3.09691	NA	NA	NA	2
Trochiliformes	Trochilidae	Amazilia	Amazilia chionogaster	0	0	0	0	1	0	0	0	0	0	0	1	0	0	LC	0	0	0.653213	0.30103	NA	NA	NA	NA	NA	NA	2.02531	3.30103	3.19033	3.08814	-14.7375	1.16842	NA	NA
Trochiliformes	Trochilidae	Amazilia	Amazilia chionopectus	0	0	0	0	1	0	0	0	0	0	0	1	0	0	LC	0	0	0.643453	0.30103	NA	-0.251812	NA	NA	NA	NA	2.0086	2.69897	2.69897	2.39794	NA	NA	NA	NA
Trochiliformes	Trochilidae	Amazilia	Amazilia cyanifrons	0	0	0	0	1	0	0	0	0	0	0	1	0	0	LC	0	0	0.69897	0.30103	NA	NA	NA	NA	NA	NA	1.27875	3.30103	3.20412	3.07918	3.02697	0.481009	NA	NA
Trochiliformes	Trochilidae	Amazilia	Amazilia cyanocephala	0	0	0	0	1	0	0	0	0	0	0	1	0	0	LC	0	0	0.716003	0.30103	NA	NA	NA	NA	NA	NA	1.87506	3.38021	3.38021	3.07918	21.5167	1.33278	NA	NA
Trochiliformes	Trochilidae	Amazilia	Amazilia cyanura	0	0	0	0	1	0	0	0	0	0	0	1	0	0	LC	0	0	0.60206	NA	NA	NA	NA	NA	NA	NA	1.34242	3.25527	3.25527	2.95424	NA	NA	NA	NA
Trochiliformes	Trochilidae	Amazilia	Amazilia edward	0	0	0	0	1	0	0	0	0	0	0	1	0	0	LC	0	0	0.643453	0.30103	NA	NA	NA	NA	NA	NA	1.27875	2.8451	2.8451	2.54407	9.24103	0.96572	NA	NA
Trochiliformes	Trochilidae	Amazilia	Amazilia fimbriata	0	0	0	0	1	0	0	0	0	0	0	1	0	0	LC	0	0	0.690196	0.30103	0.69897	-0.283997	1.20412	1.31175	NA	NA	3.06221	3.04139	3.04139	2.74036	-8.34196	0.921268	NA	NA
Trochiliformes	Trochilidae	Amazilia	Amazilia franciae	0	0	0	0	1	0	0	0	0	0	0	1	0	0	LC	0	0	0.724276	0.30103	NA	NA	NA	NA	NA	NA	1.80618	3.07918	2.77815	2.95424	1.51284	0.179794	NA	NA
Trochiliformes	Trochilidae	Amazilia	Amazilia lactea	0	0	0	0	1	0	0	0	0	0	0	1	0	0	LC	0	0	0.556303	0.30103	NA	NA	NA	NA	NA	NA	2.35984	3.14613	3.14613	2.8451	-13.7116	1.13709	NA	NA
Trochiliformes	Trochilidae	Amazilia	Amazilia leucogaster	0	0	0	0	1	0	0	0	0	0	0	1	0	0	LC	0	0	0.633468	0.30103	NA	-0.229148	NA	NA	NA	NA	1.92942	2.39794	2.39794	2.09691	-0.378163	-0.422321	NA	NA
Trochiliformes	Trochilidae	Amazilia	Amazilia luciae	0	0	0	0	1	0	0	0	0	0	0	1	0	0	EN	3	1	NA	0.30103	NA	NA	NA	NA	NA	NA	0.60206	3.08636	3.08636	2.78533	NA	NA	NA	2
Trochiliformes	Trochilidae	Amazilia	Amazilia rosenbergi	0	0	0	0	1	0	0	0	0	0	0	1	0	0	LC	0	0	0.544068	0.30103	NA	NA	NA	NA	NA	NA	1.32222	2.30103	2.30103	2	1.98631	0.298047	NA	NA
Trochiliformes	Trochilidae	Amazilia	Amazilia rutila	0	0	0	0	1	0	0	0	0	0	0	1	0	0	LC	0	0	0.653213	0.30103	NA	NA	NA	NA	NA	NA	1.97772	3.23045	3.23045	2.92942	20.9445	1.32107	NA	NA
Trochiliformes	Trochilidae	Amazilia	Amazilia saucerrottei	0	0	0	0	1	0	0	0	0	0	0	1	0	0	LC	0	0	0.653213	0.30103	NA	NA	NA	NA	NA	NA	1.82607	3.30103	3.30103	3	5.6937	0.755395	NA	NA
Trochiliformes	Trochilidae	Amazilia	Amazilia tobaci	0	0	0	0	1	0	0	0	0	0	0	1	0	0	LC	0	0	0.623249	0.30103	0.69897	-0.283997	1.21748	1.32222	NA	NA	1.89763	3.30103	3.30103	3	NA	NA	NA	NA
Trochiliformes	Trochilidae	Amazilia	Amazilia tzacatl	0	0	0	0	1	0	0	0	0	0	0	1	0	0	LC	0	0	0.695482	0.30103	0.60206	-0.229148	1.19866	1.33244	1.07918	NA	2.30535	3.39794	3.39794	3.09691	6.31354	0.800273	NA	1
Trochiliformes	Trochilidae	Amazilia	Amazilia versicolor	0	0	0	0	1	0	0	0	0	0	0	1	0	0	LC	0	0	0.544068	0.30103	NA	NA	NA	NA	NA	NA	2.84572	3.09691	3.07918	2.81291	-13.814	1.14032	NA	NA
Trochiliformes	Trochilidae	Amazilia	Amazilia violiceps	0	0	0	1	1	0	0	0	0	0	0	0	0	0	LC	0	0	0.70757	0.30103	NA	NA	NA	NA	NA	NA	1.96379	3.35218	3.35218	3.05115	24.6965	1.39263	NA	NA
Trochiliformes	Trochilidae	Amazilia	Amazilia viridicauda	0	0	0	0	1	0	0	0	0	0	0	1	0	0	LC	0	0	0.740363	0.30103	NA	NA	NA	NA	NA	NA	1.79239	3.39794	3.17609	3.24304	-12.8359	1.10843	NA	NA
Trochiliformes	Trochilidae	Amazilia	Amazilia viridifrons	0	0	0	0	1	0	0	0	0	0	0	1	0	0	LC	0	0	0.736397	0.30103	NA	NA	NA	NA	NA	NA	1.39794	3.14613	3.1271	2.86332	16.483	1.21704	NA	NA
Trochiliformes	Trochilidae	Amazilia	Amazilia viridigaster	0	0	0	0	1	0	0	0	0	0	0	1	0	0	LC	0	0	0.69897	0.30103	NA	NA	NA	NA	NA	NA	1.27875	3.32222	3.27875	3.0607	4.16333	0.619441	NA	NA
Trochiliformes	Trochilidae	Amazilia	Amazilia yucatanensis	0	0	0	1	1	0	0	0	0	0	0	0	0	0	LC	0	0	0.578639	0.30103	NA	-0.259637	NA	NA	NA	NA	1.86923	3.04139	3.04139	2.74036	22.1039	1.34447	NA	NA
Psittaciformes	Psittacidae	Amazona	Amazona aestiva	0	0	0	0	1	0	0	0	0	0	0	1	0	0	LC	0	0	2.60206	0.477121	NA	1.25527	1.46982	NA	NA	NA	2.72099	3.20412	3.20412	2.90309	-18.7322	1.27259	NA	NA
Psittaciformes	Psittacidae	Amazona	Amazona agilis	0	0	0	0	1	0	0	0	0	0	0	1	0	0	VU	2	1	2.25042	0.452298	NA	NA	NA	NA	NA	NA	0.69897	3.07918	2.95424	2.87506	NA	NA	4	3
Psittaciformes	Psittacidae	Amazona	Amazona albifrons	0	0	0	0	1	0	0	0	0	0	0	1	0	0	LC	0	0	2.31702	0.60206	NA	NA	NA	NA	NA	NA	2.1038	3.26717	3.26717	2.96614	22.7946	1.35783	NA	NA
Psittaciformes	Psittacidae	Amazona	Amazona amazonica	0	0	0	0	1	0	0	0	0	0	0	1	0	0	LC	0	0	2.56348	0.522879	NA	1.26245	1.32222	1.77815	NA	NA	2.97727	2.77815	2.77815	2.47712	-6.35258	0.80295	NA	NA
Psittaciformes	Psittacidae	Amazona	Amazona arausiaca	0	0	0	0	1	0	0	0	0	0	0	1	0	0	VU	2	1	2.79239	0.30103	0	NA	NA	NA	NA	NA	0.30103	2.90309	2.69897	2.74036	NA	NA	2	2
Psittaciformes	Psittacidae	Amazona	Amazona autumnalis	0	0	0	0	1	0	0	0	0	0	0	1	0	0	LC	0	0	2.61039	0.544068	NA	NA	NA	NA	NA	NA	2.26951	3.04139	3.04139	2.74036	20.0141	1.30134	NA	NA
Psittaciformes	Psittacidae	Amazona	Amazona barbadensis	0	0	0	0	1	0	0	0	0	0	0	1	0	0	VU	2	1	2.43136	0.544068	0.544068	NA	1.38917	1.75587	NA	NA	1.43136	2.65321	2.65321	2.35218	9	0.954243	3	1
Psittaciformes	Psittacidae	Amazona	Amazona brasiliensis	0	0	0	0	1	0	0	0	0	0	0	1	0	0	VU	2	1	2.63347	0.544068	NA	NA	1.43933	1.74036	NA	NA	0.954243	2.60206	2.60206	2.30103	-25.6667	1.40937	6	3
Psittaciformes	Psittacidae	Amazona	Amazona collaria	0	0	0	0	1	0	0	0	0	0	0	1	0	0	VU	2	1	2.41497	0.544068	NA	NA	NA	NA	NA	NA	0.69897	3.07918	3.07918	2.77815	NA	NA	4	5
Psittaciformes	Psittacidae	Amazona	Amazona dufresniana	0	0	0	0	1	0	0	0	0	0	0	1	0	0	NT	1	0	2.74547	0.477121	NA	NA	NA	NA	NA	NA	1.77085	3.23045	3.23045	2.92942	NA	NA	2	2
Psittaciformes	Psittacidae	Amazona	Amazona farinosa	0	0	0	0	1	0	0	0	0	0	0	1	0	0	LC	0	0	2.79588	0.477121	NA	1.233	NA	NA	NA	NA	2.98046	3.17609	3.17609	2.87506	-7.52792	0.876675	NA	NA
Psittaciformes	Psittacidae	Amazona	Amazona festiva	0	0	0	0	1	0	0	0	0	0	0	1	0	0	VU	2	1	2.60206	NA	NA	NA	NA	NA	NA	NA	2.31387	2.69897	2.69897	2.39794	-0.378163	-0.422321	NA	NA
Psittaciformes	Psittacidae	Amazona	Amazona finschi	0	0	0	0	1	0	0	0	0	0	0	1	0	0	VU	2	1	2.4764	0.30103	NA	NA	NA	NA	NA	NA	1.716	3.30103	3.30103	3	24.4494	1.38827	NA	NA
Psittaciformes	Psittacidae	Amazona	Amazona guildingii	0	0	0	0	1	0	0	0	0	0	0	1	0	0	VU	2	1	2.83251	0.30103	NA	NA	NA	NA	NA	NA	0	3	2.94201	2.75012	NA	NA	2	3
Psittaciformes	Psittacidae	Amazona	Amazona imperialis	0	0	0	0	1	0	0	0	0	0	0	1	0	0	EN	3	1	2.95424	0.30103	0	NA	NA	NA	NA	NA	0.30103	3.11394	2.8451	2.97772	NA	NA	2	3
Psittaciformes	Psittacidae	Amazona	Amazona kawalli	0	0	0	0	1	0	0	0	0	0	0	1	0	0	NT	1	0	NA	NA	NA	NA	NA	NA	NA	NA	2.00432	2	2	1.69897	NA	NA	NA	NA
Psittaciformes	Psittacidae	Amazona	Amazona leucocephala	0	0	0	0	1	0	0	0	0	0	0	1	0	0	NT	1	0	2.35603	0.574031	NA	NA	NA	NA	NA	NA	1.57978	3	3	2.69897	22.0843	1.34408	3	6
Psittaciformes	Psittacidae	Amazona	Amazona mercenaria	0	0	0	0	1	0	0	0	0	0	0	1	0	0	LC	0	0	2.53148	NA	NA	NA	NA	NA	NA	NA	2.07555	3.47712	3.17609	3.35218	-9.71176	0.987298	NA	NA
Psittaciformes	Psittacidae	Amazona	Amazona ochrocephala	0	0	0	0	1	0	0	0	0	0	0	1	0	0	LC	0	0	2.63246	0.425969	NA	1.24797	1.4624	1.77815	NA	NA	2.91222	2.87506	2.87506	2.57403	-5.7327	0.758359	NA	NA
Psittaciformes	Psittacidae	Amazona	Amazona oratrix	0	0	0	0	1	0	0	0	0	0	0	1	0	0	EN	3	1	2.64098	0.39794	NA	NA	1.40654	NA	NA	NA	1.88081	2.69897	2.69897	2.39794	21.3802	1.33001	4	5
Psittaciformes	Psittacidae	Amazona	Amazona pretrei	0	0	0	0	1	0	0	0	0	0	0	1	0	0	VU	2	1	2.46982	0.477121	NA	NA	NA	NA	NA	NA	1.75587	3	2.8451	2.81291	NA	NA	2	5
Psittaciformes	Psittacidae	Amazona	Amazona rhodocorytha	0	0	0	0	1	0	0	0	0	0	0	1	0	0	EN	3	1	2.65321	0.60206	NA	NA	1.38021	1.53148	NA	NA	1.59106	3	3	2.69897	-21.0963	1.32421	3	2
Psittaciformes	Psittacidae	Amazona	Amazona tucumana	0	0	0	0	1	0	0	0	0	0	0	1	0	0	VU	2	1	2.46613	0.574031	NA	NA	NA	NA	NA	NA	1.34242	3.41497	3.36173	3.16137	NA	NA	NA	NA
Psittaciformes	Psittacidae	Amazona	Amazona ventralis	0	0	0	0	1	0	0	0	0	0	0	1	0	0	VU	2	1	2.39794	0.462398	0.161368	1.18184	1.43136	NA	1.5563	NA	1.41497	3.17609	3.17609	2.87506	NA	NA	2	4
Psittaciformes	Psittacidae	Amazona	Amazona versicolor	0	0	0	0	1	0	0	0	0	0	0	1	0	0	VU	2	1	2.87506	0.30103	NA	NA	NA	NA	NA	NA	0.477121	2.95424	2.60206	2.8451	NA	NA	2	1
Psittaciformes	Psittacidae	Amazona	Amazona vinacea	0	0	0	0	1	0	0	0	0	0	0	1	0	0	EN	3	1	2.5682	0.477121	0.477121	1.23045	1.40654	1.8451	NA	NA	2.07555	3.30103	3.30103	3	-23.1852	1.36521	4	3
Psittaciformes	Psittacidae	Amazona	Amazona viridigenalis	0	0	0	0	1	0	0	0	0	0	0	1	0	0	EN	3	1	2.49969	0.544068	0.544068	1.17319	1.44716	1.79934	NA	NA	1.57978	3	3	2.69897	22.6536	1.35514	4	3
Psittaciformes	Psittacidae	Amazona	Amazona vittata	0	0	0	0	1	0	0	0	0	0	0	1	0	0	CR	4	1	2.39794	0.500602	0.199572	1.19866	1.43136	NA	1.77815	NA	0.30103	2.77815	2.60206	2.60206	NA	NA	4	3
Psittaciformes	Psittacidae	Amazona	Amazona xantholora	0	0	0	0	1	0	0	0	0	0	0	1	0	0	LC	0	0	2.33546	0.60206	NA	NA	NA	NA	NA	NA	1.39794	2	2	1.69897	20.4639	1.31099	NA	NA
Psittaciformes	Psittacidae	Amazona	Amazona xanthops	0	0	0	0	1	0	0	0	0	0	0	1	0	0	NT	1	0	2.41497	0.477121	NA	1.3483	1.37107	NA	NA	NA	2.44716	2.47712	2.47712	2.17609	-13.2542	1.12235	2	4
Passeriformes	Fringillidae	Amblycercus	Amblycercus holosericeus	0	0	0	0	1	0	0	0	0	0	0	1	0	0	LC	0	0	1.74974	0.30103	NA	NA	NA	NA	NA	NA	2.45637	3.54407	3.54407	3.24304	-1.44053	0.158523	1	7
Passeriformes	Ptilonorhynchidae	Amblyornis	Amblyornis flavifrons	0	1	0	0	0	0	0	0	1	0	0	0	0	0	LC	0	0	2.07918	NA	NA	NA	NA	NA	NA	NA	0.30103	3.30103	3.02531	3.16732	NA	NA	NA	NA
Passeriformes	Ptilonorhynchidae	Amblyornis	Amblyornis inornatus	0	1	0	0	0	0	0	0	1	0	0	0	0	0	LC	0	0	2.09079	0	NA	NA	NA	NA	NA	NA	0.845098	3.31702	3.03141	3.18682	NA	NA	NA	NA
Passeriformes	Ptilonorhynchidae	Amblyornis	Amblyornis macgregoriae	0	1	0	0	0	0	0	0	1	0	0	0	0	0	LC	0	0	2.08517	0	NA	1.26007	NA	NA	NA	NA	1.73239	3.47712	3.30103	3.30103	-7.13504	0.853397	NA	NA
Passeriformes	Ptilonorhynchidae	Amblyornis	Amblyornis subalaris	0	1	0	0	0	0	0	0	1	0	0	0	0	0	LC	0	0	2.04336	0	NA	1.29447	NA	NA	NA	NA	0.954243	3.17609	2.92942	3.03141	-9.14879	0.961364	NA	NA
Passeriformes	Passeridae	Amblyospiza	Amblyospiza albifrons	1	0	0	0	0	0	1	0	0	0	0	0	0	0	LC	0	0	1.57151	0.480725	NA	0.463146	1.17609	1.28443	NA	NA	2.83187	3.47712	NA	NA	-2.38566	0.377609	4	7
Passeriformes	Fringillidae	Amblyramphus	Amblyramphus holosericeus	0	0	0	0	1	0	0	0	0	0	0	1	0	0	LC	0	0	1.81057	0.544068	NA	0.656098	1.13033	1.11394	NA	NA	2.29885	2.77815	2.77815	2.47712	-27.2229	1.43493	NA	2
Passeriformes	Fringillidae	Ammodramus	Ammodramus aurifrons	0	0	0	0	1	0	0	0	0	0	0	1	0	0	LC	0	0	1.16137	0.380211	NA	NA	NA	NA	NA	NA	2.70586	3.17609	3.17609	2.87506	-9.73804	0.988472	NA	NA
Passeriformes	Fringillidae	Ammodramus	Ammodramus bairdii	0	0	0	1	0	0	0	0	0	0	1	0	0	0	LC	0	0	1.24304	0.60206	0.60206	0.344392	1.0607	1.11394	NA	NA	2.19866	3.30103	2.90309	3.20412	50.9648	1.70727	NA	NA
Passeriformes	Fringillidae	Ammodramus	Ammodramus henslowii	0	0	0	1	0	0	0	0	0	0	1	0	0	0	NT	1	0	1.11727	0.60206	0.778151	0.292256	1.04139	0.954243	NA	NA	2.30103	3.04139	3.04139	2.74036	45.8698	1.66153	NA	NA
Passeriformes	Fringillidae	Ammodramus	Ammodramus humeralis	0	0	0	0	1	0	0	0	0	0	0	1	0	0	LC	0	0	1.18469	0.30103	NA	0.357935	NA	NA	NA	NA	3.05461	3.11394	3.11394	2.81291	-17.9617	1.25435	NA	NA
Passeriformes	Fringillidae	Ammodramus	Ammodramus leconteii	0	0	0	1	0	0	0	0	0	0	1	0	0	0	LC	0	0	1.1271	0.60206	NA	0.262451	1.09691	NA	NA	NA	2.60531	3.04139	3.04139	2.74036	51.7747	1.71412	NA	NA
Passeriformes	Fringillidae	Ammodramus	Ammodramus nelsoni	0	0	0	1	0	0	0	0	0	0	1	0	0	0	LC	0	0	1.21484	0.591065	NA	NA	NA	NA	NA	NA	NA	3.04139	3.04139	2.74036	NA	NA	NA	NA
Passeriformes	Fringillidae	Ammodramus	Ammodramus savannarum	0	0	0	1	1	0	0	0	0	0	0	0	0	0	LC	0	0	1.25285	0.647872	0.948902	0.303196	1.0607	0.954243	NA	NA	2.8893	3.39794	3.39794	3.09691	38.8326	1.5892	NA	NA
Passeriformes	Alaudidae	Ammomanes	Ammomanes cincturus	1	0	0	0	0	0	1	0	0	0	0	0	0	0	LC	0	0	1.24055	0.477121	NA	0.4133	1.11394	1.14613	NA	NA	3.0162	3.23045	NA	NA	23.8543	1.37757	3	2
Passeriformes	Alaudidae	Ammomanes	Ammomanes deserti	1	0	1	0	0	0	1	0	0	0	0	0	0	0	LC	0	0	1.36736	0.522879	0.823909	0.419956	1.02119	1.25928	NA	NA	3.20167	3.47712	NA	NA	22.6887	1.35581	4	6
Galliformes	Phasianidae	Ammoperdix	Ammoperdix griseogularis	0	0	0	0	0	0	1	0	0	0	0	0	0	1	LC	0	0	2.27818	0.920819	1.09691	1.08991	1.32222	NA	NA	NA	2.60314	3.30103	3.30103	3	36.2614	1.55944	2	2
Galliformes	Phasianidae	Ammoperdix	Ammoperdix heyi	0	0	0	0	0	0	1	0	0	0	0	0	0	1	LC	0	0	2.26482	0.778151	0.954243	1.13988	1.35218	NA	NA	NA	2.44091	3.30103	3.30103	3	23.7231	1.37517	4	3
Passeriformes	Sturnidae	Ampeliceps	Ampeliceps coronatus	0	0	1	0	0	0	0	0	0	1	0	0	0	0	LC	0	0	1.94694	0.574031	NA	NA	1.16137	1.40654	NA	NA	2.26951	2.90309	NA	NA	22.392	1.35009	NA	NA
Passeriformes	Tyrannidae	Ampelioides	Ampelioides tschudii	0	0	0	0	1	0	0	0	0	0	0	1	0	0	LC	0	0	1.87967	NA	NA	NA	NA	NA	NA	NA	1.95424	3.43136	3.32736	3.21418	-7.92066	0.898762	NA	NA
Passeriformes	Tyrannidae	Ampelion	Ampelion rubrocristata	0	0	0	0	1	0	0	0	0	0	0	1	0	0	LC	0	0	1.75587	NA	NA	NA	NA	NA	NA	NA	2.08636	3.59106	3.23045	3.4843	-10.0684	1.00296	NA	NA
Passeriformes	Tyrannidae	Ampelion	Ampelion rufaxilla	0	0	0	0	1	0	0	0	0	0	0	1	0	0	LC	0	0	1.85431	NA	NA	NA	NA	NA	NA	NA	1.69897	3.43775	2.99564	3.35122	-13.6261	1.13437	NA	NA
Passeriformes	Sylviidae	Amphilais	Amphilais seebohmi	1	0	0	0	0	0	0	1	0	0	0	0	0	0	LC	0	0	1.30103	NA	NA	NA	NA	NA	NA	NA	0.845098	3.41497	3.23045	3.24304	NA	NA	NA	NA
Passeriformes	Fringillidae	Amphispiza	Amphispiza belli	0	0	0	1	0	0	0	0	0	0	1	0	0	0	LC	0	0	1.28103	0.507181	0.808211	0.320146	1.13354	1	NA	NA	2.2878	3.39794	3.39794	3.09691	41.2204	1.61511	NA	NA
Passeriformes	Fringillidae	Amphispiza	Amphispiza bilineata	0	0	0	1	0	0	0	0	0	0	1	0	0	0	LC	0	0	1.13033	0.544068	0.845098	0.271842	1.07918	0.977724	NA	NA	2.59329	3.39794	3.39794	3.09691	25.7863	1.41139	NA	NA
Passeriformes	Furnariidae	Anabacerthia	Anabacerthia striaticollis	0	0	0	0	1	0	0	0	0	0	0	1	0	0	LC	0	0	1.39099	0.30103	NA	NA	NA	NA	NA	NA	2.06446	3.41497	3.23045	3.24304	-9.71176	0.987298	NA	NA
Passeriformes	Furnariidae	Anabacerthia	Anabacerthia variegaticeps	0	0	0	0	1	0	0	0	0	0	0	1	0	0	LC	0	0	1.34242	0.30103	NA	NA	NA	NA	NA	NA	1.93952	3.39794	3.25527	3.20412	10.1428	1.00616	NA	NA
Passeriformes	Furnariidae	Anabazenops	Anabazenops fuscus	0	0	0	0	1	0	0	0	0	0	0	1	0	0	LC	0	0	NA	NA	NA	NA	NA	NA	NA	NA	1.85126	3.07918	2.92942	2.8893	-16.4814	1.21699	NA	NA
Passeriformes	Tyrannidae	Anairetes	Anairetes alpinus	0	0	0	0	1	0	0	0	0	0	0	1	0	0	EN	3	1	0.977724	NA	NA	NA	NA	NA	NA	NA	1.47712	3.66276	2.95424	3.61805	-14.4299	1.15926	NA	1
Passeriformes	Tyrannidae	Anairetes	Anairetes fernandezianus	0	0	0	0	1	0	0	0	0	0	0	1	0	0	NT	1	0	NA	NA	NA	NA	NA	NA	NA	NA	0.477121	2.95424	2.95424	2.65321	NA	NA	NA	NA
Passeriformes	Tyrannidae	Anairetes	Anairetes flavirostris	0	0	0	0	1	0	0	0	0	0	0	1	0	0	LC	0	0	0.781755	0.39794	NA	NA	1.11394	NA	NA	NA	2.37107	3.60206	3.60206	3.30103	-16.6173	1.22056	NA	NA
Passeriformes	Tyrannidae	Anairetes	Anairetes nigrocristatus	0	0	0	0	1	0	0	0	0	0	0	1	0	0	LC	0	0	NA	NA	NA	NA	NA	NA	NA	NA	1.25527	3.62325	3.34242	3.49136	-4.92225	0.692164	NA	NA
Passeriformes	Tyrannidae	Anairetes	Anairetes parulus	0	0	0	0	1	0	0	0	0	0	0	1	0	0	LC	0	0	0.770852	0.39794	NA	NA	NA	NA	NA	NA	2.60959	3.62325	3.62325	3.32222	-13.1209	1.11796	NA	NA
Passeriformes	Tyrannidae	Anairetes	Anairetes reguloides	0	0	0	0	1	0	0	0	0	0	0	1	0	0	LC	0	0	0.770852	NA	NA	NA	NA	NA	NA	NA	1.54407	3.54407	3.54407	3.24304	NA	NA	NA	NA
Passeriformes	Passeridae	Anaplectes	Anaplectes rubriceps	1	0	0	0	0	0	0	1	0	0	0	0	0	0	LC	0	0	1.31737	0.425969	NA	NA	1.08814	1.23045	NA	NA	2.8848	3.32222	NA	NA	-1.62334	0.21041	5	3
Ciconiiformes	Charadriidae	Anarhynchus	Anarhynchus frontalis	0	1	0	0	0	0	0	0	1	0	0	0	0	0	VU	2	1	1.77694	0.30103	0.522879	1.09342	1.50741	1.52288	1.47712	NA	1.5682	2.77815	2.77815	2.47712	-44.7003	1.65031	5	3
Anseriformes	Anatidae	Anas	Anas bahamensis	0	0	0	0	1	0	0	0	0	0	0	1	0	0	LC	0	0	2.76368	0.897627	0.897627	1.54962	1.40654	1.72016	1.07918	59.6695	2.77379	3.39794	3.39794	3.09691	-15.3519	1.18616	3	5
Anseriformes	Anatidae	Anas	Anas bernieri	1	0	0	0	0	0	0	1	0	0	0	0	0	0	EN	3	1	2.55931	0.802774	1.1038	1.46835	1.42732	1.67783	1.07918	NA	1.53148	2.30103	2.30103	2	-20	1.30103	NA	6
Anseriformes	Anatidae	Anas	Anas cyanoptera	0	0	0	1	1	0	0	0	0	0	0	0	0	0	LC	0	0	2.56526	0.985277	0.985277	1.47129	1.37566	1.6902	1.07918	42.7051	2.99167	3.69897	3.69897	3.39794	9.20651	0.964095	7	6
Anseriformes	Anatidae	Anas	Anas georgica	0	0	0	0	1	0	0	0	0	0	0	1	0	0	LC	0	0	2.78193	0.827692	0.924602	1.61875	1.40824	NA	1.07918	NA	2.78176	3.66276	3.66276	3.36173	-27.6413	1.44156	8	5
Anseriformes	Anatidae	Anas	Anas melleri	1	0	0	0	0	0	0	1	0	0	0	0	0	0	EN	3	1	2.95952	0.893484	0.893484	1.65321	1.43136	1.79934	1.07918	NA	1.76343	3.30103	3.30103	3	-17.6489	1.24672	2	4
Anseriformes	Anatidae	Anas	Anas nesiotis	0	1	0	0	0	0	0	0	1	0	0	0	0	0	EN	3	1	2.49136	0.498311	0.799341	1.78958	1.50515	1.79934	1.07918	NA	NA	2.30103	2.30103	2	-47	1.6721	4	1
Anseriformes	Anatidae	Anas	Anas platalea	0	0	0	0	1	0	0	0	0	0	0	1	0	0	LC	0	0	2.71834	0.812913	NA	1.61962	1.39794	NA	1.07918	NA	2.66087	3.53148	3.53148	3.23045	-23.5715	1.37239	5	4
Anseriformes	Anatidae	Anas	Anas puna	0	0	0	0	1	0	0	0	0	0	0	1	0	0	LC	0	0	NA	0.90309	NA	NA	1.40654	NA	NA	NA	1.99123	3.66276	3.17609	3.58546	-14.4834	1.16087	7	3
Anseriformes	Anatidae	Anas	Anas sparsa	1	0	0	0	0	0	0	1	0	0	0	0	0	0	LC	0	0	2.96095	0.778151	NA	1.83251	1.44716	1.9345	NA	NA	3.06893	3.62839	3.62839	3.32736	-5.12799	0.709947	3	5
Anseriformes	Anatidae	Anas	Anas undulata	1	0	0	0	0	0	0	1	0	0	0	0	0	0	LC	0	0	2.9154	0.913814	1.21484	1.73199	1.43933	1.83251	1.07918	47.1212	3.09899	3.59988	3.59988	3.29885	-4.46561	0.649881	7	6
Anseriformes	Anatidae	Anas	Anas versicolor	0	0	0	0	1	0	0	0	0	0	0	1	0	0	LC	0	0	2.57171	0.88224	NA	1.56388	1.39794	NA	1.07918	NA	2.63144	3.66276	NA	NA	-36.1944	1.55864	7	4
Anseriformes	Anatidae	Anas	Anas wyvilliana	0	0	0	0	0	1	0	0	0	0	0	0	1	0	EN	3	1	2.7143	0.984527	0.984527	1.63448	1.44326	1.77085	1.07918	NA	1.07918	3.51851	3.51851	3.21748	20.6199	1.31429	9	6
Passeriformes	Furnariidae	Ancistrops	Ancistrops strigilatus	0	0	0	0	1	0	0	0	0	0	0	1	0	0	LC	0	0	1.54654	NA	NA	NA	NA	NA	NA	NA	2.50379	2.95424	2.95424	2.65321	-7.37462	0.86774	NA	NA
Piciformes	Ramphastidae	Andigena	Andigena cucullata	0	0	0	0	1	0	0	0	0	0	0	1	0	0	LC	0	0	2.4777	NA	NA	NA	NA	NA	NA	NA	1.07918	3.51851	2.95424	3.45484	-15.4368	1.18856	1	1
Piciformes	Ramphastidae	Andigena	Andigena hypoglauca	0	0	0	0	1	0	0	0	0	0	0	1	0	0	NT	1	0	2.48425	NA	NA	NA	NA	NA	NA	NA	1.74036	3.56229	3.29003	3.42732	-4.95535	0.695075	1	2
Piciformes	Ramphastidae	Andigena	Andigena laminirostris	0	0	0	0	1	0	0	0	0	0	0	1	0	0	NT	1	0	2.48373	0.39794	0.574031	NA	1.21748	1.70157	NA	NA	0.954243	3.50515	3.4624	3.24304	-3.2e-05	-1	5	2
Piciformes	Ramphastidae	Andigena	Andigena nigrirostris	0	0	0	0	1	0	0	0	0	0	0	1	0	0	LC	0	0	2.54531	NA	NA	NA	NA	NA	NA	NA	1.73239	3.51121	3.31069	3.34684	-0.378291	-0.422174	2	4
Trochiliformes	Trochilidae	Androdon	Androdon aequatorialis	0	0	0	0	1	0	0	0	0	0	0	1	0	0	LC	0	0	0.845098	NA	NA	NA	NA	NA	NA	NA	1.51851	3.04139	3.04139	2.74036	NA	NA	NA	NA
Passeriformes	Pycnonotidae	Andropadus	Andropadus ansorgei	1	0	0	0	0	0	0	1	0	0	0	0	0	0	LC	0	0	1.2878	NA	NA	NA	NA	NA	NA	NA	2.32838	3.16137	NA	NA	0.786683	-0.1042	3	1
Passeriformes	Pycnonotidae	Andropadus	Andropadus curvirostris	1	0	0	0	0	0	0	1	0	0	0	0	0	0	LC	0	0	1.32222	NA	NA	NA	NA	NA	NA	NA	2.61066	3.36173	NA	NA	0.31323	-0.504137	3	1
Passeriformes	Pycnonotidae	Andropadus	Andropadus gracilirostris	1	0	0	0	0	0	0	1	0	0	0	0	0	0	LC	0	0	1.51055	0.30103	NA	NA	NA	NA	NA	NA	2.74819	3.39794	NA	NA	0.0827892	-1	3	3
Passeriformes	Pycnonotidae	Andropadus	Andropadus gracilis	1	0	0	0	0	0	0	1	0	0	0	0	0	0	LC	0	0	1.36078	0.30103	NA	NA	NA	NA	NA	NA	2.64444	3.23045	NA	NA	0.103742	-0.984047	3	4
Passeriformes	Pycnonotidae	Andropadus	Andropadus importunus	1	0	0	0	0	0	0	1	0	0	0	0	0	0	LC	0	0	1.42638	0.30103	0.60206	0.729165	1.15381	1.09691	NA	NA	2.39094	3.30103	3.30103	3	-23.3168	1.36767	3	4
Passeriformes	Pycnonotidae	Andropadus	Andropadus latirostris	1	0	0	0	0	0	0	1	0	0	0	0	0	0	LC	0	0	1.41078	0.30103	NA	0.439333	1.11394	1.13033	NA	NA	2.65706	3.47712	3.47712	3.17609	0.284422	-0.546037	6	NA
Passeriformes	Pycnonotidae	Andropadus	Andropadus masukuensis	1	0	0	0	0	0	0	1	0	0	0	0	0	0	LC	0	0	1.40441	0.176091	NA	NA	NA	NA	NA	NA	1.78533	3.36173	3.14613	3.20412	-8.3528	0.921832	3	4
Passeriformes	Pycnonotidae	Andropadus	Andropadus milanjensis	1	0	0	0	0	0	0	1	0	0	0	0	0	0	LC	0	0	1.58973	0.30103	NA	NA	NA	NA	NA	NA	1.90849	3.35218	3.32222	3.07918	-16.4814	1.21699	2	2
Passeriformes	Pycnonotidae	Andropadus	Andropadus montanus	1	0	0	0	0	0	0	1	0	0	0	0	0	0	NT	1	0	1.47712	0.146128	NA	NA	NA	NA	NA	NA	1.20412	3.39794	3.30103	3.17609	4.92225	0.692164	NA	1
Passeriformes	Pycnonotidae	Andropadus	Andropadus nigriceps	1	0	0	0	0	0	0	1	0	0	0	0	0	0	LC	0	0	1.48785	0.30103	NA	NA	NA	NA	NA	NA	1.82607	3.51851	3.41497	3.30103	-13.3725	1.12621	NA	NA
Passeriformes	Pycnonotidae	Andropadus	Andropadus tephrolaemus	1	0	0	0	0	0	0	1	0	0	0	0	0	0	LC	0	0	1.49415	0.243038	0.243038	NA	NA	NA	NA	39.8146	1.73239	3.45484	3.38917	3.21085	-0.734439	-0.134044	3	1
Passeriformes	Pycnonotidae	Andropadus	Andropadus virens	1	0	0	0	0	0	0	1	0	0	0	0	0	0	LC	0	0	1.3991	0.30103	NA	0.380211	1.11394	1.09691	NA	NA	2.90255	3.34242	3.34242	3.04139	-0.993637	-0.00277216	2	NA
Anseriformes	Anhimidae	Anhima	Anhima cornuta	0	0	0	0	1	0	0	0	0	0	0	1	0	0	LC	0	0	3.49311	0.511883	NA	2.19033	1.63849	1.79934	NA	NA	3.07372	2.90309	2.90309	2.60206	-9.90699	0.995942	4	5
Ciconiiformes	Anhingidae	Anhinga	Anhinga anhinga	0	0	0	1	1	0	0	0	0	0	0	0	0	0	LC	0	0	3.04727	0.60206	NA	1.54407	1.42325	1.6902	1.38021	NA	3.27646	3.49136	3.49136	3.19033	-2.07655	0.317342	NA	NA
Passeriformes	Fringillidae	Anisognathus	Anisognathus igniventris	0	0	0	0	1	0	0	0	0	0	0	1	0	0	LC	0	0	1.53148	0.30103	NA	NA	NA	NA	NA	NA	1.95904	3.59106	3.11394	3.51188	-10.3224	1.01378	3	3
Passeriformes	Fringillidae	Anisognathus	Anisognathus lacrymosus	0	0	0	0	1	0	0	0	0	0	0	1	0	0	LC	0	0	1.49136	NA	NA	NA	NA	NA	NA	NA	1.81954	3.57978	3.30103	3.44716	-0.756529	-0.121175	2	2
Passeriformes	Fringillidae	Anisognathus	Anisognathus melanogenys	0	0	0	0	1	0	0	0	0	0	0	1	0	0	LC	0	0	1.61278	NA	NA	NA	NA	NA	NA	NA	0.477121	3.50515	3.23045	3.37107	NA	NA	NA	NA
Passeriformes	Fringillidae	Anisognathus	Anisognathus notabilis	0	0	0	0	1	0	0	0	0	0	0	1	0	0	LC	0	0	1.83569	NA	NA	NA	1.11394	1.14613	NA	NA	1.20412	3.34242	3.14613	3.17609	0.859665	-0.0656707	NA	NA
Passeriformes	Fringillidae	Anisognathus	Anisognathus somptuosus	0	0	0	0	1	0	0	0	0	0	0	1	0	0	LC	0	0	1.62325	NA	NA	NA	NA	NA	NA	NA	2.01703	3.41497	3.23045	3.24304	-8.39286	0.92391	NA	NA
Psittaciformes	Psittacidae	Anodorhynchus	Anodorhynchus leari	0	0	0	0	1	0	0	0	0	0	0	1	0	0	EN	3	1	2.97313	0.477121	NA	NA	NA	NA	NA	NA	0.60206	2.90309	2.60206	2.77815	NA	NA	3	2
Bucerotiformes	Bucerotidae	Anorrhinus	Anorrhinus galeritus	0	0	1	0	0	0	0	0	0	1	0	0	0	0	LC	0	0	3.0653	0.39794	0.69897	NA	1.47712	1.77815	NA	NA	2.36736	3.25527	NA	NA	-0.378291	-0.422174	4	1
Bucerotiformes	Bucerotidae	Anorrhinus	Anorrhinus tickelli	0	0	1	0	0	0	0	0	0	1	0	0	0	0	NT	1	0	2.86421	0.69897	NA	1.47712	NA	NA	NA	NA	2.22272	3.17609	NA	NA	25.6506	1.4091	NA	2
Anseriformes	Anatidae	Anser	Anser indicus	0	0	0	0	0	0	1	0	0	0	0	0	0	1	LC	0	0	3.30406	0.69897	NA	2.14301	1.45864	1.8293	1.5563	NA	2.7185	3.69897	NA	NA	32.117	1.50674	NA	NA
Trochiliformes	Trochilidae	Anthocephala	Anthocephala floriceps	0	0	0	0	1	0	0	0	0	0	0	1	0	0	VU	2	1	NA	0.30103	0.30103	NA	1.24304	1.38917	1.07918	42.1298	1.07918	3.36173	3.23045	3.16137	2.63479	0.420747	1	1
Passeriformes	Meliphagidae	Anthochaera	Anthochaera carunculata	0	1	0	0	0	0	0	0	1	0	0	0	0	0	LC	0	0	1.9993	0.298853	0.541891	0.8907	1.20412	1.24304	NA	NA	2.45484	3.27875	3.27875	2.97772	-30.5213	1.4846	NA	NA
Passeriformes	Meliphagidae	Anthochaera	Anthochaera chrysoptera	0	1	0	0	0	0	0	0	1	0	0	0	0	0	LC	0	0	1.78835	0.290035	0.642217	0.749736	1.11394	1.17609	NA	NA	2.23805	3	3	2.69897	-30.2387	1.48056	NA	NA
Passeriformes	Meliphagidae	Anthochaera	Anthochaera paradoxa	0	1	0	0	0	0	0	0	1	0	0	0	0	0	LC	0	0	2.15331	0.39794	0.574031	NA	1.17609	1.29003	NA	NA	1.32222	3.13033	3.13033	2.8293	-40.7056	1.60965	NA	NA
Passeriformes	Meliphagidae	Anthornis	Anthornis melanura	0	1	0	0	0	0	0	0	1	0	0	0	0	0	LC	0	0	1.39445	0.493806	0.493806	0.491362	1.13033	1.14613	1.07918	NA	1.74819	3.08636	3.08636	2.78533	-44.8012	1.65129	NA	NA
Passeriformes	Paridae	Anthoscopus	Anthoscopus caroli	1	0	0	0	0	0	0	1	0	0	0	0	0	0	LC	0	0	0.80618	0.64836	NA	NA	NA	NA	NA	NA	2.70329	3.34242	3.32634	3.0569	-3.53334	0.548186	2	1
Passeriformes	Paridae	Anthoscopus	Anthoscopus flavifrons	1	0	0	0	0	0	0	1	0	0	0	0	0	0	LC	0	0	0.90309	NA	NA	NA	NA	NA	NA	NA	2.1038	2.77815	NA	NA	0.162079	-0.790273	3	2
Passeriformes	Paridae	Anthoscopus	Anthoscopus musculus	1	0	0	0	0	0	0	1	0	0	0	0	0	0	LC	0	0	0.845098	0.60206	NA	NA	NA	NA	NA	NA	2.13033	3.20412	3.07918	3	3.60025	0.556333	NA	2
Passeriformes	Paridae	Anthoscopus	Anthoscopus punctifrons	1	0	0	0	0	0	1	0	0	0	0	0	0	0	LC	0	0	0.845098	0.30103	NA	NA	NA	NA	NA	NA	2.35411	3.03141	NA	NA	14.7198	1.1679	1	6
Bucerotiformes	Bucerotidae	Anthracoceros	Anthracoceros albirostris	0	0	1	0	0	0	1	0	0	0	0	0	0	0	LC	0	0	2.85914	0.39794	NA	NA	1.41497	1.68797	NA	NA	2.82672	2.8451	2.8451	2.54407	24.05	1.38111	10	4
Bucerotiformes	Bucerotidae	Anthracoceros	Anthracoceros malayanus	0	0	1	0	0	0	0	0	0	1	0	0	0	0	NT	1	0	3.02119	0.39794	NA	NA	1.47712	1.69897	NA	NA	2.35025	2.30103	2.30103	2	-0.378291	-0.422174	4	4
Bucerotiformes	Bucerotidae	Anthracoceros	Anthracoceros marchei	0	0	1	0	0	0	0	0	0	1	0	0	0	0	VU	2	1	2.87506	NA	NA	NA	NA	NA	NA	NA	1.14613	2.95424	2.95424	2.65321	8.73053	0.941041	4	3
Trochiliformes	Trochilidae	Anthracothorax	Anthracothorax dominicus	0	0	0	0	1	0	0	0	0	0	0	1	0	0	LC	0	0	0.740363	0.30103	NA	NA	NA	NA	NA	NA	1.43136	2.90309	2.90309	2.60206	NA	NA	NA	NA
Trochiliformes	Trochilidae	Anthracothorax	Anthracothorax mango	0	0	0	0	1	0	0	0	0	0	0	1	0	0	LC	0	0	0.916454	0.30103	NA	NA	NA	NA	NA	NA	0.69897	3.17609	3.17609	2.87506	NA	NA	NA	NA
Trochiliformes	Trochilidae	Anthracothorax	Anthracothorax nigricollis	0	0	0	0	1	0	0	0	0	0	0	1	0	0	LC	0	0	0.866287	0.30103	0.69897	-0.0604807	1.21748	1.38021	NA	NA	3.0983	3	3	2.69897	-10.5537	1.0234	NA	NA
Trochiliformes	Trochilidae	Anthracothorax	Anthracothorax prevostii	0	0	0	0	1	0	0	0	0	0	0	1	0	0	LC	0	0	0.832509	0.30103	NA	NA	NA	NA	NA	NA	2.19866	3.07918	2.47712	3.02119	20.0141	1.30134	NA	NA
Trochiliformes	Trochilidae	Anthracothorax	Anthracothorax viridigula	0	0	0	0	1	0	0	0	0	0	0	1	0	0	LC	0	0	0.778151	0.30103	NA	-0.161151	NA	NA	NA	NA	2.10037	2.69897	2.69897	2.39794	-0.378163	-0.422321	NA	NA
Trochiliformes	Trochilidae	Anthracothorax	Anthracothorax viridis	0	0	0	0	1	0	0	0	0	0	0	1	0	0	LC	0	0	0.838849	0.30103	NA	NA	NA	NA	NA	NA	0.778151	3.07918	2.60206	3	NA	NA	NA	NA
Passeriformes	Nectariniidae	Anthreptes	Anthreptes collaris	1	0	0	0	0	0	1	0	0	0	0	0	0	0	LC	0	0	0.863863	0.342423	0.585461	-0.00436481	1.17609	1.18327	NA	NA	2.96988	3.41497	3.41497	3.11394	-2.93765	0.468	6	3
Passeriformes	Nectariniidae	Anthreptes	Anthreptes fraseri	1	0	0	0	0	0	0	1	0	0	0	0	0	0	LC	0	0	1.02643	NA	NA	NA	NA	NA	NA	NA	2.60638	3.19033	NA	NA	4.54732	0.657755	3	2
Passeriformes	Nectariniidae	Anthreptes	Anthreptes malacensis	0	0	1	0	0	0	0	0	0	1	0	0	0	0	LC	0	0	1.02325	0.352183	NA	NA	NA	1.17609	NA	NA	2.79379	3.07918	3.07918	2.77815	5.66967	0.753558	NA	NA
Passeriformes	Nectariniidae	Anthreptes	Anthreptes metallicus	1	0	0	0	0	0	1	0	0	0	0	0	0	0	LC	0	0	0.845098	0.39794	0.574031	0.0530784	NA	NA	NA	NA	2.31387	3.34242	3.34242	3.04139	15.9592	1.20301	3	5
Passeriformes	Nectariniidae	Anthreptes	Anthreptes neglectus	1	0	0	0	0	0	0	1	0	0	0	0	0	0	LC	0	0	1.05308	NA	NA	NA	NA	NA	NA	NA	1.44716	3.25527	NA	NA	-6.44193	0.809016	2	2
Passeriformes	Nectariniidae	Anthreptes	Anthreptes pallidigaster	1	0	0	0	0	0	0	1	0	0	0	0	0	0	EN	3	1	0.863323	0.477121	NA	0	NA	NA	NA	NA	0.778151	3.19033	3.19033	2.8893	-6.33333	0.801632	3	3
Passeriformes	Nectariniidae	Anthreptes	Anthreptes rectirostris	1	0	0	0	0	0	0	1	0	0	0	0	0	0	LC	0	0	0.997095	0.30103	NA	NA	NA	NA	NA	NA	2.55751	3.33244	NA	NA	0.284422	-0.546037	4	5
Passeriformes	Nectariniidae	Anthreptes	Anthreptes rhodolaema	0	0	1	0	0	0	0	0	0	1	0	0	0	0	NT	1	0	1.06446	0	NA	NA	NA	NA	NA	NA	2.36922	2.95424	2.95424	2.65321	2.65798	0.424552	NA	NA
Passeriformes	Nectariniidae	Anthreptes	Anthreptes rubritorques	1	0	0	0	0	0	0	1	0	0	0	0	0	0	VU	2	1	1.04922	0.30103	NA	NA	NA	NA	NA	NA	1.17609	3.20412	3.14613	2.95424	-6.33333	0.801632	3	2
Passeriformes	Nectariniidae	Anthreptes	Anthreptes simplex	0	0	1	0	0	0	0	0	0	1	0	0	0	0	LC	0	0	0.929419	0.30103	NA	NA	NA	NA	NA	NA	2.37658	3.07918	3.07918	2.77815	-0.378291	-0.422174	NA	NA
Passeriformes	Nectariniidae	Anthreptes	Anthreptes singalensis	0	1	1	0	0	0	1	0	0	0	0	0	0	0	LC	0	0	0.934498	0.30103	NA	NA	NA	NA	NA	NA	2.77159	3	3	2.69897	22.7659	1.35728	NA	NA
Passeriformes	Passeridae	Anthus	Anthus berthelotii	1	0	0	0	0	0	0	1	0	0	0	0	0	0	LC	0	0	1.23045	0.544068	NA	NA	NA	NA	NA	NA	1.23045	3.30103	3.30103	3	29.8513	1.47496	NA	NA
Passeriformes	Passeridae	Anthus	Anthus bogotensis	0	0	0	0	1	0	0	0	0	0	0	1	0	0	LC	0	0	1.41497	NA	NA	NA	NA	NA	NA	NA	2.0086	3.65321	3.38021	3.51851	-8.98676	0.953603	NA	NA
Passeriformes	Passeridae	Anthus	Anthus brachyurus	1	0	0	0	0	0	0	1	0	0	0	0	0	0	LC	0	0	1.16485	0.414973	NA	0.170262	NA	NA	NA	NA	2.38382	3.25527	3.25527	2.95424	-0.378291	-0.422174	2	1
Passeriformes	Passeridae	Anthus	Anthus caffer	1	0	0	0	0	0	0	1	0	0	0	0	0	0	LC	0	0	1.23045	0.39794	NA	NA	NA	NA	NA	NA	2.14922	3.34242	3.34242	3.04139	NA	NA	NA	NA
Passeriformes	Passeridae	Anthus	Anthus campestris	0	0	0	0	0	0	1	0	0	0	0	0	0	1	LC	0	0	1.39182	0.676694	0.773604	0.436163	1.10551	1.1383	NA	NA	3.29048	3.5563	3.5563	3.25527	46.3167	1.66574	NA	NA
Passeriformes	Passeridae	Anthus	Anthus cervinus	1	1	1	1	1	1	1	0	0	0	0	0	0	0	LC	0	0	1.3075	0.759668	NA	0.303196	1.11394	1.11394	NA	NA	2.83251	3.47712	3.47712	3.17609	68.3356	1.83465	NA	NA
Passeriformes	Passeridae	Anthus	Anthus chloris	1	0	0	0	0	0	0	1	0	0	0	0	0	0	VU	2	1	1.40739	0.477121	NA	NA	NA	NA	NA	NA	1.34242	3.38021	NA	NA	NA	NA	NA	2
Passeriformes	Passeridae	Anthus	Anthus correndera	0	0	0	0	1	0	0	0	0	0	0	1	0	0	LC	0	0	1.30803	0.477121	0.778151	NA	NA	NA	NA	NA	2.66652	3.64836	3.64836	3.34733	-23.2323	1.36609	NA	NA
Passeriformes	Passeridae	Anthus	Anthus crenatus	1	0	0	0	0	0	0	1	0	0	0	0	0	0	LC	0	0	1.48785	0.544068	NA	NA	1.09691	1.04139	NA	NA	1.63347	3.47712	3.30103	3.30103	NA	NA	NA	NA
Passeriformes	Passeridae	Anthus	Anthus gutturalis	0	1	0	0	0	0	0	0	1	0	0	0	0	0	LC	0	0	NA	NA	NA	NA	NA	NA	NA	NA	1.50515	3.65321	3.30103	3.54407	-7.09019	0.850658	NA	NA
Passeriformes	Passeridae	Anthus	Anthus hellmayri	0	0	0	0	1	0	0	0	0	0	0	1	0	0	LC	0	0	NA	NA	NA	NA	NA	NA	NA	NA	2.36922	3.5682	NA	NA	-20.3152	1.30782	NA	NA
Passeriformes	Passeridae	Anthus	Anthus hodgsoni	0	0	0	0	0	0	1	0	0	0	0	0	0	1	LC	0	0	1.36173	0.628389	0.871427	0.440909	1.09691	1.0607	NA	NA	3.28533	3.60206	NA	NA	30.1983	1.47998	NA	NA
Passeriformes	Passeridae	Anthus	Anthus hoeschi	1	0	0	0	0	0	0	1	0	0	0	0	0	0	LC	0	0	1.43537	0.544068	NA	NA	NA	NA	NA	NA	0.90309	3.43136	2.8451	3.37107	NA	NA	NA	NA
Passeriformes	Passeridae	Anthus	Anthus leucophrys	1	0	0	0	0	0	1	0	0	0	0	0	0	0	LC	0	0	1.47276	0.419129	NA	NA	1.14613	1.20412	NA	NA	3.08814	3.34242	NA	NA	-1.48608	0.172041	2	5
Passeriformes	Passeridae	Anthus	Anthus lineiventris	1	0	0	0	0	0	0	1	0	0	0	0	0	0	LC	0	0	1.53635	0.462398	NA	NA	NA	NA	NA	NA	2.44091	3.34242	3.31175	3.07004	-19.3765	1.28728	1	3
Passeriformes	Passeridae	Anthus	Anthus lutescens	0	0	0	0	1	0	0	0	0	0	0	1	0	0	LC	0	0	1.14716	0.477121	NA	NA	NA	NA	NA	NA	2.98722	3.11394	3.11394	2.81291	-18.6289	1.27019	NA	NA
Passeriformes	Passeridae	Anthus	Anthus nattereri	0	0	0	0	1	0	0	0	0	0	0	1	0	0	VU	2	1	1.29003	0.60206	NA	NA	NA	NA	NA	NA	2.04139	2.95424	NA	NA	NA	NA	NA	2
Passeriformes	Passeridae	Anthus	Anthus nilghiriensis	0	0	1	0	0	0	0	0	0	1	0	0	0	0	VU	2	1	NA	0.477121	NA	NA	NA	NA	NA	NA	1.14613	3.36173	3.11394	3.21748	NA	NA	NA	NA
Passeriformes	Passeridae	Anthus	Anthus petrosus	0	0	0	0	0	0	1	0	0	0	0	0	0	1	LC	0	0	1.38694	0.69897	0.875061	NA	1.16137	1.20412	NA	NA	2.37658	2.60206	2.60206	2.30103	50.3692	1.70216	NA	NA
Passeriformes	Passeridae	Anthus	Anthus pratensis	0	0	0	0	0	0	1	0	0	0	0	0	0	1	LC	0	0	1.26126	0.716212	1.01724	0.30103	1.11394	1.13033	1.07918	NA	2.989	3.47712	3.47712	3.17609	54.2406	1.73432	NA	NA
Passeriformes	Passeridae	Anthus	Anthus richardi	1	0	0	0	0	0	1	0	0	0	0	0	0	0	LC	0	0	1.43933	0.49485	0.670941	NA	1.09691	1.16137	NA	NA	3.42553	3.53148	3.53148	3.23045	44.2591	1.646	6	4
Passeriformes	Passeridae	Anthus	Anthus roseatus	0	0	0	0	0	0	1	0	0	0	0	0	0	1	LC	0	0	1.32222	0.60206	0.778151	NA	NA	NA	NA	NA	2.78958	3.72428	3.57978	3.53148	26.8982	1.42972	NA	NA
Passeriformes	Passeridae	Anthus	Anthus rubescens	0	0	0	1	0	0	1	0	0	0	0	0	0	0	LC	0	0	1.3032	0.69897	0.69897	NA	1.16137	1.16137	NA	NA	3.30835	3.43136	3.43136	3.13033	59.6219	1.77541	NA	NA
Passeriformes	Passeridae	Anthus	Anthus rufulus	0	0	1	0	0	0	0	0	0	1	0	0	0	0	LC	0	0	1.30211	0.544068	NA	NA	NA	NA	NA	NA	3.11826	3.47712	3.47712	3.17609	21.4975	1.33239	NA	NA
Passeriformes	Passeridae	Anthus	Anthus sharpei	1	0	0	0	0	0	0	1	0	0	0	0	0	0	EN	3	1	NA	0.39794	NA	NA	NA	NA	NA	NA	1.17609	3.53148	3.19033	3.41913	NA	NA	1	1
Passeriformes	Passeridae	Anthus	Anthus similis	1	0	1	0	0	0	1	0	0	0	0	0	0	0	LC	0	0	1.43537	0.39794	NA	0.518514	1.13033	1.13033	NA	NA	3.19285	3.41497	NA	NA	16.8656	1.227	5	5
Passeriformes	Passeridae	Anthus	Anthus spinoletta	0	0	0	0	0	0	1	0	0	0	0	0	0	1	LC	0	0	1.30103	0.701856	0.877947	0.380211	1.1346	1.16037	1.07918	NA	3.18184	3.50515	3.50515	3.20412	46.6201	1.66857	NA	NA
Passeriformes	Passeridae	Anthus	Anthus sylvanus	0	0	1	0	0	0	1	0	0	0	0	0	0	0	LC	0	0	1.39794	0.60206	NA	0.541579	NA	NA	NA	NA	2.45788	3.47712	3.39794	3.24304	26.5895	1.42471	NA	NA
Passeriformes	Passeridae	Anthus	Anthus trivialis	0	0	0	0	0	0	1	0	0	0	0	0	0	1	LC	0	0	1.37199	0.676694	0.977724	0.39794	1.11394	1.10551	1.07918	42.1298	3.35005	3.60206	3.60206	3.30103	46.4163	1.66667	NA	NA
Passeriformes	Passeridae	Anthus	Anthus vaalensis	1	0	0	0	0	0	0	1	0	0	0	0	0	0	LC	0	0	1.45788	0.39794	NA	NA	NA	NA	NA	NA	2.67394	3.23045	NA	NA	-16.048	1.20542	5	2
Passeriformes	Tyrannidae	Antilophia	Antilophia bokermanni	0	0	0	0	1	0	0	0	0	0	0	1	0	0	CR	4	1	1.29557	NA	NA	NA	NA	NA	NA	NA	NA	2.90309	NA	NA	NA	NA	NA	1
Passeriformes	Tyrannidae	Antilophia	Antilophia galeata	0	0	0	0	1	0	0	0	0	0	0	1	0	0	LC	0	0	1.35218	0.30103	NA	NA	NA	NA	NA	NA	2.40993	3	2.69897	2.87506	-17.2709	1.23731	NA	NA
Passeriformes	Furnariidae	Anumbius	Anumbius annumbi	0	0	0	0	1	0	0	0	0	0	0	1	0	0	LC	0	0	1.58827	0.60206	NA	NA	NA	NA	NA	NA	2.58206	3	3	2.69897	-32.3529	1.50991	NA	NA
Gruiformes	Rallidae	Anurolimnas	Anurolimnas castaneiceps	0	0	0	0	1	0	0	0	0	0	0	1	0	0	LC	0	0	2.10037	NA	NA	NA	NA	NA	NA	NA	1.96848	3.17609	3.11394	2.92942	-0.378291	-0.422174	2	4
Gruiformes	Rallidae	Anurolimnas	Anurolimnas fasciatus	0	0	0	0	1	0	0	0	0	0	0	1	0	0	LC	0	0	NA	NA	NA	NA	NA	NA	NA	NA	2.24797	2.69897	2.69897	2.39794	-0.378291	-0.422174	NA	3
Gruiformes	Rallidae	Anurolimnas	Anurolimnas viridis	0	0	0	0	1	0	0	0	0	0	0	1	0	0	LC	0	0	1.85126	0.30103	NA	NA	NA	NA	NA	NA	2.90255	3.07918	3.07918	2.77815	-8.35489	0.921941	2	5
Galliformes	Phasianidae	Anurophasis	Anurophasis monorthonyx	0	1	0	0	0	0	0	0	1	0	0	0	0	0	NT	1	0	2.60314	0.477121	NA	NA	NA	NA	NA	NA	0.845098	3.60206	2.95424	3.55023	NA	NA	4	2
Passeriformes	Cisticolidae	Apalis	Apalis bamendae	1	0	0	0	0	0	0	1	0	0	0	0	0	0	LC	0	0	NA	NA	NA	NA	NA	NA	NA	NA	1.07918	3.31175	3.13033	3.1383	5.30172	0.724416	1	2
Passeriformes	Cisticolidae	Apalis	Apalis binotata	1	0	0	0	0	0	0	1	0	0	0	0	0	0	LC	0	0	0.929419	0.176091	NA	NA	NA	NA	NA	NA	1.68124	3.25527	NA	NA	0.798437	-0.0977596	1	1
Passeriformes	Cisticolidae	Apalis	Apalis chapini	1	0	0	0	0	0	0	1	0	0	0	0	0	0	LC	0	0	0.94939	NA	NA	NA	NA	NA	NA	NA	1.62325	3.36173	3.07918	3.23045	-10.2637	1.0113	1	1
Passeriformes	Cisticolidae	Apalis	Apalis chariessa	1	0	0	0	0	0	0	1	0	0	0	0	0	0	VU	2	1	NA	0.39794	NA	NA	NA	NA	NA	NA	1.44716	3.30103	3.29003	3.01072	-10.3078	1.01316	1	2
Passeriformes	Cisticolidae	Apalis	Apalis chirindensis	1	0	0	0	0	0	0	1	0	0	0	0	0	0	LC	0	0	0.954243	NA	NA	NA	NA	NA	NA	NA	1.07918	3.34242	3.26717	3.10551	NA	NA	NA	NA
Passeriformes	Cisticolidae	Apalis	Apalis cinerea	1	0	0	0	0	0	0	1	0	0	0	0	0	0	LC	0	0	1.01766	0.477121	NA	NA	1.13033	1.19033	NA	NA	2.39445	3.47712	3.33244	3.28443	-0.546542	-0.262377	2	2
Passeriformes	Cisticolidae	Apalis	Apalis flavida	1	0	0	0	0	0	1	0	0	0	0	0	0	0	LC	0	0	0.898542	0.425969	NA	-0.00877392	1.10551	1.19033	NA	NA	2.9619	3.34242	3.31175	3.07004	-3.53633	0.548552	4	3
Passeriformes	Cisticolidae	Apalis	Apalis flavigularis	1	0	0	0	0	0	0	1	0	0	0	0	0	0	EN	3	1	1.04139	0.39794	NA	NA	NA	NA	NA	NA	NA	3.38021	3.25527	3.17609	NA	NA	NA	2
Passeriformes	Cisticolidae	Apalis	Apalis fuscigularis	1	0	0	0	0	0	0	1	0	0	0	0	0	0	CR	4	1	1.04139	0.477121	NA	NA	NA	NA	NA	NA	NA	3.23679	2.72016	3.1651	NA	NA	NA	1
Passeriformes	Cisticolidae	Apalis	Apalis jacksoni	1	0	0	0	0	0	0	1	0	0	0	0	0	0	LC	0	0	0.929419	0.30103	NA	NA	NA	NA	NA	NA	1.97313	3.38021	NA	NA	-0.416252	-0.380644	2	1
Passeriformes	Cisticolidae	Apalis	Apalis karamojae	1	0	0	0	0	0	0	1	0	0	0	0	0	0	VU	2	1	0.977724	NA	NA	NA	NA	NA	NA	NA	1.25527	3.19866	2.72428	3.11893	NA	NA	NA	1
Passeriformes	Cisticolidae	Apalis	Apalis lynesi	1	0	0	0	0	0	0	1	0	0	0	0	0	0	NT	1	0	1.04139	NA	NA	NA	NA	NA	NA	NA	NA	3.30103	2.95424	3.19033	NA	NA	NA	1
Passeriformes	Cisticolidae	Apalis	Apalis melanocephala	1	0	0	0	0	0	0	1	0	0	0	0	0	0	LC	0	0	0.924279	0.39794	NA	NA	NA	NA	NA	NA	2.0086	3.34242	3.34242	3.04139	-16.4814	1.21699	2	4
Passeriformes	Cisticolidae	Apalis	Apalis personata	1	0	0	0	0	0	0	1	0	0	0	0	0	0	LC	0	0	1.03743	NA	NA	NA	NA	NA	NA	NA	1.49136	3.44716	3.18469	3.30856	-0.731487	-0.135793	1	2
Passeriformes	Cisticolidae	Apalis	Apalis porphyrolaema	1	0	0	0	0	0	0	1	0	0	0	0	0	0	LC	0	0	0.90309	NA	NA	NA	NA	NA	NA	NA	1.74819	3.53148	3.25527	3.39794	-0.672628	-0.172225	2	2
Passeriformes	Cisticolidae	Apalis	Apalis pulchra	1	0	0	0	0	0	0	1	0	0	0	0	0	0	LC	0	0	0.89487	0.352183	NA	NA	1.13033	1.19033	NA	NA	1.716	3.4624	3.23045	3.31175	1.41894	0.151964	2	1
Passeriformes	Cisticolidae	Apalis	Apalis rufifrons	1	0	0	0	0	0	0	1	0	0	0	0	0	0	LC	0	0	0.812913	0.544068	0.845098	NA	NA	NA	NA	NA	2.38739	3.25527	3.25527	2.95424	6.29352	0.798894	1	2
Passeriformes	Cisticolidae	Apalis	Apalis rufogularis	1	0	0	0	0	0	0	1	0	0	0	0	0	0	LC	0	0	0.90309	NA	NA	NA	NA	NA	NA	NA	2.34242	3.38021	2.95424	3.29003	0.0349817	-1	3	2
Passeriformes	Cisticolidae	Apalis	Apalis ruwenzorii	1	0	0	0	0	0	0	1	0	0	0	0	0	0	LC	0	0	0.982271	0.30103	NA	NA	NA	NA	NA	NA	1.30103	3.49136	3.19033	3.36642	-1.71704	0.234781	2	1
Trogoniformes	Trogonidae	Apaloderma	Apaloderma narina	1	0	0	0	0	0	0	1	0	0	0	0	0	0	LC	0	0	1.81998	0.425969	NA	0.875061	1.26717	1.42325	1.07918	NA	3.08493	3.54407	3.54407	3.24304	-2.49922	0.397805	3	5
Trogoniformes	Trogonidae	Apaloderma	Apaloderma vittatum	1	0	0	0	0	0	0	1	0	0	0	0	0	0	LC	0	0	1.75435	0.352183	NA	0.799341	NA	NA	NA	NA	1.91908	3.47712	3.38021	3.25527	-1.05798	0.024479	1	1
Passeriformes	Tyrannidae	Aphanotriccus	Aphanotriccus audax	0	0	0	0	1	0	0	0	0	0	0	1	0	0	NT	1	0	NA	NA	NA	NA	NA	NA	NA	NA	1.39794	2.8451	2.8451	2.54407	NA	NA	NA	NA
Passeriformes	Tyrannidae	Aphanotriccus	Aphanotriccus capitalis	0	0	0	0	1	0	0	0	0	0	0	1	0	0	VU	2	1	1.0569	NA	NA	NA	NA	NA	NA	NA	1	3.02119	3.02119	2.72016	9.87998	0.994756	NA	3
Passeriformes	Corvidae	Aphelocoma	Aphelocoma ultramarina	0	0	0	1	0	0	0	0	0	0	1	0	0	0	LC	0	0	2.02938	0.653213	0.653213	0.875061	1.25527	1.38917	1.62325	66.4209	2.04139	3.53148	3.34242	3.36173	23.7403	1.37549	NA	NA
Passeriformes	Corvidae	Aphelocoma	Aphelocoma unicolor	0	0	0	0	1	0	0	0	0	0	0	1	0	0	LC	0	0	2.09517	0.544068	NA	NA	NA	1.37107	NA	NA	1.6721	3.4843	3.22531	3.34439	19.6689	1.29378	NA	NA
Passeriformes	Furnariidae	Aphrastura	Aphrastura masafuerae	0	0	0	0	1	0	0	0	0	0	0	1	0	0	CR	4	1	NA	NA	NA	NA	NA	NA	NA	NA	0	3.11394	2.8451	2.97772	NA	NA	NA	1
Passeriformes	Furnariidae	Aphrastura	Aphrastura spinicauda	0	0	0	0	1	0	0	0	0	0	0	1	0	0	LC	0	0	1.07372	0.544068	NA	NA	NA	NA	NA	NA	2.01284	3.30103	3.30103	3	NA	NA	NA	NA
Ciconiiformes	Scolopacidae	Aphriza	Aphriza virgata	0	0	0	1	0	0	0	0	0	0	1	0	0	0	LC	0	0	2.31175	0.60206	NA	1.32222	NA	NA	NA	NA	2.16435	3.25527	3.25527	2.95424	62.6081	1.79663	NA	NA
Passeriformes	Sturnidae	Aplonis	Aplonis brunneicapilla	0	1	0	0	0	0	0	0	1	0	0	0	0	0	EN	3	1	1.81954	NA	NA	NA	NA	NA	NA	NA	1.30103	2.90309	NA	NA	-5.68146	0.75446	NA	2
Passeriformes	Sturnidae	Aplonis	Aplonis cantoroides	0	1	0	0	0	0	0	0	1	0	0	0	0	0	LC	0	0	1.6902	0.30103	NA	0.755875	NA	NA	NA	NA	2.32222	3.23045	NA	NA	-6.96551	0.842953	NA	NA
Passeriformes	Sturnidae	Aplonis	Aplonis cinerascens	0	0	0	0	0	1	0	0	0	0	0	0	1	0	VU	2	1	1.91645	0.30103	NA	NA	NA	NA	NA	NA	0	2.77815	2.65321	2.57403	NA	NA	NA	1
Passeriformes	Sturnidae	Aplonis	Aplonis dichroa	0	1	0	0	0	0	0	0	1	0	0	0	0	0	LC	0	0	1.91645	NA	NA	NA	NA	NA	NA	NA	0.60206	2.86332	2.86332	2.56229	NA	NA	NA	NA
Passeriformes	Sturnidae	Aplonis	Aplonis grandis	0	1	0	0	0	0	0	0	1	0	0	0	0	0	LC	0	0	2.11561	0.39794	NA	NA	NA	NA	NA	NA	1.60206	3.07918	3.07918	2.77815	-5.68146	0.75446	NA	NA
Passeriformes	Sturnidae	Aplonis	Aplonis metallica	0	1	0	0	0	0	0	0	1	0	0	0	0	0	LC	0	0	1.77183	0.439333	0.740363	0.770852	NA	NA	NA	NA	2.43775	2.87506	2.87506	2.57403	-7.00003	0.8451	NA	NA
Passeriformes	Sturnidae	Aplonis	Aplonis minor	0	1	1	0	0	0	0	0	0	0	0	0	0	0	LC	0	0	1.62325	NA	NA	NA	NA	NA	NA	NA	2.11059	3.17609	NA	NA	-5.68146	0.75446	NA	NA
Passeriformes	Sturnidae	Aplonis	Aplonis mystacea	0	1	0	0	0	0	0	0	1	0	0	0	0	0	NT	1	0	NA	NA	NA	NA	NA	NA	NA	NA	0.477121	2.47712	NA	NA	-5.30172	0.724416	NA	NA
Passeriformes	Sturnidae	Aplonis	Aplonis panayensis	0	1	1	0	0	0	0	0	0	0	0	0	0	0	LC	0	0	1.76193	0.511883	NA	0.724276	NA	NA	NA	NA	2.69461	2.8451	2.8451	2.54407	6.5039	0.813174	NA	NA
Passeriformes	Sturnidae	Aplonis	Aplonis santovestris	0	1	0	0	0	0	0	0	1	0	0	0	0	0	VU	2	1	NA	0.30103	NA	NA	NA	NA	NA	NA	0.60206	3.27875	2.8451	3.19033	-16	1.20412	NA	1
Psittaciformes	Psittacidae	Aprosmictus	Aprosmictus erythropterus	0	1	0	0	0	0	0	0	1	0	0	0	0	0	LC	0	0	2.19033	0.60206	0.60206	1.04922	1.32222	1.54407	1.38021	NA	2.64147	2.77815	2.77815	2.47712	-22.835	1.3586	5	NA
Psittaciformes	Psittacidae	Aprosmictus	Aprosmictus jonquillaceus	0	1	0	0	0	0	0	0	1	0	0	0	0	0	NT	1	0	2.11394	NA	NA	NA	NA	NA	NA	NA	1.17609	3.34242	3.34242	3.04139	NA	NA	NA	5
Struthioniformes	Apterygidae	Apteryx	Apteryx australis	0	1	0	0	0	0	0	0	1	0	0	0	0	0	VU	2	1	3.44599	0.267172	0.334119	2.63849	1.926	NA	1.49601	NA	1.51851	3.17609	3.17609	2.87506	-46.25	1.66511	9	4
Struthioniformes	Apterygidae	Apteryx	Apteryx haastii	0	1	0	0	0	0	0	0	1	0	0	0	0	0	VU	2	1	3.45439	0.09691	NA	2.63498	NA	NA	NA	NA	0.69897	3.07918	3.07918	2.77815	-43	1.63347	7	4
Struthioniformes	Apterygidae	Apteryx	Apteryx mantelli	0	1	0	0	0	0	0	0	1	0	0	0	0	0	EN	3	1	3.38471	0.192428	0.414277	2.63291	1.92428	NA	1.4624	NA	NA	3	NA	NA	-39	1.59106	3	6
Struthioniformes	Apterygidae	Apteryx	Apteryx owenii	0	1	0	0	0	0	0	0	1	0	0	0	0	0	NT	1	0	3.12853	0.122216	0.122216	2.47857	1.84198	1.24304	1.5563	NA	0.69897	3	3	2.69897	-37.75	1.57692	6	2
Apodiformes	Apodidae	Apus	Apus acuticauda	0	0	1	0	0	0	0	0	0	1	0	0	0	0	VU	2	1	NA	0.441957	NA	NA	NA	NA	NA	NA	0.954243	3.17609	3.11394	2.92942	27.0642	1.4324	1	3
Apodiformes	Apodidae	Apus	Apus affinis	1	0	1	0	0	0	1	0	0	0	0	0	0	0	LC	0	0	1.40312	0.31527	0.6163	0.383815	1.35315	1.5966	NA	NA	3.42619	3.47712	3.47712	3.17609	3.943	0.595826	2	2
Apodiformes	Apodidae	Apus	Apus alexandri	1	0	0	0	0	0	0	1	0	0	0	0	0	0	LC	0	0	NA	0.30103	NA	NA	NA	NA	NA	NA	0.845098	3.45179	3.45179	3.15076	NA	NA	NA	NA
Apodiformes	Apodidae	Apus	Apus apus	0	0	0	0	0	0	1	0	0	0	0	0	0	1	LC	0	0	1.60206	0.352183	0.352183	0.544068	1.30103	1.62839	1.68124	65.649	3.49624	3.60206	3.60206	3.30103	44.7779	1.65106	NA	NA
Apodiformes	Apodidae	Apus	Apus barbatus	1	0	0	0	0	0	0	1	0	0	0	0	0	0	LC	0	0	1.62737	0.213075	NA	NA	NA	NA	NA	NA	2.45788	3.38021	3.38021	3.07918	-5.29405	0.723788	1	4
Apodiformes	Apodidae	Apus	Apus batesi	1	0	0	0	0	0	0	1	0	0	0	0	0	0	LC	0	0	NA	0.30103	NA	NA	NA	NA	NA	NA	1.34242	3.17609	3	3	1.96137	0.292559	NA	2
Apodiformes	Apodidae	Apus	Apus berliozi	1	0	0	0	0	0	0	1	0	0	0	0	0	0	LC	0	0	1.62359	0.30103	NA	NA	NA	NA	NA	NA	1.39794	3.07918	3.07918	2.77815	8.22731	0.915258	1	4
Apodiformes	Apodidae	Apus	Apus caffer	1	0	0	0	0	0	1	0	0	0	0	0	0	0	LC	0	0	1.36736	0.267172	0.744293	0.436163	1.33846	1.64345	1.38021	NA	3.14457	3.47712	3.47712	3.17609	-2.19598	0.341627	2	4
Apodiformes	Apodidae	Apus	Apus horus	1	0	0	0	0	0	0	1	0	0	0	0	0	0	LC	0	0	1.48073	0.39794	NA	NA	1.44716	NA	NA	NA	2.40824	3.30103	2.60206	3.25527	-3.88569	0.589468	2	8
Apodiformes	Apodidae	Apus	Apus nipalensis	0	0	1	0	0	0	1	0	0	0	0	0	0	0	LC	0	0	1.48287	0.414973	0.716003	NA	1.32428	1.63949	NA	NA	2.92221	3.32222	NA	NA	24.3358	1.38624	1	3
Apodiformes	Apodidae	Apus	Apus pacificus	0	0	0	0	0	0	1	0	0	0	0	0	0	1	LC	0	0	1.63849	0.31527	NA	0.596597	1.23045	1.60746	NA	NA	3.30081	3.60206	3.60206	3.30103	29.6579	1.47214	1	5
Apodiformes	Apodidae	Apus	Apus pallidus	1	0	0	0	0	0	1	0	0	0	0	0	0	0	LC	0	0	1.61909	0.389166	0.690196	0.518514	1.33041	1.66652	NA	NA	2.70329	3.43136	3.43136	3.13033	36.0451	1.55685	NA	NA
Apodiformes	Apodidae	Apus	Apus unicolor	1	0	0	0	0	0	0	1	0	0	0	0	0	0	LC	0	0	NA	0.30103	NA	NA	NA	NA	NA	NA	1.07918	3.39794	3.39794	3.09691	29.8513	1.47496	NA	NA
Ciconiiformes	Accipitridae	Aquila	Aquila audax	0	1	0	0	0	0	0	0	1	0	0	0	0	0	LC	0	0	3.62402	0.243038	0.243038	2.15534	1.65321	1.87361	1.85733	NA	2.96567	3.30103	3.30103	3	-26.4183	1.4219	NA	NA
Ciconiiformes	Accipitridae	Aquila	Aquila chrysaetos	0	0	0	1	0	0	1	0	0	0	0	0	0	0	LC	0	0	3.71902	0.30103	0.30103	2.16137	1.63849	1.86481	1.62325	NA	3.74225	3.74036	3.74036	3.43933	33.8398	1.52943	4	6
Ciconiiformes	Accipitridae	Aquila	Aquila clanga	0	0	0	0	0	0	1	0	0	0	0	0	0	1	VU	2	1	3.36568	0.30103	0.30103	2.04139	1.63347	1.81291	1.68124	NA	3.19728	3	3	2.69897	49.3212	1.69303	5	5
Ciconiiformes	Accipitridae	Aquila	Aquila gurneyi	0	1	0	0	0	0	0	0	1	0	0	0	0	0	NT	1	0	3.48572	NA	NA	NA	NA	NA	NA	NA	2.17609	3.47276	3.47276	3.17173	-7.13504	0.853397	NA	NA
Ciconiiformes	Accipitridae	Aquila	Aquila hastata	0	0	1	0	0	0	0	0	0	1	0	0	0	0	VU	2	1	NA	NA	NA	NA	NA	NA	NA	NA	NA	3	NA	NA	NA	NA	NA	NA
Ciconiiformes	Accipitridae	Aquila	Aquila nipalensis	0	0	0	0	0	0	1	0	0	0	0	0	0	1	LC	0	0	3.52504	0.30103	NA	NA	1.65321	1.77815	NA	NA	2.87332	3.36173	NA	NA	48.908	1.68938	NA	NA
Ciconiiformes	Accipitridae	Aquila	Aquila pomarina	0	0	1	0	0	0	1	0	0	0	0	0	0	0	LC	0	0	3.21307	0.30103	0.30103	1.93952	1.60933	1.76343	1.62325	NA	2.78675	3.34242	NA	NA	27.1159	1.43322	5	3
Ciconiiformes	Accipitridae	Aquila	Aquila verreauxii	1	0	0	0	0	0	0	1	0	0	0	0	0	0	LC	0	0	3.64276	0.30103	0.30103	2.13247	1.64836	1.96379	1.77815	NA	2.87157	3.69897	3.69897	3.39794	-5.56015	0.745087	1	2
Psittaciformes	Psittacidae	Ara	Ara ambigua	0	0	0	0	1	0	0	0	0	0	0	1	0	0	EN	3	1	3.12548	0.39794	0.39794	1.80072	1.4624	2.08279	1.74036	NA	1.81954	3.17609	3.17609	2.87506	1.87407	0.272785	3	2
Psittaciformes	Psittacidae	Ara	Ara ararauna	0	0	0	0	1	0	0	0	0	0	0	1	0	0	LC	0	0	3.05385	0.30103	NA	1.51587	1.39794	1.95904	1.85733	NA	2.98363	2.69897	2.69897	2.39794	-9.72596	0.987932	NA	NA
Psittaciformes	Psittacidae	Ara	Ara auricollis	0	0	0	0	1	0	0	0	0	0	0	1	0	0	LC	0	0	2.38917	0.511883	NA	NA	1.39794	NA	1.5563	NA	2.12385	3.23045	3.23045	2.92942	-18.0663	1.25687	NA	NA
Psittaciformes	Psittacidae	Ara	Ara chloropterus	0	0	0	0	1	0	0	0	0	0	0	1	0	0	LC	0	0	3.13956	0.39794	NA	NA	NA	NA	NA	NA	2.99695	3.14613	3.14613	2.8451	-10.3617	1.01543	NA	NA
Psittaciformes	Psittacidae	Ara	Ara couloni	0	0	0	0	1	0	0	0	0	0	0	1	0	0	VU	2	1	2.39837	NA	NA	NA	NA	NA	NA	NA	1.79239	3.11394	3.0607	2.86034	-13.3537	1.1256	NA	NA
Psittaciformes	Psittacidae	Ara	Ara glaucogularis	0	0	0	0	1	0	0	0	0	0	0	1	0	0	CR	4	1	2.8451	0.39794	NA	NA	NA	NA	NA	NA	1.25527	2.47712	2	2.39794	NA	NA	1	2
Psittaciformes	Psittacidae	Ara	Ara macao	0	0	0	0	1	0	0	0	0	0	0	1	0	0	LC	0	0	2.95424	0.39794	NA	1.46687	1.41497	NA	NA	NA	2.92012	3	3	2.69897	-8.95703	0.952164	NA	NA
Psittaciformes	Psittacidae	Ara	Ara manilata	0	0	0	0	1	0	0	0	0	0	0	1	0	0	LC	0	0	2.55084	0.30103	NA	NA	NA	NA	NA	NA	2.94052	2.69897	2.69897	2.39794	-7.04636	0.847965	NA	NA
Psittaciformes	Psittacidae	Ara	Ara maracana	0	0	0	0	1	0	0	0	0	0	0	1	0	0	NT	1	0	2.40824	0.477121	0.477121	1.26007	1.42325	1.8451	1.5563	NA	2.69548	3	3	2.69897	-19.5517	1.29118	1	3
Psittaciformes	Psittacidae	Ara	Ara militaris	0	0	0	1	1	0	0	0	0	0	0	0	0	0	VU	2	1	2.7881	0.39794	0.39794	1.51188	1.39794	1.92428	1.77815	NA	2.36361	3.47712	3.47712	3.17609	9.36295	0.971413	3	3
Psittaciformes	Psittacidae	Ara	Ara nobilis	0	0	0	0	1	0	0	0	0	0	0	1	0	0	LC	0	0	2.14145	0.60206	NA	0.845098	1.38021	1.77815	NA	NA	2.74974	3.14613	3.14613	2.8451	-13.742	1.13805	NA	NA
Psittaciformes	Psittacidae	Ara	Ara rubrogenys	0	0	0	0	1	0	0	0	0	0	0	1	0	0	EN	3	1	2.74036	0.30103	0.30103	NA	1.41497	NA	1.68124	NA	1	3.39794	3.14613	3.25527	-17.2709	1.23731	2	2
Psittaciformes	Psittacidae	Ara	Ara severa	0	0	0	0	1	0	0	0	0	0	0	1	0	0	LC	0	0	2.52634	0.30103	NA	1.32222	1.44716	NA	NA	NA	2.87967	3.17609	3.17609	2.87506	-8.93363	0.951028	NA	NA
Passeriformes	Nectariniidae	Arachnothera	Arachnothera affinis	0	0	1	0	0	0	0	0	0	1	0	0	0	0	LC	0	0	1.35793	0.176091	NA	NA	NA	NA	NA	NA	2.43775	3.20412	3.20412	2.90309	-0.378291	-0.422174	NA	NA
Passeriformes	Nectariniidae	Arachnothera	Arachnothera chrysogenys	0	0	1	0	0	0	0	0	0	1	0	0	0	0	LC	0	0	1.36126	0.30103	NA	NA	NA	NA	NA	NA	2.4456	3.3032	3.3032	3.00217	-0.378291	-0.422174	NA	NA
Passeriformes	Nectariniidae	Arachnothera	Arachnothera clarae	0	0	1	0	0	0	0	0	0	1	0	0	0	0	LC	0	0	1.48608	NA	NA	NA	NA	NA	NA	NA	1.79934	3.14613	NA	NA	NA	NA	NA	NA
Passeriformes	Nectariniidae	Arachnothera	Arachnothera crassirostris	0	0	1	0	0	0	0	0	0	1	0	0	0	0	LC	0	0	1.17026	0.30103	NA	NA	NA	NA	NA	NA	2.35411	3.13033	3.13033	2.8293	-0.378291	-0.422174	NA	NA
Passeriformes	Nectariniidae	Arachnothera	Arachnothera flavigaster	0	0	1	0	0	0	0	0	0	1	0	0	0	0	LC	0	0	1.58433	0.30103	NA	NA	NA	NA	NA	NA	2.35793	3.25527	3.25527	2.95424	-0.378291	-0.422174	NA	NA
Passeriformes	Nectariniidae	Arachnothera	Arachnothera juliae	0	0	1	0	0	0	0	0	0	1	0	0	0	0	LC	0	0	NA	NA	NA	NA	NA	NA	NA	NA	1.30103	3.47712	3.31597	3.29336	NA	NA	NA	NA
Passeriformes	Nectariniidae	Arachnothera	Arachnothera longirostra	0	1	1	0	0	0	1	0	0	0	0	0	0	0	LC	0	0	1.06371	0.367977	0.669007	0.209515	NA	NA	NA	NA	2.85431	3.34242	3.34242	3.04139	23.2069	1.36562	NA	NA
Passeriformes	Nectariniidae	Arachnothera	Arachnothera magna	0	0	1	0	0	0	1	0	0	0	0	0	0	0	LC	0	0	1.38501	0.367977	NA	0.454845	NA	NA	NA	NA	2.51587	3.34242	3.31175	3.07004	26.4628	1.42264	NA	NA
Passeriformes	Nectariniidae	Arachnothera	Arachnothera robusta	0	0	1	0	0	0	0	0	0	1	0	0	0	0	LC	0	0	NA	0.30103	NA	NA	NA	NA	NA	NA	2.39794	3.23045	3.23045	2.92942	-0.378291	-0.422174	NA	NA
Gruiformes	Rallidae	Aramides	Aramides axillaris	0	0	0	0	1	0	0	0	0	0	0	1	0	0	LC	0	0	2.46613	0.69897	NA	1.42651	NA	NA	NA	NA	2.17319	3.25527	3.25527	2.95424	22.9037	1.35991	1	8
Gruiformes	Rallidae	Aramides	Aramides cajanea	0	0	0	0	1	0	0	0	0	0	0	1	0	0	LC	0	0	2.66464	0.669007	NA	1.51851	1.44716	NA	NA	NA	3.22634	3.30103	3.30103	3	-8.69582	0.939311	8	15
Gruiformes	Rallidae	Aramides	Aramides wolfi	0	0	0	0	1	0	0	0	0	0	0	1	0	0	VU	2	1	2.65706	NA	NA	NA	NA	NA	NA	NA	1.5682	2.95424	2.95424	2.65321	-3	0.477121	2	4
Gruiformes	Rallidae	Aramidopsis	Aramidopsis plateni	0	1	0	0	0	0	0	0	1	0	0	0	0	0	VU	2	1	NA	NA	NA	NA	NA	NA	NA	NA	1.70757	3	3	2.69897	-1.64169	0.215291	2	4
Gruiformes	Aramidae	Aramus	Aramus guarauna	0	0	0	1	1	0	0	0	0	0	0	0	0	0	LC	0	0	3.01912	0.740363	0.837273	1.79099	1.43136	NA	1.07918	NA	3.21511	3.17609	3.17609	2.87506	-9.32905	0.969837	NA	NA
Psittaciformes	Psittacidae	Aratinga	Aratinga acuticaudata	0	0	0	0	1	0	0	0	0	0	0	1	0	0	LC	0	0	2.23805	0.30103	NA	NA	NA	NA	NA	NA	2.53782	3.42325	3.42325	3.12222	-22.0113	1.34265	NA	NA
Psittaciformes	Psittacidae	Aratinga	Aratinga aurea	0	0	0	0	1	0	0	0	0	0	0	1	0	0	LC	0	0	1.92428	0.439333	NA	NA	NA	NA	NA	NA	2.84696	2.77815	2.77815	2.47712	-15.1659	1.18087	NA	NA
Psittaciformes	Psittacidae	Aratinga	Aratinga auricapilla	0	0	0	0	1	0	0	0	0	0	0	1	0	0	NT	1	0	2.09569	0.477121	NA	NA	1.39794	NA	1.47712	NA	2.26482	3.33846	3.33846	3.03743	-20.4938	1.31162	2	2
Psittaciformes	Psittacidae	Aratinga	Aratinga brevipes	0	0	0	1	0	0	0	0	0	0	1	0	0	0	EN	3	1	NA	NA	NA	NA	NA	NA	NA	NA	NA	2.92942	2.69897	2.77815	NA	NA	2	1
Psittaciformes	Psittacidae	Aratinga	Aratinga cactorum	0	0	0	0	1	0	0	0	0	0	0	1	0	0	LC	0	0	1.91645	0.778151	NA	NA	NA	NA	NA	NA	2.18752	2.77815	2.77815	2.47712	NA	NA	NA	NA
Psittaciformes	Psittacidae	Aratinga	Aratinga canicularis	0	0	0	0	1	0	0	0	0	0	0	1	0	0	LC	0	0	1.90472	0.60206	NA	0.755875	1.47712	1.62325	1.07918	NA	1.91381	3.17609	3.17609	2.87506	22.287	1.34805	NA	NA
Psittaciformes	Psittacidae	Aratinga	Aratinga chloroptera	0	0	0	0	1	0	0	0	0	0	0	1	0	0	VU	2	1	3.09691	0.500602	NA	1.53148	1.54407	2.01284	NA	NA	1.4624	3.47712	3.47712	3.17609	NA	NA	1	4
Psittaciformes	Psittacidae	Aratinga	Aratinga erythrogenys	0	0	0	0	1	0	0	0	0	0	0	1	0	0	NT	1	0	2.26126	0.477121	NA	NA	NA	NA	NA	NA	1.39794	3.39794	3.39794	3.09691	-3.53306	0.548151	2	5
Psittaciformes	Psittacidae	Aratinga	Aratinga finschi	0	0	0	0	1	0	0	0	0	0	0	1	0	0	LC	0	0	2.17609	0.477121	NA	NA	NA	NA	NA	NA	1.4624	3.21748	3.21748	2.91645	9.60614	0.982549	NA	NA
Psittaciformes	Psittacidae	Aratinga	Aratinga guarouba	0	0	0	0	1	0	0	0	0	0	0	1	0	0	EN	3	1	2.37107	0.439333	0.740363	NA	1.39794	1.82282	1.38021	NA	2.27875	2.69897	2.69897	2.39794	-4	0.60206	2	2
Psittaciformes	Psittacidae	Aratinga	Aratinga holochlora	0	0	0	0	1	0	0	0	0	0	0	1	0	0	LC	0	0	2.36549	0.60206	NA	NA	NA	NA	NA	NA	1.96379	3.39794	3.39794	3.09691	23.7594	1.37583	NA	NA
Psittaciformes	Psittacidae	Aratinga	Aratinga leucophthalmus	0	0	0	0	1	0	0	0	0	0	0	1	0	0	LC	0	0	2.22531	0.544068	NA	1.01703	1.44716	1.79934	NA	NA	3.03141	3.39794	3.39794	3.09691	-12.6887	1.10342	NA	NA
Psittaciformes	Psittacidae	Aratinga	Aratinga mitrata	0	0	0	0	1	0	0	0	0	0	0	1	0	0	LC	0	0	2.3927	0.39794	NA	NA	NA	NA	NA	NA	1.81954	3.53148	3.38021	3.34242	-15.3525	1.18618	NA	NA
Psittaciformes	Psittacidae	Aratinga	Aratinga nana	0	0	0	0	1	0	0	0	0	0	0	1	0	0	LC	0	0	1.89042	0.583577	NA	NA	NA	NA	NA	NA	2.02938	3.04139	3.04139	2.74036	19.9499	1.29994	NA	NA
Psittaciformes	Psittacidae	Aratinga	Aratinga pertinax	0	0	0	0	1	0	0	0	0	0	0	1	0	0	LC	0	0	1.94694	0.653213	NA	0.778151	1.36173	1.62325	1.07918	NA	2.42813	3.20412	3.20412	2.90309	NA	NA	NA	NA
Psittaciformes	Psittacidae	Aratinga	Aratinga rubritorquis	0	0	0	0	1	0	0	0	0	0	0	1	0	0	LC	0	0	2.11394	0.544068	NA	NA	NA	NA	NA	NA	NA	3.25527	3.07918	3.07918	NA	NA	NA	NA
Psittaciformes	Psittacidae	Aratinga	Aratinga solstitialis	0	0	0	0	1	0	0	0	0	0	0	1	0	0	EN	3	1	2.09691	0.60206	NA	0.941511	1.43933	1.74819	NA	NA	1.50515	3.07918	3.07918	2.77815	NA	NA	NA	NA
Psittaciformes	Psittacidae	Aratinga	Aratinga wagleri	0	0	0	0	1	0	0	0	0	0	0	1	0	0	LC	0	0	2.28499	NA	NA	NA	NA	NA	NA	NA	2.02531	3.44716	3.32222	3.24304	1.51284	0.179794	NA	NA
Psittaciformes	Psittacidae	Aratinga	Aratinga weddellii	0	0	0	0	1	0	0	0	0	0	0	1	0	0	LC	0	0	2.04238	0.544068	NA	NA	NA	NA	NA	NA	2.47422	2.95424	2.95424	2.65321	-9.73804	0.988472	NA	NA
Galliformes	Phasianidae	Arborophila	Arborophila ardens	0	0	1	0	0	0	0	0	0	1	0	0	0	0	VU	2	1	2.37475	0.380211	NA	NA	NA	NA	NA	NA	1.04139	3.07918	2.65321	2.989	18.0637	1.25681	2	2
Galliformes	Phasianidae	Arborophila	Arborophila atrogularis	0	0	1	0	0	0	1	0	0	0	0	0	0	0	NT	1	0	2.34242	0.653213	NA	1.21219	NA	NA	NA	NA	1.95424	3.17609	3.13033	2.91645	25.953	1.41419	3	4
Galliformes	Phasianidae	Arborophila	Arborophila brunneopectus	0	0	1	0	0	0	0	0	0	1	0	0	0	0	LC	0	0	2.42813	0.60206	NA	NA	NA	NA	NA	NA	1.92428	3.25527	3.25527	2.95424	23.7231	1.37517	NA	NA
Galliformes	Phasianidae	Arborophila	Arborophila cambodiana	0	0	1	0	0	0	0	0	0	1	0	0	0	0	LC	0	0	2.40993	NA	NA	NA	NA	NA	NA	NA	1.07918	3.14613	3.04139	2.92942	10.2637	1.0113	NA	2
Galliformes	Phasianidae	Arborophila	Arborophila charltonii	0	0	1	0	0	0	0	0	0	1	0	0	0	0	NT	1	0	2.39794	NA	NA	1.30535	NA	NA	NA	NA	1.77815	2.47712	2.47712	2.17609	NA	NA	3	2
Galliformes	Phasianidae	Arborophila	Arborophila chloropus	0	0	1	0	0	0	0	0	0	1	0	0	0	0	LC	0	0	2.39794	0.477121	NA	NA	NA	NA	NA	NA	2.29226	3.14613	3.14613	2.8451	13.7572	1.13853	3	2
Galliformes	Phasianidae	Arborophila	Arborophila crudigularis	0	0	1	0	0	0	0	0	0	1	0	0	0	0	NT	1	0	2.32634	0.845098	NA	NA	1.38021	NA	NA	NA	0.90309	3.30103	2.69897	3.24304	NA	NA	5	1
Galliformes	Phasianidae	Arborophila	Arborophila davidi	0	0	1	0	0	0	0	0	0	1	0	0	0	0	NT	1	0	2.38202	NA	NA	NA	NA	NA	NA	NA	1.04139	2.77815	2.68124	2.5563	NA	NA	NA	3
Galliformes	Phasianidae	Arborophila	Arborophila gingica	0	0	1	0	0	0	0	0	0	1	0	0	0	0	NT	1	0	2.40312	0.778151	NA	NA	1.36173	NA	NA	NA	1.9345	3.23045	3.07918	3.04139	23.3172	1.36768	3	2
Galliformes	Phasianidae	Arborophila	Arborophila hyperythra	0	0	1	0	0	0	0	0	0	1	0	0	0	0	LC	0	0	2.43136	NA	NA	NA	NA	NA	NA	NA	1.5682	3.25527	3.07918	3.07918	-1.89114	0.276723	3	2
Galliformes	Phasianidae	Arborophila	Arborophila javanica	0	0	1	0	0	0	0	0	0	1	0	0	0	0	LC	0	0	2.40993	0.60206	NA	NA	NA	NA	NA	NA	1.23045	3.47712	3.43136	3.21748	NA	NA	NA	NA
Galliformes	Phasianidae	Arborophila	Arborophila mandellii	0	0	0	0	0	0	1	0	0	0	0	0	0	1	VU	2	1	2.42813	0.60206	0.60206	1.38382	NA	NA	NA	NA	1.47712	3.39794	3.33244	3.15381	27.6233	1.44128	NA	2
Galliformes	Phasianidae	Arborophila	Arborophila orientalis	0	0	1	0	0	0	0	0	0	1	0	0	0	0	VU	2	1	2.42813	0.60206	NA	NA	NA	NA	NA	NA	1.86332	3.34242	3.23045	3.13033	NA	NA	4	2
Galliformes	Phasianidae	Arborophila	Arborophila rolli	0	0	1	0	0	0	0	0	0	1	0	0	0	0	LC	0	0	NA	NA	NA	NA	NA	NA	NA	NA	NA	3.34242	3.23045	3.13033	NA	NA	NA	NA
Galliformes	Phasianidae	Arborophila	Arborophila rubrirostris	0	0	1	0	0	0	0	0	0	1	0	0	0	0	LC	0	0	2.32015	NA	NA	NA	NA	NA	NA	NA	1.86923	3.39794	3.20412	3.23045	NA	NA	NA	NA
Galliformes	Phasianidae	Arborophila	Arborophila rufipectus	0	0	0	0	0	0	1	0	0	0	0	0	0	1	EN	3	1	2.56407	0.740363	NA	NA	NA	NA	NA	NA	0.954243	3.30103	3	3.17609	NA	NA	4	2
Galliformes	Phasianidae	Arborophila	Arborophila rufogularis	0	0	1	0	0	0	1	0	0	0	0	0	0	0	LC	0	0	2.4417	0.636822	NA	1.26951	1.34733	NA	NA	NA	2.35984	3.41497	3.36173	3.16137	26.7004	1.42652	5	2
Galliformes	Phasianidae	Arborophila	Arborophila torqueola	0	0	1	0	0	0	0	0	0	1	0	0	0	0	LC	0	0	2.52763	0.60206	NA	1.34242	1.38021	NA	NA	NA	2.04922	3.43136	3.07918	3.32222	27.0062	1.43146	5	1
Passeriformes	Sylviidae	Arcanator	Arcanator orostruthus	1	0	0	0	0	0	0	1	0	0	0	0	0	0	VU	2	1	1.50515	NA	NA	NA	NA	NA	NA	NA	1.11394	3.25527	2.95424	3.13033	-6.33333	0.801632	1	1
Passeriformes	Ptilonorhynchidae	Archboldia	Archboldia papuensis	0	1	0	0	0	0	0	0	1	0	0	0	0	0	NT	1	0	2.24304	0	NA	1.35984	1.42325	1.47712	NA	NA	1.14613	3.56348	3.28103	3.43217	-5.4646	0.737559	NA	NA
Trochiliformes	Trochilidae	Archilochus	Archilochus alexandri	0	0	0	1	0	0	0	0	0	0	1	0	0	0	LC	0	0	0.545307	0.30103	0.69897	-0.318759	1.20412	1.32222	NA	NA	2.54158	3.30103	3.30103	3	36.2849	1.55973	NA	NA
Trochiliformes	Trochilidae	Archilochus	Archilochus colubris	0	0	0	1	0	0	0	0	0	0	1	0	0	0	LC	0	0	0.539494	0.30103	0.69897	-0.283997	1.20412	1.31175	1.07918	NA	2.83378	3.27875	3.27875	2.97772	44.7361	1.65066	NA	NA
Ciconiiformes	Ardeidae	Ardea	Ardea cinerea	1	0	1	0	0	0	1	0	0	0	0	0	0	0	LC	0	0	3.14004	0.500602	0.500602	1.78176	1.38021	1.69241	1.25527	56.7883	3.80929	3.60206	3.60206	3.30103	15.8213	1.19924	10	7
Ciconiiformes	Ardeidae	Ardea	Ardea cocoi	0	0	0	0	1	0	0	0	0	0	0	1	0	0	LC	0	0	3.16584	0.477121	NA	1.87506	1.39794	NA	NA	NA	3.25527	3.40654	3.40654	3.10551	-14.3998	1.15836	3	7
Ciconiiformes	Ardeidae	Ardea	Ardea goliath	1	0	0	0	0	0	0	1	0	0	0	0	0	0	LC	0	0	3.41497	0.500602	0.500602	2.03743	1.44326	1.65801	NA	NA	3.32593	3.32222	3.32222	3.02119	0.303053	-0.518482	6	5
Ciconiiformes	Ardeidae	Ardea	Ardea herodias	0	0	0	1	1	0	0	0	0	0	0	0	0	0	LC	0	0	3.33385	0.615424	0.682371	1.82478	1.43815	1.76771	1.38021	62.0963	3.14426	3.41497	3.41497	3.11394	41.429	1.6173	7	8
Ciconiiformes	Ardeidae	Ardea	Ardea humbloti	1	0	0	0	0	0	0	1	0	0	0	0	0	0	EN	3	1	NA	0.477121	NA	NA	NA	NA	NA	NA	1.75587	3.17609	3.17609	2.87506	-20	1.30103	2	7
Ciconiiformes	Ardeidae	Ardea	Ardea insignis	0	0	1	0	0	0	0	0	0	1	0	0	0	0	CR	4	1	NA	0.60206	NA	NA	NA	NA	NA	NA	1.79934	3.17609	NA	NA	27.5551	1.4402	4	5
Ciconiiformes	Ardeidae	Ardea	Ardea picata	0	1	0	0	0	0	0	0	1	0	0	0	0	0	LC	0	0	2.36267	0.511883	0.511883	NA	NA	NA	NA	NA	2.28556	3.21748	3.21748	2.91645	-9.90624	0.995909	NA	NA
Ciconiiformes	Ardeidae	Ardea	Ardea purpurea	1	1	1	0	0	0	1	0	0	0	0	0	0	0	LC	0	0	2.91908	0.575477	0.575477	1.68064	1.41162	1.60206	1.07918	NA	3.68296	3.25527	3.25527	2.95424	11.3082	1.05339	7	4
Ciconiiformes	Ardeidae	Ardeola	Ardeola grayii	0	0	1	0	0	0	0	0	0	1	0	0	0	0	LC	0	0	2.37597	0.628389	NA	1.23045	1.38021	NA	NA	NA	2.76864	3.33244	3.33244	3.03141	24.9814	1.39762	5	8
Ciconiiformes	Ardeidae	Ardeola	Ardeola idae	1	0	0	0	0	0	0	1	0	0	0	0	0	0	EN	3	1	NA	0.511883	0.687975	1.33244	1.30103	1.17609	NA	NA	1.94939	3.25527	3.25527	2.95424	-17.6489	1.24672	4	3
Ciconiiformes	Ardeidae	Ardeola	Ardeola ralloides	1	0	0	0	0	0	1	0	0	0	0	0	0	0	LC	0	0	2.42488	0.572097	0.572097	1.20412	1.31175	1.60206	NA	NA	3.4257	3.30103	3.30103	3	-1.7674	0.247336	5	7
Ciconiiformes	Ardeidae	Ardeola	Ardeola speciosa	0	0	1	0	0	0	0	0	0	1	0	0	0	0	LC	0	0	NA	0.477121	NA	1.23045	NA	NA	NA	NA	2.46835	3.17609	3.17609	2.87506	3.42544	0.534717	4	3
Gruiformes	Otididae	Ardeotis	Ardeotis kori	1	0	0	0	0	0	0	1	0	0	0	0	0	0	LC	0	0	3.77085	0.263241	NA	2.13672	1.47712	1.54407	1.5563	NA	2.62428	3.30103	NA	NA	-9.59037	0.981835	5	2
Galliformes	Phasianidae	Argusianus	Argusianus argus	0	0	1	0	0	0	0	0	0	1	0	0	0	0	NT	1	0	3.20969	0.30103	NA	1.88649	1.38917	NA	NA	NA	2.34635	3.17609	3.17609	2.87506	-0.378291	-0.422174	2	2
Passeriformes	Fringillidae	Arremon	Arremon abeillei	0	0	0	0	1	0	0	0	0	0	0	1	0	0	LC	0	0	1.4133	NA	NA	NA	NA	NA	NA	NA	1.36173	3.25527	3.25527	2.95424	-4.16404	0.619515	NA	NA
Passeriformes	Fringillidae	Arremon	Arremon aurantiirostris	0	0	0	0	1	0	0	0	0	0	0	1	0	0	LC	0	0	1.53782	0.30103	NA	0.586587	1.16137	1.11394	NA	NA	2.233	3.54407	3.51322	3.27184	2.7785	0.44381	NA	NA
Passeriformes	Fringillidae	Arremon	Arremon flavirostris	0	0	0	0	1	0	0	0	0	0	0	1	0	0	LC	0	0	1.45484	0.447158	NA	NA	NA	NA	NA	NA	2.46538	3.14613	3.14613	2.8451	-17.1559	1.23441	NA	NA
Passeriformes	Fringillidae	Arremon	Arremon schlegeli	0	0	0	0	1	0	0	0	0	0	0	1	0	0	LC	0	0	1.42651	NA	NA	NA	NA	NA	NA	NA	1.66276	3.14613	3.0607	2.91645	NA	NA	NA	NA
Passeriformes	Fringillidae	Arremon	Arremon semitorquatus	0	0	0	0	1	0	0	0	0	0	0	1	0	0	LC	0	0	1.39794	0.30103	NA	NA	NA	NA	NA	NA	NA	3	2.8451	2.81291	NA	NA	NA	NA
Passeriformes	Fringillidae	Arremon	Arremon taciturnus	0	0	0	0	1	0	0	0	0	0	0	1	0	0	LC	0	0	1.40654	0.30103	NA	0.480007	NA	NA	NA	NA	2.96332	3.04139	3.04139	2.74036	-13.1731	1.11969	NA	NA
Passeriformes	Fringillidae	Arremonops	Arremonops chloronotus	0	0	0	0	1	0	0	0	0	0	0	1	0	0	LC	0	0	1.43616	0.477121	NA	NA	NA	NA	NA	NA	1.66276	2.95424	2.95424	2.65321	17.2709	1.23731	NA	NA
Passeriformes	Fringillidae	Arremonops	Arremonops conirostris	0	0	0	0	1	0	0	0	0	0	0	1	0	0	LC	0	0	1.57978	0.30103	0.60206	0.620136	1.13033	1.0607	NA	NA	2.35984	3.20412	3.20412	2.90309	9.49627	0.977553	NA	NA
Passeriformes	Fringillidae	Arremonops	Arremonops rufivirgatus	0	0	0	1	1	0	0	0	0	0	0	0	0	0	LC	0	0	1.38561	0.564271	0.865301	0.502427	NA	NA	NA	NA	2.06819	3.25527	3.25527	2.95424	21.5911	1.33427	NA	NA
Passeriformes	Fringillidae	Arremonops	Arremonops tocuyensis	0	0	0	0	1	0	0	0	0	0	0	1	0	0	LC	0	0	NA	0.39794	NA	NA	NA	NA	NA	NA	1.34242	2.30103	2.30103	2	NA	NA	NA	NA
Passeriformes	Corvidae	Arses	Arses insularis	0	1	0	0	0	0	0	0	1	0	0	0	0	0	LC	0	0	NA	NA	NA	NA	NA	NA	NA	NA	1.30103	3.17609	NA	NA	-5.17519	0.713926	NA	NA
Passeriformes	Corvidae	Arses	Arses kaupi	0	1	0	0	0	0	0	0	1	0	0	0	0	0	LC	0	0	1.11394	0.30103	0.30103	NA	NA	NA	NA	NA	1	2.95424	2.95424	2.65321	NA	NA	NA	NA
Passeriformes	Corvidae	Arses	Arses telescophthalmus	0	1	0	0	0	0	0	0	1	0	0	0	0	0	LC	0	0	1.08814	0.30103	0.30103	NA	NA	NA	NA	NA	1.81291	3.17609	3.17609	2.87506	-7.40793	0.869697	NA	NA
Passeriformes	Corvidae	Artamella	Artamella viridis	1	0	0	0	0	0	0	1	0	0	0	0	0	0	LC	0	0	1.75587	0.477121	NA	NA	NA	NA	NA	NA	1.92428	3.17609	3.17609	2.87506	-22.0843	1.34408	NA	NA
Passeriformes	Corvidae	Artamus	Artamus fuscus	0	0	1	0	0	0	1	0	0	0	0	0	0	0	LC	0	0	1.60206	0.39794	NA	0.550228	NA	NA	NA	NA	2.83251	3.32222	NA	NA	24.2767	1.38519	2	1
Passeriformes	Corvidae	Artamus	Artamus insignis	0	1	0	0	0	0	0	0	1	0	0	0	0	0	LC	0	0	1.716	NA	NA	NA	NA	NA	NA	NA	1.27875	2.95424	NA	NA	-5.30217	0.724454	NA	NA
Passeriformes	Corvidae	Artamus	Artamus leucorynchus	0	1	1	0	0	0	0	0	0	0	0	0	0	0	LC	0	0	1.63548	0.477121	0.477121	0.569374	NA	NA	NA	NA	3.07773	3.17609	3.17609	2.87506	-8.89796	0.94929	2	2
Passeriformes	Corvidae	Artamus	Artamus monachus	0	1	0	0	0	0	0	0	1	0	0	0	0	0	LC	0	0	NA	NA	NA	NA	NA	NA	NA	NA	1.77815	3.30103	3.25527	3.04139	-1.64169	0.215291	NA	NA
Passeriformes	Tyrannidae	Arundinicola	Arundinicola leucocephala	0	0	0	0	1	0	0	0	0	0	0	1	0	0	LC	0	0	1.13033	0.439333	NA	0.278754	NA	NA	NA	NA	3.06032	2.69897	2.69897	2.39794	-13.8221	1.14057	NA	NA
Strigiformes	Strigidae	Asio	Asio clamator	0	0	0	0	1	0	0	0	0	0	0	1	0	0	LC	0	0	2.67578	0.477121	NA	1.50243	1.51851	NA	NA	NA	2.98677	3.14613	3.14613	2.8451	-13.2716	1.12292	4	10
Strigiformes	Strigidae	Asio	Asio flammeus	0	0	0	1	1	1	1	0	0	0	0	0	0	0	LC	0	0	2.58433	0.799341	0.799341	1.32838	1.42975	1.52827	1.07918	NA	3.7352	3.60206	3.60206	3.30103	21.8454	1.33936	3	17
Strigiformes	Strigidae	Asio	Asio madagascariensis	1	0	0	0	0	0	0	1	0	0	0	0	0	0	LC	0	0	NA	0.477121	NA	NA	NA	NA	NA	NA	1.92428	3.25527	3.25527	2.95424	-22.0843	1.34408	3	4
Strigiformes	Strigidae	Asio	Asio otus	0	0	0	1	0	0	1	0	0	0	0	0	0	0	LC	0	0	2.49589	0.694605	0.694605	1.36173	1.43933	1.53148	1.07918	NA	3.57669	3.43933	3.43933	3.1383	46.8113	1.67035	2	2
Coraciiformes	Momotidae	Aspatha	Aspatha gularis	0	0	0	0	1	0	0	0	0	0	0	1	0	0	LC	0	0	1.78462	0.477121	0.477121	0.913814	1.33244	1.47712	NA	NA	1.43136	3.47712	3.23045	3.33244	17.2709	1.23731	NA	NA
Passeriformes	Furnariidae	Asthenes	Asthenes anthoides	0	0	0	0	1	0	0	0	0	0	0	1	0	0	LC	0	0	1.34242	NA	NA	NA	NA	NA	NA	NA	1.82607	3.21748	3.21748	2.91645	NA	NA	NA	NA
Passeriformes	Furnariidae	Asthenes	Asthenes baeri	0	0	0	0	1	0	0	0	0	0	0	1	0	0	LC	0	0	1.2014	0.477121	NA	NA	NA	NA	NA	NA	2.37107	3.11394	3.11394	2.81291	-29.8143	1.47442	NA	NA
Passeriformes	Furnariidae	Asthenes	Asthenes berlepschi	0	0	0	0	1	0	0	0	0	0	0	1	0	0	NT	1	0	NA	NA	NA	NA	NA	NA	NA	NA	0.69897	3.5682	3.14613	3.47712	-15.3034	1.18479	NA	NA
Passeriformes	Furnariidae	Asthenes	Asthenes cactorum	0	0	0	0	1	0	0	0	0	0	0	1	0	0	LC	0	0	1.24304	NA	NA	NA	NA	NA	NA	NA	1.25527	3.39794	3.38917	3.10551	NA	NA	NA	NA
Passeriformes	Furnariidae	Asthenes	Asthenes dorbignyi	0	0	0	0	1	0	0	0	0	0	0	1	0	0	LC	0	0	1.30103	0.30103	NA	NA	NA	NA	NA	NA	1.85733	3.68124	3.61278	3.43933	-16.6795	1.22218	2	2
Passeriformes	Furnariidae	Asthenes	Asthenes flammulata	0	0	0	0	1	0	0	0	0	0	0	1	0	0	LC	0	0	1.34733	NA	NA	NA	NA	NA	NA	NA	1.72428	3.65321	3.23045	3.56229	-0.252248	-0.598173	NA	NA
Passeriformes	Furnariidae	Asthenes	Asthenes heterura	0	0	0	0	1	0	0	0	0	0	0	1	0	0	NT	1	0	1.13033	NA	NA	NA	NA	NA	NA	NA	1.47712	3.62325	3.23045	3.52504	-17.0077	1.23065	NA	NA
Passeriformes	Furnariidae	Asthenes	Asthenes hudsoni	0	0	0	0	1	0	0	0	0	0	0	1	0	0	NT	1	0	NA	0.544068	NA	NA	NA	NA	NA	NA	1.93952	2.97772	2.97772	2.67669	-34.0714	1.53239	NA	NA
Passeriformes	Furnariidae	Asthenes	Asthenes humicola	0	0	0	0	1	0	0	0	0	0	0	1	0	0	LC	0	0	1.31597	0.544068	NA	NA	NA	NA	NA	NA	1.50515	3.07918	3.07918	2.77815	-29.6348	1.4718	NA	NA
Passeriformes	Furnariidae	Asthenes	Asthenes humilis	0	0	0	0	1	0	0	0	0	0	0	1	0	0	LC	0	0	1.37107	NA	NA	NA	NA	NA	NA	NA	1.63347	3.68124	3.31175	3.57692	-13.7998	1.13987	NA	NA
Passeriformes	Furnariidae	Asthenes	Asthenes luizae	0	0	0	0	1	0	0	0	0	0	0	1	0	0	NT	1	0	1.44716	NA	NA	NA	NA	NA	NA	NA	0.845098	3.17609	2.77815	3.07918	NA	NA	NA	1
Passeriformes	Furnariidae	Asthenes	Asthenes maculicauda	0	0	0	0	1	0	0	0	0	0	0	1	0	0	LC	0	0	1.27875	NA	NA	NA	NA	NA	NA	NA	1.20412	3.63347	3.31175	3.51521	-15.698	1.19584	NA	NA
Passeriformes	Furnariidae	Asthenes	Asthenes modesta	0	0	0	0	1	0	0	0	0	0	0	1	0	0	LC	0	0	1.24304	0.477121	NA	NA	NA	NA	NA	NA	2.47276	3.65321	3.65321	3.35218	-18.9117	1.27673	NA	NA
Passeriformes	Furnariidae	Asthenes	Asthenes ottonis	0	0	0	0	1	0	0	0	0	0	0	1	0	0	LC	0	0	1.11394	NA	NA	NA	NA	NA	NA	NA	1.11394	3.60206	3.09691	3.52827	-12.9652	1.11278	NA	NA
Passeriformes	Furnariidae	Asthenes	Asthenes patagonica	0	0	0	0	1	0	0	0	0	0	0	1	0	0	LC	0	0	1.21617	0.477121	NA	NA	NA	NA	NA	NA	1.92428	2.8451	2.8451	2.54407	-37.7911	1.57739	NA	NA
Passeriformes	Furnariidae	Asthenes	Asthenes pudibunda	0	0	0	0	1	0	0	0	0	0	0	1	0	0	LC	0	0	1.17609	NA	NA	NA	NA	NA	NA	NA	1.51851	3.60206	3.20412	3.50515	NA	NA	NA	NA
Passeriformes	Furnariidae	Asthenes	Asthenes pyrrholeuca	0	0	0	0	1	0	0	0	0	0	0	1	0	0	LC	0	0	1.11394	0.477121	NA	NA	NA	NA	NA	NA	2.20412	3.47712	3.47712	3.17609	-37.7911	1.57739	NA	NA
Passeriformes	Furnariidae	Asthenes	Asthenes sclateri	0	0	0	0	1	0	0	0	0	0	0	1	0	0	LC	0	0	1.36173	0.39794	NA	NA	NA	NA	NA	NA	1.74036	3.60206	3.34242	3.4624	-16.8761	1.22727	NA	NA
Passeriformes	Furnariidae	Asthenes	Asthenes steinbachi	0	0	0	0	1	0	0	0	0	0	0	1	0	0	LC	0	0	1.21748	0.39794	NA	NA	NA	NA	NA	NA	1.51851	3.47712	3.39794	3.24304	NA	NA	NA	NA
Passeriformes	Furnariidae	Asthenes	Asthenes urubambensis	0	0	0	0	1	0	0	0	0	0	0	1	0	0	NT	1	0	1.25527	NA	NA	NA	NA	NA	NA	NA	1.50515	3.63347	3.09691	3.56526	-14.7217	1.16796	NA	NA
Passeriformes	Furnariidae	Asthenes	Asthenes virgata	0	0	0	0	1	0	0	0	0	0	0	1	0	0	LC	0	0	1.34242	NA	NA	NA	NA	NA	NA	NA	1.14613	3.65321	3.09691	3.58827	-13.3542	1.12562	NA	NA
Passeriformes	Furnariidae	Asthenes	Asthenes wyatti	0	0	0	0	1	0	0	0	0	0	0	1	0	0	LC	0	0	1.32222	0.39794	NA	NA	NA	NA	NA	NA	1.74819	3.69897	3.41497	3.5682	-9.27843	0.967475	NA	NA
Passeriformes	Corvidae	Astrapia	Astrapia mayeri	0	1	0	0	0	0	0	0	1	0	0	0	0	0	NT	1	0	2.11644	0	NA	1.17319	1.32222	1.38917	NA	NA	0.90309	3.53782	3.21748	3.41913	-5.38942	0.731542	NA	NA
Passeriformes	Corvidae	Astrapia	Astrapia nigra	0	1	0	0	0	0	0	0	1	0	0	0	0	0	LC	0	0	NA	NA	NA	NA	NA	NA	NA	NA	0.845098	3.35218	2.74036	3.29557	NA	NA	NA	NA
Passeriformes	Corvidae	Astrapia	Astrapia rothschildi	0	1	0	0	0	0	0	0	1	0	0	0	0	0	LC	0	0	2.20907	0	NA	1.13033	NA	NA	NA	NA	0.60206	3.47857	3.19033	3.34928	-5.98565	0.777111	NA	NA
Passeriformes	Corvidae	Astrapia	Astrapia splendidissima	0	1	0	0	0	0	0	0	1	0	0	0	0	0	LC	0	0	2.09473	NA	NA	NA	NA	NA	NA	NA	1.38021	3.53782	3.23045	3.41497	-5.11195	0.708587	NA	NA
Passeriformes	Corvidae	Astrapia	Astrapia stephaniae	0	1	0	0	0	0	0	0	1	0	0	0	0	0	LC	0	0	2.14922	0	NA	1.18752	1.33244	1.42325	NA	NA	1.32222	3.54407	3.34635	3.3784	-7.38255	0.868206	NA	NA
Ciconiiformes	Accipitridae	Asturina	Asturina nitida	0	0	0	1	1	0	0	0	0	0	0	0	0	0	LC	0	0	2.78976	0.335792	NA	1.63548	1.50515	1.62325	1.38021	NA	3.15836	3.07918	NA	NA	-11.0631	1.04388	NA	NA
Passeriformes	Tyrannidae	Atalotriccus	Atalotriccus pilaris	0	0	0	0	1	0	0	0	0	0	0	1	0	0	LC	0	0	0.80618	NA	NA	NA	NA	NA	NA	NA	2.17026	3.30103	NA	NA	NA	NA	NA	NA
Coraciiformes	Brachypteraciidae	Atelornis	Atelornis crossleyi	1	0	0	0	0	0	0	1	0	0	0	0	0	0	NT	1	0	1.90982	0.30103	NA	NA	NA	NA	NA	NA	1.57978	3.30103	3.30103	3	-22.0843	1.34408	2	2
Coraciiformes	Brachypteraciidae	Atelornis	Atelornis pittoides	1	0	0	0	0	0	0	1	0	0	0	0	0	0	LC	0	0	1.989	0.477121	NA	NA	NA	NA	NA	NA	1.59106	3.30103	3.30103	3	-22.0843	1.34408	3	3
Strigiformes	Strigidae	Athene	Athene blewitti	0	0	1	0	0	0	0	0	0	1	0	0	0	0	CR	4	1	2.38202	NA	NA	1.13033	NA	NA	NA	NA	2.17609	2.69897	2.47712	2.54407	24.3804	1.38704	NA	1
Gruiformes	Rallidae	Atlantisia	Atlantisia rogersi	1	0	0	0	0	0	0	1	0	0	0	0	0	0	VU	2	1	1.56761	0.30103	NA	0.973128	NA	NA	NA	NA	0.30103	2.69897	2.69897	2.39794	NA	NA	6	3
Passeriformes	Fringillidae	Atlapetes	Atlapetes albiceps	0	0	0	0	1	0	0	0	0	0	0	1	0	0	LC	0	0	NA	NA	NA	NA	NA	NA	NA	NA	1.04139	3.14613	3	2.95424	-4.92225	0.692164	NA	NA
Passeriformes	Fringillidae	Atlapetes	Atlapetes albinucha	0	0	0	0	1	0	0	0	0	0	0	1	0	0	LC	0	0	1.52504	0.389166	NA	NA	NA	NA	NA	NA	1.94448	3.49831	3.29003	3.33746	19.5099	1.29025	NA	NA
Passeriformes	Fringillidae	Atlapetes	Atlapetes albofrenatus	0	0	0	0	1	0	0	0	0	0	0	1	0	0	LC	0	0	1.47712	NA	NA	NA	NA	NA	NA	NA	1.23045	3.39794	3.17609	3.24304	4.16333	0.619441	NA	NA
Passeriformes	Fringillidae	Atlapetes	Atlapetes blancae	0	0	0	0	1	0	0	0	0	0	0	1	0	0	CR	4	1	NA	NA	NA	NA	NA	NA	NA	NA	NA	3.44716	2.60206	3.41497	NA	NA	NA	NA
Passeriformes	Fringillidae	Atlapetes	Atlapetes brunneinucha	0	0	0	0	1	0	0	0	0	0	0	1	0	0	LC	0	0	1.63664	0.30103	NA	0.652246	1.16137	1.11394	NA	NA	2.34242	3.54407	3.49136	3.29003	0.122504	-0.911851	NA	2
Passeriformes	Fringillidae	Atlapetes	Atlapetes canigenis	0	0	0	0	1	0	0	0	0	0	0	1	0	0	LC	0	0	NA	NA	NA	NA	NA	NA	NA	NA	NA	3.54407	3	3.47712	NA	NA	NA	NA
Passeriformes	Fringillidae	Atlapetes	Atlapetes citrinellus	0	0	0	0	1	0	0	0	0	0	0	1	0	0	LC	0	0	1.44716	0.39794	NA	NA	NA	NA	NA	NA	0.90309	3.49136	3.38021	3.27875	-27.9144	1.44583	NA	NA
Passeriformes	Fringillidae	Atlapetes	Atlapetes flaviceps	0	0	0	0	1	0	0	0	0	0	0	1	0	0	EN	3	1	NA	NA	NA	NA	NA	NA	NA	NA	0.845098	3.38739	2.73239	3.33646	2.84639	0.454295	NA	3
Passeriformes	Fringillidae	Atlapetes	Atlapetes forbesi	0	0	0	0	1	0	0	0	0	0	0	1	0	0	LC	0	0	NA	NA	NA	NA	NA	NA	NA	NA	NA	3.66276	3.27875	3.56229	NA	NA	NA	NA
Passeriformes	Fringillidae	Atlapetes	Atlapetes fulviceps	0	0	0	0	1	0	0	0	0	0	0	1	0	0	LC	0	0	1.45025	NA	NA	NA	NA	NA	NA	NA	1.36173	3.5563	3.50515	3.30103	-17.0077	1.23065	NA	NA
Passeriformes	Fringillidae	Atlapetes	Atlapetes fuscoolivaceus	0	0	0	0	1	0	0	0	0	0	0	1	0	0	NT	1	0	1.51188	NA	NA	NA	NA	NA	NA	NA	0.60206	3.38021	2.90309	3.30103	2.26959	0.355947	1	1
Passeriformes	Fringillidae	Atlapetes	Atlapetes latinuchus	0	0	0	0	1	0	0	0	0	0	0	1	0	0	LC	0	0	1.37107	0.30103	NA	NA	1.20412	1.17609	NA	NA	NA	3.5682	3.32222	3.42325	NA	NA	NA	NA
Passeriformes	Fringillidae	Atlapetes	Atlapetes leucopis	0	0	0	0	1	0	0	0	0	0	0	1	0	0	LC	0	0	NA	NA	NA	NA	NA	NA	NA	NA	1.07918	3.49136	3.04139	3.40654	-0.378291	-0.422174	NA	NA
Passeriformes	Fringillidae	Atlapetes	Atlapetes leucopterus	0	0	0	0	1	0	0	0	0	0	0	1	0	0	LC	0	0	1.28556	NA	NA	NA	NA	NA	NA	NA	1.34242	3.4624	3.36173	3.24304	-2.23663	0.349595	NA	NA
Passeriformes	Fringillidae	Atlapetes	Atlapetes melanocephalus	0	0	0	0	1	0	0	0	0	0	0	1	0	0	LC	0	0	1.39794	NA	NA	NA	NA	NA	NA	NA	0.60206	3.47712	3.30103	3.30103	NA	NA	NA	NA
Passeriformes	Fringillidae	Atlapetes	Atlapetes melanolaemus	0	0	0	0	1	0	0	0	0	0	0	1	0	0	LC	0	0	1.4609	NA	NA	NA	NA	NA	NA	NA	NA	3.50515	3.25527	3.36173	NA	NA	NA	NA
Passeriformes	Fringillidae	Atlapetes	Atlapetes melanopsis	0	0	0	0	1	0	0	0	0	0	0	1	0	0	EN	3	1	NA	NA	NA	NA	NA	NA	NA	NA	0	3.5563	3.04139	3.4843	NA	NA	NA	2
Passeriformes	Fringillidae	Atlapetes	Atlapetes nationi	0	0	0	0	1	0	0	0	0	0	0	1	0	0	LC	0	0	1.62273	NA	NA	NA	NA	NA	NA	NA	1.20412	3.60206	3.30103	3.47712	NA	NA	NA	NA
Passeriformes	Fringillidae	Atlapetes	Atlapetes pallidiceps	0	0	0	0	1	0	0	0	0	0	0	1	0	0	EN	3	1	NA	0.39794	NA	NA	NA	NA	NA	NA	0.30103	3.32222	2.65321	3.273	-3.35114	0.525193	3	2
Passeriformes	Fringillidae	Atlapetes	Atlapetes pallidinucha	0	0	0	0	1	0	0	0	0	0	0	1	0	0	LC	0	0	1.54716	NA	NA	NA	NA	NA	NA	NA	1.59106	3.5563	2.90309	3.50515	-0.756529	-0.121175	NA	NA
Passeriformes	Fringillidae	Atlapetes	Atlapetes personatus	0	0	0	0	1	0	0	0	0	0	0	1	0	0	LC	0	0	1.51851	NA	NA	NA	NA	NA	NA	NA	1.41497	3.39794	3.17609	3.24304	4.92197	0.692139	NA	NA
Passeriformes	Fringillidae	Atlapetes	Atlapetes pileatus	0	0	0	1	1	0	0	0	0	0	0	0	0	0	LC	0	0	1.38021	0.30103	NA	NA	NA	NA	NA	NA	1.90309	3.54407	3.41497	3.34242	23.0215	1.36213	NA	NA
Passeriformes	Fringillidae	Atlapetes	Atlapetes rufigenis	0	0	0	0	1	0	0	0	0	0	0	1	0	0	NT	1	0	NA	NA	NA	NA	NA	NA	NA	NA	1.14613	3.61278	3.13033	3.53466	-14.131	1.15017	NA	NA
Passeriformes	Fringillidae	Atlapetes	Atlapetes rufinucha	0	0	0	0	1	0	0	0	0	0	0	1	0	0	LC	0	0	1.40993	NA	NA	NA	NA	NA	NA	NA	1.89209	3.57978	3.43136	3.38917	-11.2428	1.05088	NA	NA
Passeriformes	Fringillidae	Atlapetes	Atlapetes schistaceus	0	0	0	0	1	0	0	0	0	0	0	1	0	0	LC	0	0	1.52179	NA	NA	NA	NA	NA	NA	NA	1.79934	3.57978	3.30103	3.44716	-1.90318	0.27948	NA	NA
Passeriformes	Fringillidae	Atlapetes	Atlapetes seebohmi	0	0	0	0	1	0	0	0	0	0	0	1	0	0	LC	0	0	NA	NA	NA	NA	NA	NA	NA	NA	1.27875	3.44716	3.21748	3.29557	-4.54304	0.657346	NA	NA
Passeriformes	Fringillidae	Atlapetes	Atlapetes semirufus	0	0	0	0	1	0	0	0	0	0	0	1	0	0	LC	0	0	1.44716	0.30103	NA	NA	NA	NA	1.02119	NA	1.44716	3.54407	3.39794	3.35218	NA	NA	NA	NA
Passeriformes	Fringillidae	Atlapetes	Atlapetes terborghi	0	0	0	0	1	0	0	0	0	0	0	1	0	0	NT	1	0	NA	NA	NA	NA	NA	NA	NA	NA	NA	3.54654	3	3.48001	NA	NA	NA	NA
Passeriformes	Fringillidae	Atlapetes	Atlapetes torquatus	0	0	0	0	1	0	0	0	0	0	0	1	0	0	LC	0	0	1.61752	0.30103	NA	0.63749	1.17609	1.09691	NA	NA	2.21748	3.5563	3.52504	3.28443	-10.5006	1.02121	NA	NA
Passeriformes	Fringillidae	Atlapetes	Atlapetes tricolor	0	0	0	0	1	0	0	0	0	0	0	1	0	0	LC	0	0	1.46982	NA	NA	NA	NA	NA	NA	NA	1.57978	3.4843	3.37107	3.273	-12.5774	1.09959	NA	NA
Passeriformes	Fringillidae	Atlapetes	Atlapetes virenticeps	0	0	0	0	1	0	0	0	0	0	0	1	0	0	LC	0	0	1.61278	0.30103	NA	NA	NA	NA	NA	NA	1.43136	3.54407	3.30103	3.39794	23.7278	1.37526	NA	NA
Passeriformes	Menuridae	Atrichornis	Atrichornis clamosus	0	1	0	0	0	0	0	0	1	0	0	0	0	0	EN	3	1	1.53339	0	0	0.556303	1.57113	1.38917	1.35218	NA	1	2.69897	2.69897	2.39794	-34.9855	1.54389	NA	1
Passeriformes	Menuridae	Atrichornis	Atrichornis rufescens	0	1	0	0	0	0	0	0	1	0	0	0	0	0	EN	3	1	NA	0.30103	0.30103	NA	1.5682	1.38917	NA	NA	1.17609	3.11394	2.8451	2.97772	-30.2387	1.48056	NA	NA
Ciconiiformes	Thinocoridae	Attagis	Attagis gayi	0	0	0	0	1	0	0	0	0	0	0	1	0	0	LC	0	0	2.51917	0.60206	NA	1.4843	NA	NA	NA	NA	2.24797	3.74036	3.65321	3.51188	-11.5676	1.06324	NA	NA
Ciconiiformes	Thinocoridae	Attagis	Attagis malouinus	0	0	0	0	1	0	0	0	0	0	0	1	0	0	LC	0	0	NA	0.60206	NA	NA	NA	NA	NA	NA	1.86332	3.30103	NA	NA	-51.5604	1.71232	NA	NA
Trochiliformes	Trochilidae	Atthis	Atthis ellioti	0	0	0	0	1	0	0	0	0	0	0	1	0	0	LC	0	0	0.361728	NA	NA	NA	NA	NA	NA	NA	1.43136	3.54407	3.30103	3.39794	17.2709	1.23731	NA	NA
Trochiliformes	Trochilidae	Atthis	Atthis heloisa	0	0	0	0	1	0	0	0	0	0	0	1	0	0	LC	0	0	0.356981	NA	NA	NA	NA	NA	NA	NA	1.83251	3.47712	3.17609	3.35218	23.0148	1.36201	NA	NA
Passeriformes	Hirundinidae	Atticora	Atticora fasciata	0	0	0	0	1	0	0	0	0	0	0	1	0	0	LC	0	0	1.13033	0.653213	NA	0.198657	NA	NA	NA	NA	2.89209	3	3	2.69897	-8.16523	0.911968	1	5
Passeriformes	Hirundinidae	Atticora	Atticora melanoleuca	0	0	0	0	1	0	0	0	0	0	0	1	0	0	LC	0	0	1.03743	0.477121	NA	0.190332	NA	NA	NA	NA	2.49554	2.47712	2.47712	2.17609	NA	NA	1	4
Passeriformes	Tyrannidae	Attila	Attila bolivianus	0	0	0	0	1	0	0	0	0	0	0	1	0	0	LC	0	0	1.64098	0.30103	NA	NA	NA	NA	NA	NA	2.55751	2.47712	NA	NA	-14.8241	1.17097	NA	NA
Passeriformes	Tyrannidae	Attila	Attila cinnamomeus	0	0	0	0	1	0	0	0	0	0	0	1	0	0	LC	0	0	1.51521	0.439333	NA	0.591065	NA	NA	NA	NA	2.81224	2.69897	2.69897	2.39794	-2.95205	0.470124	NA	NA
Passeriformes	Tyrannidae	Attila	Attila citriniventris	0	0	0	0	1	0	0	0	0	0	0	1	0	0	LC	0	0	1.53782	NA	NA	NA	NA	NA	NA	NA	2.24304	2.69897	NA	NA	-1.8913	0.276759	NA	NA
Passeriformes	Tyrannidae	Attila	Attila phoenicurus	0	0	0	0	1	0	0	0	0	0	0	1	0	0	LC	0	0	1.53084	NA	NA	NA	NA	NA	NA	NA	1.92942	3.17609	NA	NA	NA	NA	NA	NA
Passeriformes	Tyrannidae	Attila	Attila rufus	0	0	0	0	1	0	0	0	0	0	0	1	0	0	LC	0	0	1.64048	NA	NA	NA	NA	NA	NA	NA	1.86332	3.17609	NA	NA	-16.4814	1.21699	NA	NA
Passeriformes	Tyrannidae	Attila	Attila spadiceus	0	0	0	0	1	0	0	0	0	0	0	1	0	0	LC	0	0	1.51851	0.522879	0.522879	0.590507	1.25928	1.25527	NA	NA	3.01072	3.32222	NA	NA	1.38869	0.142606	NA	NA
Passeriformes	Tyrannidae	Attila	Attila torridus	0	0	0	0	1	0	0	0	0	0	0	1	0	0	VU	2	1	1.66276	NA	NA	NA	NA	NA	NA	NA	1.43136	3.38021	3.38021	3.07918	-2.12764	0.327898	2	2
Trochiliformes	Trochilidae	Augastes	Augastes geoffroyi	0	0	0	0	1	0	0	0	0	0	0	1	0	0	LC	0	0	0.579784	0.30103	NA	NA	NA	NA	NA	NA	1.90849	3.39794	3.20412	3.23045	-4.8967	0.689903	NA	NA
Trochiliformes	Trochilidae	Augastes	Augastes lumachellus	0	0	0	0	1	0	0	0	0	0	0	1	0	0	NT	1	0	0.623249	0.30103	NA	NA	NA	NA	NA	NA	1.30103	3.30103	3.02119	3.16879	-12.5774	1.09959	NA	NA
Trochiliformes	Trochilidae	Augastes	Augastes scutatus	0	0	0	0	1	0	0	0	0	0	0	1	0	0	NT	1	0	0.559308	0.30103	NA	NA	NA	NA	NA	NA	1.43136	3.30103	3.04139	3.16137	NA	NA	NA	NA
Piciformes	Ramphastidae	Aulacorhynchus	Aulacorhynchus coeruleicinctis	0	0	0	0	1	0	0	0	0	0	0	1	0	0	LC	0	0	2.29994	NA	NA	NA	NA	NA	NA	NA	1.5563	3.4843	3.19866	3.35411	NA	NA	3	1
Piciformes	Ramphastidae	Aulacorhynchus	Aulacorhynchus derbianus	0	0	0	0	1	0	0	0	0	0	0	1	0	0	LC	0	0	2.20925	NA	NA	NA	NA	NA	NA	NA	2.02938	3.38021	3.32222	3.13033	-10.9589	1.03977	2	2
Piciformes	Ramphastidae	Aulacorhynchus	Aulacorhynchus haematopygus	0	0	0	0	1	0	0	0	0	0	0	1	0	0	LC	0	0	2.26529	0.60206	0.60206	NA	1.21748	1.6902	NA	NA	1.77815	3.43933	3.38917	3.18327	0.378184	-0.422296	4	4
Piciformes	Ramphastidae	Aulacorhynchus	Aulacorhynchus huallagae	0	0	0	0	1	0	0	0	0	0	0	1	0	0	EN	3	1	2.44404	NA	NA	NA	NA	NA	NA	NA	0.60206	3.39967	2.58546	3.36502	NA	NA	3	1
Piciformes	Ramphastidae	Aulacorhynchus	Aulacorhynchus prasinus	0	0	0	0	1	0	0	0	0	0	0	1	0	0	LC	0	0	2.20058	0.544068	0.787106	NA	1.20412	1.63599	NA	NA	2.3962	3.5682	NA	NA	-4.40149	0.6436	6	8
Piciformes	Ramphastidae	Aulacorhynchus	Aulacorhynchus sulcatus	0	0	0	0	1	0	0	0	0	0	0	1	0	0	LC	0	0	2.22401	NA	NA	NA	NA	NA	NA	NA	1.47712	3.38739	3.30963	3.15229	NA	NA	NA	NA
Passeriformes	Certhiidae	Auriparus	Auriparus flaviceps	0	0	0	1	0	0	0	0	0	0	1	0	0	0	LC	0	0	0.843025	0.574031	0.750123	-0.00877392	1.16879	1.29003	1.07918	NA	2.43136	3.3294	3.3294	3.02837	24.0141	1.38047	3	5
Passeriformes	Furnariidae	Automolus	Automolus dorsalis	0	0	0	0	1	0	0	0	0	0	0	1	0	0	LC	0	0	1.57054	NA	NA	NA	NA	NA	NA	NA	2.02938	3.11394	3.04139	2.87506	-6.866	0.836703	NA	NA
Passeriformes	Furnariidae	Automolus	Automolus infuscatus	0	0	0	0	1	0	0	0	0	0	0	1	0	0	LC	0	0	1.51808	NA	NA	NA	NA	NA	NA	NA	2.85612	2.8451	2.8451	2.54407	-6.34708	0.802574	NA	NA
Passeriformes	Furnariidae	Automolus	Automolus leucophthalmus	0	0	0	0	1	0	0	0	0	0	0	1	0	0	LC	0	0	1.51521	0.544068	NA	NA	NA	NA	NA	NA	2.42488	3.14613	3.14613	2.8451	-16.4814	1.21699	NA	NA
Passeriformes	Furnariidae	Automolus	Automolus melanopezus	0	0	0	0	1	0	0	0	0	0	0	1	0	0	LC	0	0	1.48216	NA	NA	NA	NA	NA	NA	NA	2.02119	2.77815	2.47712	2.65321	-6.13084	0.78752	NA	NA
Passeriformes	Furnariidae	Automolus	Automolus ochrolaemus	0	0	0	0	1	0	0	0	0	0	0	1	0	0	LC	0	0	1.53782	0.39794	0.39794	0.732796	1.29557	1.25527	NA	54.3307	2.9248	3.21748	3.21748	2.91645	-7.45276	0.872317	NA	NA
Passeriformes	Furnariidae	Automolus	Automolus roraimae	0	0	0	0	1	0	0	0	0	0	0	1	0	0	LC	0	0	1.43136	NA	NA	NA	NA	NA	NA	NA	1.44716	3.39358	3.1383	3.25225	4.92197	0.692139	NA	NA
Passeriformes	Furnariidae	Automolus	Automolus rubiginosus	0	0	0	0	1	0	0	0	0	0	0	1	0	0	LC	0	0	1.63481	0.30103	NA	0.833784	NA	NA	NA	NA	2.59106	3.39794	3.39794	3.09691	-3.0916	0.490183	NA	NA
Passeriformes	Furnariidae	Automolus	Automolus rufipileatus	0	0	0	0	1	0	0	0	0	0	0	1	0	0	LC	0	0	1.53148	NA	NA	NA	NA	NA	NA	NA	2.7332	3.11394	3.11394	2.81291	-9.59392	0.981996	NA	NA
Ciconiiformes	Accipitridae	Aviceda	Aviceda cuculoides	1	0	0	0	0	0	0	1	0	0	0	0	0	0	LC	0	0	2.43243	0.335792	0.335792	1.46464	1.51188	1.51188	NA	NA	3.09517	3.47712	3.47712	3.17609	-3.73577	0.57238	3	3
Ciconiiformes	Accipitridae	Aviceda	Aviceda jerdoni	0	0	1	0	0	0	0	0	0	1	0	0	0	0	LC	0	0	2.54407	0.39794	NA	NA	NA	NA	NA	NA	2.78319	3.04139	2.95424	2.81291	19.9797	1.30059	3	4
Ciconiiformes	Accipitridae	Aviceda	Aviceda leuphotes	0	0	1	0	0	0	0	0	0	1	0	0	0	0	LC	0	0	2.29226	0.39794	NA	NA	NA	NA	NA	NA	2.46835	3	3	2.69897	26.2399	1.41896	5	2
Ciconiiformes	Accipitridae	Aviceda	Aviceda madagascariensis	1	0	0	0	0	0	0	1	0	0	0	0	0	0	LC	0	0	NA	NA	NA	NA	NA	NA	NA	NA	1.92942	3.20412	3.20412	2.90309	-22.0843	1.34408	2	3
Ciconiiformes	Accipitridae	Aviceda	Aviceda subcristata	0	1	1	0	0	0	0	0	0	0	0	0	0	0	LC	0	0	2.53561	0.39794	0.39794	1.4624	1.49136	1.52504	NA	NA	2.66932	3.23045	3.23045	2.92942	-10.014	1.00061	NA	NA
Trochiliformes	Trochilidae	Avocettula	Avocettula recurvirostris	0	0	0	0	1	0	0	0	0	0	0	1	0	0	LC	0	0	0.633468	0.30103	NA	NA	NA	NA	NA	NA	2.11727	2.69897	2.69897	2.39794	-3.92547	0.593891	NA	NA
Anseriformes	Anatidae	Aythya	Aythya innotata	1	0	0	0	0	0	0	1	0	0	0	0	0	0	CR	4	1	2.83569	0.845098	NA	NA	1.43136	NA	NA	NA	0.60206	3.17609	2.87506	3.05115	-18	1.25527	3	2
Anseriformes	Anatidae	Aythya	Aythya novaeseelandiae	0	1	0	0	0	0	0	0	1	0	0	0	0	0	LC	0	0	2.78176	0.801632	NA	1.82445	1.45179	1.87506	1.07918	NA	1.64345	3	3	2.69897	-44.8012	1.65129	NA	NA
Passeriformes	Sylviidae	Babax	Babax koslowi	0	0	0	0	0	0	1	0	0	0	0	0	0	1	NT	1	0	2.05115	NA	NA	NA	NA	NA	NA	NA	1.68124	3.65321	2.92942	3.61013	28.2571	1.45113	NA	NA
Passeriformes	Sylviidae	Babax	Babax lanceolatus	0	0	1	0	0	0	1	0	0	0	0	0	0	0	LC	0	0	1.9058	0.60206	NA	NA	NA	NA	NA	NA	2.53148	3.62992	3.59273	3.36314	25.8719	1.41283	NA	NA
Passeriformes	Sylviidae	Babax	Babax waddelli	0	0	0	0	0	0	1	0	0	0	0	0	0	1	NT	1	0	2.16286	0.477121	NA	NA	NA	NA	NA	NA	1.61278	3.66276	3.25527	3.5682	28.0572	1.44804	NA	NA
Passeriformes	Pycnonotidae	Baeopogon	Baeopogon clamans	1	0	0	0	0	0	0	1	0	0	0	0	0	0	LC	0	0	NA	NA	NA	NA	NA	NA	NA	NA	1.88649	3.17609	NA	NA	-0.756786	-0.121027	2	1
Passeriformes	Pycnonotidae	Baeopogon	Baeopogon indicator	1	0	0	0	0	0	0	1	0	0	0	0	0	0	LC	0	0	1.64296	0.30103	NA	NA	NA	NA	NA	NA	2.67302	3.30103	NA	NA	0.31323	-0.504137	3	2
Piciformes	Ramphastidae	Baillonius	Baillonius bailloni	0	0	0	0	1	0	0	0	0	0	0	1	0	0	NT	1	0	2.21099	0.39794	NA	NA	1.20412	NA	NA	NA	2.04139	3.19033	3.19033	2.8893	-16.4814	1.21699	3	3
Galliformes	Phasianidae	Bambusicola	Bambusicola fytchii	0	0	1	0	0	0	0	0	0	1	0	0	0	0	LC	0	0	2.50379	0.69897	NA	1.27875	1.26717	NA	NA	NA	2.0569	3.47712	3.39794	3.24304	25.2814	1.4028	4	4
Galliformes	Phasianidae	Bambusicola	Bambusicola thoracica	0	0	0	0	0	0	1	0	0	0	0	0	0	1	LC	0	0	2.43297	0.69897	NA	NA	1.24304	NA	NA	NA	2.35411	3.30103	3.30103	3	23.3172	1.36768	4	2
Passeriformes	Fringillidae	Bangsia	Bangsia arcaei	0	0	0	0	1	0	0	0	0	0	0	1	0	0	NT	1	0	1.57054	NA	NA	NA	NA	NA	NA	NA	1.04139	3.07918	2.95424	2.87506	9.62445	0.983376	4	1
Passeriformes	Fringillidae	Bangsia	Bangsia aureocincta	0	0	0	0	1	0	0	0	0	0	0	1	0	0	EN	3	1	1.61669	NA	NA	NA	NA	NA	NA	NA	0.60206	3.34242	2.77815	3.27875	5	0.69897	3	1
Passeriformes	Fringillidae	Bangsia	Bangsia edwardsi	0	0	0	0	1	0	0	0	0	0	0	1	0	0	LC	0	0	1.56229	NA	NA	NA	NA	NA	NA	NA	1.07918	3.32222	3.23045	3.09691	1.38706	0.142095	NA	NA
Passeriformes	Fringillidae	Bangsia	Bangsia melanochlamys	0	0	0	0	1	0	0	0	0	0	0	1	0	0	VU	2	1	1.55206	NA	NA	NA	NA	NA	NA	NA	1.04139	3.35889	3.1089	3.21551	4.58166	0.661023	4	1
Passeriformes	Fringillidae	Bangsia	Bangsia rothschildi	0	0	0	0	1	0	0	0	0	0	0	1	0	0	LC	0	0	1.68574	NA	NA	NA	NA	NA	NA	NA	1.11394	3.04139	2.97772	2.79588	2.32409	0.366253	NA	NA
Coraciiformes	Momotidae	Baryphthengus	Baryphthengus martii	0	0	0	0	1	0	0	0	0	0	0	1	0	0	LC	0	0	2.25648	NA	NA	NA	NA	NA	NA	NA	2.62118	3.14613	NA	NA	-8.86375	0.947618	NA	NA
Coraciiformes	Momotidae	Baryphthengus	Baryphthengus ruficapillus	0	0	0	0	1	0	0	0	0	0	0	1	0	0	LC	0	0	2.21352	0.39794	NA	1.38021	NA	NA	NA	NA	2.34044	3.07918	NA	NA	-16.4814	1.21699	NA	NA
Passeriformes	Fringillidae	Basileuterus	Basileuterus basilicus	0	0	0	0	1	0	0	0	0	0	0	1	0	0	VU	2	1	NA	NA	NA	NA	NA	NA	NA	NA	0.477121	3.47712	2.95424	3.40654	NA	NA	1	2
Passeriformes	Fringillidae	Basileuterus	Basileuterus belli	0	0	0	0	1	0	0	0	0	0	0	1	0	0	LC	0	0	1.0086	NA	NA	NA	NA	NA	NA	NA	1.95904	3.54407	3.36173	3.37107	21.9965	1.34235	NA	1
Passeriformes	Fringillidae	Basileuterus	Basileuterus bivittatus	0	0	0	0	1	0	0	0	0	0	0	1	0	0	LC	0	0	1.16286	0.462398	NA	NA	NA	NA	NA	NA	1.81954	3.25527	3.04139	3.09691	-14.9175	1.1737	NA	2
Passeriformes	Fringillidae	Basileuterus	Basileuterus chrysogaster	0	0	0	0	1	0	0	0	0	0	0	1	0	0	LC	0	0	1.04532	NA	NA	NA	NA	NA	NA	NA	1.54407	3.07918	2.95424	2.87506	-13.5484	1.13189	1	1
Passeriformes	Fringillidae	Basileuterus	Basileuterus cinereicollis	0	0	0	0	1	0	0	0	0	0	0	1	0	0	NT	1	0	NA	NA	NA	NA	NA	NA	NA	NA	1.30103	3.32222	3.11394	3.16137	NA	NA	NA	2
Passeriformes	Fringillidae	Basileuterus	Basileuterus conspicillatus	0	0	0	0	1	0	0	0	0	0	0	1	0	0	NT	1	0	NA	0.544068	NA	NA	NA	NA	NA	NA	0.69897	3.34242	3.24304	3.12222	NA	NA	NA	3
Passeriformes	Fringillidae	Basileuterus	Basileuterus coronatus	0	0	0	0	1	0	0	0	0	0	0	1	0	0	LC	0	0	1.20952	0.30103	NA	NA	NA	NA	NA	NA	2.06446	3.49136	3.25527	3.34242	-10.1632	1.00703	NA	1
Passeriformes	Fringillidae	Basileuterus	Basileuterus culicivorus	0	0	0	0	1	0	0	0	0	0	0	1	0	0	LC	0	0	0.982271	0.500602	NA	0.265996	NA	NA	NA	NA	2.93651	3.33244	NA	NA	2.39885	0.380004	2	4
Passeriformes	Fringillidae	Basileuterus	Basileuterus flaveolus	0	0	0	0	1	0	0	0	0	0	0	1	0	0	LC	0	0	1.12494	0.477121	NA	NA	NA	NA	NA	NA	2.71684	3.13033	NA	NA	-17.5351	1.24391	2	3
Passeriformes	Fringillidae	Basileuterus	Basileuterus fraseri	0	0	0	0	1	0	0	0	0	0	0	1	0	0	LC	0	0	1.06446	NA	NA	NA	NA	NA	NA	NA	1.36173	3.32222	NA	NA	-3.2985	0.518316	1	4
Passeriformes	Fringillidae	Basileuterus	Basileuterus fulvicauda	0	0	0	0	1	0	0	0	0	0	0	1	0	0	LC	0	0	1.17319	0.30103	0.30103	0.378398	1.23045	1.13033	NA	NA	2.57054	3.17609	NA	NA	-5.51735	0.741731	3	4
Passeriformes	Fringillidae	Basileuterus	Basileuterus griseiceps	0	0	0	0	1	0	0	0	0	0	0	1	0	0	EN	3	1	NA	NA	NA	NA	NA	NA	NA	NA	0.60206	3.38739	3.09342	3.26007	NA	NA	NA	1
Passeriformes	Fringillidae	Basileuterus	Basileuterus hypoleucus	0	0	0	0	1	0	0	0	0	0	0	1	0	0	LC	0	0	1.01599	NA	NA	NA	NA	NA	NA	NA	2.20952	3	NA	NA	-17.2709	1.23731	1	2
Passeriformes	Fringillidae	Basileuterus	Basileuterus ignotus	0	0	0	0	1	0	0	0	0	0	0	1	0	0	VU	2	1	1.04139	NA	NA	NA	NA	NA	NA	NA	0	3.21748	2.65321	3.15381	NA	NA	1	1
Passeriformes	Fringillidae	Basileuterus	Basileuterus leucoblepharus	0	0	0	0	1	0	0	0	0	0	0	1	0	0	LC	0	0	1.22789	0.544068	NA	NA	NA	NA	NA	NA	2.27184	3.20412	NA	NA	-30.9929	1.49126	NA	2
Passeriformes	Fringillidae	Basileuterus	Basileuterus leucophrys	0	0	0	0	1	0	0	0	0	0	0	1	0	0	LC	0	0	1.26717	0.477121	NA	NA	NA	NA	NA	NA	2.07555	3	NA	NA	NA	NA	NA	NA
Passeriformes	Fringillidae	Basileuterus	Basileuterus luteoviridis	0	0	0	0	1	0	0	0	0	0	0	1	0	0	LC	0	0	1.21748	NA	NA	NA	NA	NA	NA	NA	1.96379	3.53148	3.14613	3.43136	-10.1108	1.00479	NA	1
Passeriformes	Fringillidae	Basileuterus	Basileuterus melanogenys	0	0	0	0	1	0	0	0	0	0	0	1	0	0	LC	0	0	1.07188	0.30103	NA	0.330414	NA	NA	NA	NA	0.954243	3.54407	3.27875	3.40654	9.62445	0.983376	3	2
Passeriformes	Fringillidae	Basileuterus	Basileuterus nigrocristatus	0	0	0	0	1	0	0	0	0	0	0	1	0	0	LC	0	0	1.1651	0.30103	NA	NA	NA	NA	NA	NA	1.8451	3.53148	3.27875	3.38917	-0.756529	-0.121175	NA	1
Passeriformes	Fringillidae	Basileuterus	Basileuterus rivularis	0	0	0	0	1	0	0	0	0	0	0	1	0	0	LC	0	0	1.12494	NA	NA	NA	NA	NA	NA	NA	2.74115	3.14613	3.14613	2.8451	-13.0236	1.11473	3	3
Passeriformes	Fringillidae	Basileuterus	Basileuterus rufifrons	0	0	0	0	1	0	0	0	0	0	0	1	0	0	LC	0	0	1.04663	0.477121	NA	0.283301	NA	1.07918	NA	NA	2.09342	3.47712	NA	NA	23.7076	1.37489	2	4
Passeriformes	Fringillidae	Basileuterus	Basileuterus signatus	0	0	0	0	1	0	0	0	0	0	0	1	0	0	LC	0	0	1.10295	NA	NA	NA	NA	NA	NA	NA	1.69897	3.4843	3.19033	3.35698	-14.7375	1.16842	1	2
Passeriformes	Fringillidae	Basileuterus	Basileuterus trifasciatus	0	0	0	0	1	0	0	0	0	0	0	1	0	0	LC	0	0	0.989005	0.30103	NA	NA	NA	NA	NA	NA	1.07918	3.47712	3.39794	3.24304	-4.54304	0.657346	NA	NA
Passeriformes	Fringillidae	Basileuterus	Basileuterus tristriatus	0	0	0	0	1	0	0	0	0	0	0	1	0	0	LC	0	0	1.08279	0.30103	NA	0.243038	NA	NA	NA	NA	2.20683	3.43136	3.38021	3.17609	-8.79709	0.944339	1	2
Passeriformes	Sturnidae	Basilornis	Basilornis celebensis	0	1	0	0	0	0	0	0	1	0	0	0	0	0	LC	0	0	NA	NA	NA	NA	NA	NA	NA	NA	1.74036	3.07918	NA	NA	-1.64169	0.215291	NA	NA
Passeriformes	Sturnidae	Basilornis	Basilornis corythaix	0	1	0	0	0	0	0	0	1	0	0	0	0	0	LC	0	0	2.10209	NA	NA	NA	NA	NA	NA	NA	1	2.95424	2.8451	2.74036	-3.40539	0.532167	NA	NA
Passeriformes	Sturnidae	Basilornis	Basilornis galeatus	0	1	0	0	0	0	0	0	1	0	0	0	0	0	NT	1	0	NA	NA	NA	NA	NA	NA	NA	NA	0.60206	3	3	2.69897	NA	NA	NA	NA
Passeriformes	Thamnophilidae	Batara	Batara cinerea	0	0	0	0	1	0	0	0	0	0	0	1	0	0	LC	0	0	2.14184	0.39794	NA	NA	NA	NA	NA	NA	2.04139	3.41497	3.41497	3.11394	-17.8041	1.25052	NA	NA
Passeriformes	Sylviidae	Bathmocercus	Bathmocercus rufus	1	0	0	0	0	0	0	1	0	0	0	0	0	0	LC	0	0	1.15534	0.30103	NA	NA	NA	NA	NA	NA	2.02119	3.38021	3.32222	3.13033	-0.13956	-0.85524	2	3
Passeriformes	Corvidae	Batis	Batis capensis	1	0	0	0	0	0	0	1	0	0	0	0	0	0	LC	0	0	1.07004	0.30103	0.477121	0.243038	1.2492	1.20412	NA	NA	2.09691	3.38917	3.38917	3.08814	-31.3846	1.49672	2	4
Passeriformes	Corvidae	Batis	Batis crypta	1	0	0	0	0	0	0	1	0	0	0	0	0	0	LC	0	0	1.08099	0.30103	NA	NA	NA	NA	NA	NA	NA	3.33445	3.20952	3.13033	NA	NA	NA	NA
Passeriformes	Corvidae	Batis	Batis diops	1	0	0	0	0	0	0	1	0	0	0	0	0	0	LC	0	0	1.09342	NA	NA	NA	NA	NA	NA	NA	1.32222	3.51851	3.29226	3.36549	-1.34381	0.128336	1	1
Passeriformes	Corvidae	Batis	Batis fratrum	1	0	0	0	0	0	0	1	0	0	0	0	0	0	LC	0	0	1.06819	0.30103	NA	0.255273	NA	NA	NA	NA	1.6721	2.97313	NA	NA	-16.4814	1.21699	1	2
Passeriformes	Corvidae	Batis	Batis ituriensis	1	0	0	0	0	0	0	1	0	0	0	0	0	0	LC	0	0	NA	NA	NA	NA	NA	NA	NA	NA	1.50515	3.11394	NA	NA	-0.00025675	-1	1	2
Passeriformes	Corvidae	Batis	Batis minima	1	0	0	0	0	0	0	1	0	0	0	0	0	0	NT	1	0	1	NA	NA	NA	NA	NA	NA	NA	1.30103	2.90309	NA	NA	NA	NA	NA	NA
Passeriformes	Corvidae	Batis	Batis minor	1	0	0	0	0	0	0	1	0	0	0	0	0	0	LC	0	0	1.04073	0.30103	NA	NA	NA	NA	NA	NA	2.63849	3.47712	NA	NA	1.75741	0.244873	1	2
Passeriformes	Corvidae	Batis	Batis minulla	1	0	0	0	0	0	0	1	0	0	0	0	0	0	LC	0	0	0.984527	0.30103	NA	NA	NA	NA	NA	NA	1.69897	2.92788	NA	NA	NA	NA	NA	NA
Passeriformes	Corvidae	Batis	Batis mixta	1	0	0	0	0	0	0	1	0	0	0	0	0	0	LC	0	0	1.08279	0.30103	NA	NA	NA	1.17609	NA	NA	1.68124	3.36173	3.36173	3.0607	-10.2637	1.0113	1	2
Passeriformes	Corvidae	Batis	Batis molitor	1	0	0	0	0	0	0	1	0	0	0	0	0	0	LC	0	0	0.991226	0.30103	NA	0.161368	1.23045	1.23045	NA	NA	2.7679	3.47712	NA	NA	-3.68912	0.566923	2	5
Passeriformes	Corvidae	Batis	Batis orientalis	1	0	0	0	0	0	0	1	0	0	0	0	0	0	LC	0	0	0.977724	0.39794	NA	NA	NA	NA	NA	NA	2.68305	3.32222	NA	NA	12.735	1.105	1	2
Passeriformes	Corvidae	Batis	Batis perkeo	1	0	0	0	0	0	0	1	0	0	0	0	0	0	LC	0	0	0.835691	NA	NA	NA	NA	NA	NA	NA	1.98227	3.07918	3.07918	2.77815	0.882423	-0.0543232	1	2
Passeriformes	Corvidae	Batis	Batis poensis	1	0	0	0	0	0	0	1	0	0	0	0	0	0	LC	0	0	0.946943	NA	NA	NA	NA	NA	NA	NA	0.30103	3.39794	3.39794	3.09691	NA	NA	1	4
Passeriformes	Corvidae	Batis	Batis senegalensis	1	0	0	0	0	0	0	1	0	0	0	0	0	0	LC	0	0	0.966142	0.30103	0.477121	NA	1.17609	1.25527	NA	NA	2.58092	2.95424	NA	NA	7.2035	0.857544	2	3
Passeriformes	Corvidae	Batis	Batis soror	1	0	0	0	0	0	0	1	0	0	0	0	0	0	LC	0	0	0.989746	0.352183	NA	NA	NA	NA	NA	NA	2.13988	3.19033	3.19033	2.8893	-16.2765	1.21156	1	1
Strigiformes	Batrachostomidae	Batrachostomus	Batrachostomus harterti	0	0	1	0	0	0	0	0	0	1	0	0	0	0	NT	1	0	NA	NA	NA	NA	NA	NA	NA	NA	1.79239	3.08991	2.79934	2.96142	1.13455	0.0548248	NA	NA
Strigiformes	Batrachostomidae	Batrachostomus	Batrachostomus hodgsoni	0	0	1	0	0	0	0	0	0	1	0	0	0	0	LC	0	0	1.70757	0.230449	NA	0.633468	NA	NA	NA	NA	2.30103	3.27875	3.20412	3.04139	25.6747	1.40951	NA	NA
Strigiformes	Batrachostomidae	Batrachostomus	Batrachostomus javensis	0	0	1	0	0	0	0	0	0	1	0	0	0	0	LC	0	0	1.67117	0.230449	NA	NA	NA	NA	NA	NA	1.44716	3.33244	3.33244	3.03141	-7.2035	0.857544	NA	NA
Strigiformes	Batrachostomidae	Batrachostomus	Batrachostomus mixtus	0	0	1	0	0	0	0	0	0	1	0	0	0	0	NT	1	0	NA	NA	NA	NA	NA	NA	NA	NA	1.82607	3.22401	3.03141	3.05595	NA	NA	NA	NA
Strigiformes	Batrachostomidae	Batrachostomus	Batrachostomus moniliger	0	0	1	0	0	0	0	0	0	1	0	0	0	0	LC	0	0	NA	0	NA	0.826075	NA	NA	NA	NA	1.5563	3.07918	3.07918	2.77815	14.131	1.15017	NA	NA
Strigiformes	Batrachostomidae	Batrachostomus	Batrachostomus poliolophus	0	0	1	0	0	0	0	0	0	1	0	0	0	0	NT	1	0	NA	0	NA	NA	NA	NA	NA	NA	2.08279	3.40483	3.2878	3.1959	1.13455	0.0548248	NA	NA
Strigiformes	Batrachostomidae	Batrachostomus	Batrachostomus septimus	0	0	1	0	0	0	0	0	0	1	0	0	0	0	LC	0	0	1.9039	0	NA	NA	NA	NA	NA	NA	1.88649	3.39794	NA	NA	NA	NA	NA	NA
Strigiformes	Batrachostomidae	Batrachostomus	Batrachostomus stellatus	0	0	1	0	0	0	0	0	0	1	0	0	0	0	NT	1	0	1.68975	0	NA	NA	NA	1.30103	NA	NA	2.37107	2.96379	NA	NA	-0.378291	-0.422174	NA	NA
Passeriformes	Sylviidae	Bebrornis	Bebrornis rodericanus	1	0	0	0	0	0	0	1	0	0	0	0	0	0	EN	3	1	1.06819	0.439333	NA	NA	NA	1.14613	NA	NA	0	2.59106	2.27875	2.46982	NA	NA	NA	3
Passeriformes	Furnariidae	Berlepschia	Berlepschia rikeri	0	0	0	0	1	0	0	0	0	0	0	1	0	0	LC	0	0	1.55328	NA	NA	NA	NA	NA	NA	NA	2.80209	2.81291	2.81291	2.51188	-7.52642	0.876589	NA	NA
Passeriformes	Corvidae	Bias	Bias flammulatus	1	0	0	0	0	0	0	1	0	0	0	0	0	0	LC	0	0	1.45127	0.477121	NA	0.439333	1.20412	NA	NA	NA	2.55388	3.33244	3.33244	3.03141	-0.0900045	-1	1	2
Passeriformes	Corvidae	Bias	Bias musicus	1	0	0	0	0	0	0	1	0	0	0	0	0	0	LC	0	0	1.32634	0.367977	NA	NA	1.26717	1.31175	NA	NA	2.74115	3.23045	3.23045	2.92942	-2.30671	0.362993	3	5
Passeriformes	Thamnophilidae	Biatas	Biatas nigropectus	0	0	0	0	1	0	0	0	0	0	0	1	0	0	VU	2	1	1.47712	NA	NA	NA	NA	NA	NA	NA	1.79934	3.07918	2.8451	2.92942	-24.1111	1.38222	3	2
Passeriformes	Pycnonotidae	Bleda	Bleda canicapilla	1	0	0	0	0	0	0	1	0	0	0	0	0	0	LC	0	0	1.58064	0.30103	NA	NA	NA	NA	NA	NA	2.22272	3	NA	NA	7.2035	0.857544	5	3
Passeriformes	Pycnonotidae	Bleda	Bleda eximia	1	0	0	0	0	0	0	1	0	0	0	0	0	0	NT	1	0	1.61944	0.30103	NA	NA	1.14613	1.13033	NA	NA	2.5563	3.16137	3.16137	2.86034	0.125888	-0.900014	4	1
Passeriformes	Pycnonotidae	Bleda	Bleda notatus	1	0	0	0	0	0	0	1	0	0	0	0	0	0	LC	0	0	1.5563	0.30103	NA	NA	NA	NA	NA	NA	NA	3.09691	3.09691	2.79588	NA	NA	NA	NA
Passeriformes	Pycnonotidae	Bleda	Bleda syndactyla	1	0	0	0	0	0	0	1	0	0	0	0	0	0	LC	0	0	1.65765	0.30103	NA	0.628389	NA	NA	NA	NA	2.67117	3.33244	NA	NA	0.103742	-0.984047	5	3
Piciformes	Picidae	Blythipicus	Blythipicus pyrrhotis	0	0	1	0	0	0	1	0	0	0	0	0	0	0	LC	0	0	2.19033	0.439333	NA	0.869232	NA	NA	NA	NA	0.60206	3.43933	3.43136	3.14613	NA	NA	NA	NA
Piciformes	Picidae	Blythipicus	Blythipicus rubiginosus	0	0	1	0	0	0	0	0	0	1	0	0	0	0	LC	0	0	1.90309	NA	NA	0.968483	NA	NA	NA	NA	1.99564	3.34242	NA	NA	16.4814	1.21699	NA	NA
Trochiliformes	Trochilidae	Boissonneaua	Boissonneaua flavescens	0	0	0	0	1	0	0	0	0	0	0	1	0	0	LC	0	0	0.908485	0.30103	NA	NA	NA	NA	NA	NA	1.6902	3.54407	3.17609	3.43933	0.882508	-0.0542812	NA	NA
Trochiliformes	Trochilidae	Boissonneaua	Boissonneaua jardini	0	0	0	0	1	0	0	0	0	0	0	1	0	0	LC	0	0	0.915136	0.30103	NA	NA	NA	NA	NA	NA	1.17609	3.34242	3.26717	3.10551	1.74032	0.240629	NA	NA
Trochiliformes	Trochilidae	Boissonneaua	Boissonneaua matthewsii	0	0	0	0	1	0	0	0	0	0	0	1	0	0	LC	0	0	0.855822	0.30103	NA	NA	NA	NA	NA	NA	1.66276	3.47712	3.25527	3.32222	-4.51488	0.654646	NA	NA
Psittaciformes	Psittacidae	Bolbopsittacus	Bolbopsittacus lunulatus	0	0	1	0	0	0	0	0	0	1	0	0	0	0	LC	0	0	1.84198	NA	NA	NA	NA	NA	NA	NA	1.80618	3	3	2.69897	NA	NA	NA	NA
Psittaciformes	Psittacidae	Bolborhynchus	Bolborhynchus aurifrons	0	0	0	0	1	0	0	0	0	0	0	1	0	0	LC	0	0	1.65321	0.653213	NA	NA	NA	NA	NA	NA	2.16137	3.65321	3.54407	3.43933	-16.0346	1.20506	NA	NA
Psittaciformes	Psittacidae	Bolborhynchus	Bolborhynchus aymara	0	0	0	0	1	0	0	0	0	0	0	1	0	0	LC	0	0	1.72835	0.676694	NA	NA	NA	NA	NA	NA	1.91908	3.47712	3.07918	3.38021	-16.6399	1.22115	NA	NA
Psittaciformes	Psittacidae	Bolborhynchus	Bolborhynchus ferrugineifrons	0	0	0	0	1	0	0	0	0	0	0	1	0	0	VU	2	1	NA	0.60206	NA	NA	1.37107	1.62325	NA	NA	0.90309	3.60206	3.20412	3.50515	3.02685	0.480992	3	3
Psittaciformes	Psittacidae	Bolborhynchus	Bolborhynchus lineola	0	0	0	0	1	0	0	0	0	0	0	1	0	0	LC	0	0	1.72646	0.60206	NA	0.594393	1.33244	NA	NA	NA	2.04922	3.51851	3.43136	3.29003	2.7785	0.44381	NA	NA
Psittaciformes	Psittacidae	Bolborhynchus	Bolborhynchus orbygnesius	0	0	0	0	1	0	0	0	0	0	0	1	0	0	LC	0	0	1.6902	NA	NA	NA	NA	NA	NA	NA	1.69897	3.77815	3.65321	3.57403	-14.528	1.1622	NA	NA
Galliformes	Phasianidae	Bonasa	Bonasa bonasia	0	0	0	0	0	0	1	0	0	0	0	0	0	1	LC	0	0	2.5749	0.962211	0.962211	1.27875	1.39794	NA	1.07918	NA	3.31366	3.27875	3.23045	3.02119	51.631	1.71291	NA	NA
Galliformes	Phasianidae	Bonasa	Bonasa sewerzowi	0	0	0	0	0	0	1	0	0	0	0	0	0	1	NT	1	0	2.4624	0.812913	NA	NA	1.39794	NA	NA	NA	2	3.60206	3.47712	3.39794	27.4893	1.43916	3	1
Galliformes	Phasianidae	Bonasa	Bonasa umbellus	0	0	0	1	0	0	0	0	0	0	1	0	0	0	LC	0	0	2.72071	1.04792	1.04792	1.27875	1.38021	NA	1.07918	42.7051	3.05576	3.41347	3.38703	3.13735	51.5109	1.7119	NA	NA
Ciconiiformes	Threskiornithidae	Bostrychia	Bostrychia bocagei	1	0	0	0	0	0	0	1	0	0	0	0	0	0	CR	4	1	NA	NA	NA	NA	NA	NA	NA	NA	NA	2.65321	2.65321	2.35218	NA	NA	NA	1
Ciconiiformes	Threskiornithidae	Bostrychia	Bostrychia carunculata	1	0	0	0	0	0	0	1	0	0	0	0	0	0	LC	0	0	NA	0.39794	NA	1.69897	NA	NA	NA	NA	1.89209	3.61278	3.41497	3.44716	15.6951	1.19576	4	6
Ciconiiformes	Threskiornithidae	Bostrychia	Bostrychia olivacea	1	0	0	0	0	0	0	1	0	0	0	0	0	0	LC	0	0	NA	0.477121	NA	1.69897	NA	NA	NA	NA	2.08636	3.5682	3.5682	3.26717	-0.983775	-0.00710404	6	2
Ciconiiformes	Ardeidae	Botaurus	Botaurus pinnatus	0	0	0	0	1	0	0	0	0	0	0	1	0	0	LC	0	0	2.80922	0.574031	NA	1.59106	NA	NA	NA	NA	2.56229	3.41497	3.41497	3.11394	-14.9549	1.17478	4	4
Ciconiiformes	Ardeidae	Botaurus	Botaurus poiciloptilus	0	1	0	0	0	0	0	0	1	0	0	0	0	0	EN	3	1	2.93468	0.669007	0.669007	1.59106	1.39794	1.6902	NA	NA	2.44404	2.90309	2.90309	2.60206	-39.2508	1.59385	9	2
Galbuliformes	Galbulidae	Brachygalba	Brachygalba goeringi	0	0	0	0	1	0	0	0	0	0	0	1	0	0	LC	0	0	1.23045	0.60206	NA	NA	NA	NA	NA	NA	1.4624	3.04139	NA	NA	NA	NA	NA	NA
Galbuliformes	Galbulidae	Brachygalba	Brachygalba lugubris	0	0	0	0	1	0	0	0	0	0	0	1	0	0	LC	0	0	1.28556	0.477121	NA	NA	NA	NA	NA	NA	2.79657	3.17609	3.17609	2.87506	0.378227	-0.422247	1	5
Galbuliformes	Galbulidae	Brachygalba	Brachygalba salmoni	0	0	0	0	1	0	0	0	0	0	0	1	0	0	LC	0	0	1.20412	NA	NA	NA	NA	NA	NA	NA	1.17609	2.8451	NA	NA	NA	NA	NA	NA
Coraciiformes	Brachypteraciidae	Brachypteracias	Brachypteracias leptosomus	1	0	0	0	0	0	0	1	0	0	0	0	0	0	VU	2	1	2.18752	0.176091	NA	NA	1.38021	1.47712	NA	NA	1.5682	3.17609	3.17609	2.87506	-17.6489	1.24672	4	1
Coraciiformes	Brachypteraciidae	Brachypteracias	Brachypteracias squamigera	1	0	0	0	0	0	0	1	0	0	0	0	0	0	VU	2	1	2.19033	0	NA	NA	1.25527	1.25527	NA	NA	1.44716	2.97772	2.97772	2.67669	-18.1549	1.25899	7	1
Passeriformes	Muscicapidae	Brachypteryx	Brachypteryx albiventris	0	0	1	0	0	0	0	0	0	1	0	0	0	0	EN	3	1	NA	NA	NA	NA	NA	NA	NA	NA	NA	3.34242	3.07918	3.20412	NA	NA	NA	NA
Passeriformes	Muscicapidae	Brachypteryx	Brachypteryx hyperythra	0	0	0	0	0	0	1	0	0	0	0	0	0	1	NT	1	0	NA	NA	NA	NA	NA	NA	NA	NA	1.50515	3.47712	3.40654	3.23679	27.7646	1.44349	1	3
Passeriformes	Muscicapidae	Brachypteryx	Brachypteryx leucophrys	0	1	1	0	0	0	1	0	0	0	0	0	0	0	LC	0	0	1.15076	0.39794	NA	NA	NA	NA	NA	NA	2.79379	3.59106	3.56229	3.31702	26.2201	1.41863	NA	NA
Passeriformes	Muscicapidae	Brachypteryx	Brachypteryx major	0	0	1	0	0	0	0	0	0	1	0	0	0	0	EN	3	1	NA	0.39794	NA	NA	NA	NA	NA	NA	1.36173	3.32222	3.07918	3.17609	14.131	1.15017	NA	1
Passeriformes	Muscicapidae	Brachypteryx	Brachypteryx montana	0	1	1	0	0	0	1	0	0	0	0	0	0	0	LC	0	0	1.39005	0.477121	NA	NA	NA	NA	NA	NA	2.87274	3.5563	3.51851	3.29003	25.5692	1.40772	NA	NA
Passeriformes	Muscicapidae	Brachypteryx	Brachypteryx stellata	0	0	1	0	0	0	1	0	0	0	0	0	0	0	LC	0	0	1.32222	NA	NA	NA	NA	NA	NA	NA	1.85733	3.62992	3.4417	3.45977	27.5199	1.43965	NA	NA
Passeriformes	Muscicapidae	Bradornis	Bradornis microrhynchus	1	0	0	0	0	0	0	1	0	0	0	0	0	0	LC	0	0	1.25527	0.39794	0.875061	0.348305	1.07918	1.17609	NA	NA	2.4843	3.30103	NA	NA	3.10711	0.492357	1	2
Passeriformes	Sylviidae	Bradypterus	Bradypterus accentor	0	0	1	0	0	0	0	0	0	1	0	0	0	0	LC	0	0	1.14613	NA	NA	NA	NA	NA	NA	NA	0.69897	3.43854	2.78533	3.38739	NA	NA	NA	NA
Passeriformes	Sylviidae	Bradypterus	Bradypterus alfredi	1	0	0	0	0	0	0	1	0	0	0	0	0	0	LC	0	0	NA	NA	NA	NA	NA	NA	NA	NA	1.61278	3.39794	3.29557	3.1797	-0.918817	-0.0367708	1	4
Passeriformes	Sylviidae	Bradypterus	Bradypterus alishanensis	0	0	1	0	0	0	0	0	0	1	0	0	0	0	LC	0	0	1	0.30103	NA	NA	NA	NA	NA	NA	NA	3.47712	NA	NA	NA	NA	NA	NA
Passeriformes	Sylviidae	Bradypterus	Bradypterus baboecala	1	0	0	0	0	0	1	0	0	0	0	0	0	0	LC	0	0	1.20884	0.39794	NA	NA	1.11394	1.09691	NA	NA	2.70501	3.36173	3.36173	3.0607	-3.56284	0.551796	2	5
Passeriformes	Sylviidae	Bradypterus	Bradypterus bangwaensis	1	0	0	0	0	0	0	1	0	0	0	0	0	0	NT	1	0	NA	NA	NA	NA	NA	NA	NA	NA	NA	3.46982	3.13033	3.35698	NA	NA	NA	NA
Passeriformes	Sylviidae	Bradypterus	Bradypterus barratti	1	0	0	0	0	0	0	1	0	0	0	0	0	0	LC	0	0	1.23172	0.30103	NA	0.404834	NA	NA	NA	NA	1.74036	3.34242	3.26717	3.10551	-31.3846	1.49672	1	3
Passeriformes	Sylviidae	Bradypterus	Bradypterus carpalis	1	0	0	0	0	0	0	1	0	0	0	0	0	0	LC	0	0	1.32838	NA	NA	NA	NA	NA	NA	NA	1.5682	3.31175	3.0607	3.16879	-0.756614	-0.121125	1	1
Passeriformes	Sylviidae	Bradypterus	Bradypterus castaneus	0	1	0	0	0	0	0	0	1	0	0	0	0	0	LC	0	0	1.14613	NA	NA	NA	NA	NA	NA	NA	1.79239	3.47712	3.35603	3.27068	-1.64169	0.215291	NA	NA
Passeriformes	Sylviidae	Bradypterus	Bradypterus cinnamomeus	1	0	0	0	0	0	0	1	0	0	0	0	0	0	LC	0	0	1.24797	0.39794	0.39794	0.40654	NA	NA	NA	NA	2.15836	3.61278	3.44716	3.43136	-2.28453	0.358796	1	5
Passeriformes	Sylviidae	Bradypterus	Bradypterus grandis	1	0	0	0	0	0	0	1	0	0	0	0	0	0	NT	1	0	NA	NA	NA	NA	NA	NA	NA	NA	1.11394	2.90309	2.60206	2.77815	NA	NA	NA	1
Passeriformes	Sylviidae	Bradypterus	Bradypterus graueri	1	0	0	0	0	0	0	1	0	0	0	0	0	0	EN	3	1	1.22272	NA	NA	NA	NA	NA	NA	NA	1.23045	3.41497	2.81291	3.35698	-1.97929	0.29651	3	2
Passeriformes	Sylviidae	Bradypterus	Bradypterus lopezi	1	0	0	0	0	0	0	1	0	0	0	0	0	0	LC	0	0	1.15836	0.39794	NA	0.130334	NA	NA	NA	NA	2.20683	3.47712	3.32222	3.29003	-13.3725	1.12621	2	1
Passeriformes	Sylviidae	Bradypterus	Bradypterus luteoventris	0	0	1	0	0	0	1	0	0	0	0	0	0	0	LC	0	0	1	0.60206	NA	NA	NA	NA	NA	NA	2.66558	3.51851	3.43136	3.29003	26.652	1.42573	NA	3
Passeriformes	Sylviidae	Bradypterus	Bradypterus major	0	0	0	0	0	0	1	0	0	0	0	0	0	1	NT	1	0	1.11394	0.544068	NA	NA	NA	NA	NA	NA	1.68124	3.5563	3.38021	3.38021	NA	NA	NA	5
Passeriformes	Sylviidae	Bradypterus	Bradypterus montis	0	0	1	0	0	0	0	0	0	1	0	0	0	0	LC	0	0	1.14613	NA	NA	NA	NA	NA	NA	NA	NA	3.32222	2.95424	3.21748	NA	NA	NA	NA
Passeriformes	Sylviidae	Bradypterus	Bradypterus palliseri	0	0	1	0	0	0	0	0	0	1	0	0	0	0	NT	1	0	1.0607	0.30103	NA	NA	NA	NA	NA	NA	0.90309	3.39794	3.20412	3.23045	7.20392	0.857569	NA	3
Passeriformes	Sylviidae	Bradypterus	Bradypterus seebohmi	0	0	1	0	0	0	0	0	0	1	0	0	0	0	LC	0	0	1.07918	NA	NA	NA	NA	NA	NA	NA	2.03342	3.25527	2.97772	3.12222	NA	NA	NA	2
Passeriformes	Sylviidae	Bradypterus	Bradypterus tacsanowskius	0	0	1	0	0	0	1	0	0	0	0	0	0	0	LC	0	0	1	0.69897	NA	NA	NA	NA	NA	NA	2.69197	3.5563	3.5563	3.25527	26.1817	1.418	NA	7
Passeriformes	Sylviidae	Bradypterus	Bradypterus thoracicus	0	0	1	0	0	0	1	0	0	0	0	0	0	0	LC	0	0	1.07918	0.544068	NA	NA	NA	NA	NA	NA	2.83822	3.68574	3.62839	3.43537	28.0157	1.4474	NA	6
Anseriformes	Anatidae	Branta	Branta sandvicensis	0	0	0	0	0	1	0	0	0	0	0	0	1	0	VU	2	1	3.28556	0.550228	0.599446	2.16732	1.46982	1.86629	1.38021	NA	0.90309	3.39794	3.39794	3.09691	20.2507	1.30644	2	3
Psittaciformes	Psittacidae	Brotogeris	Brotogeris chiriri	0	0	0	0	1	0	0	0	0	0	0	1	0	0	LC	0	0	1.85733	0.653213	NA	NA	NA	NA	NA	NA	2.65992	3.39794	3.39794	3.09691	-18.0239	1.25585	NA	NA
Psittaciformes	Psittacidae	Brotogeris	Brotogeris chrysopterus	0	0	0	0	1	0	0	0	0	0	0	1	0	0	LC	0	0	1.69461	0.544068	NA	0.633468	NA	NA	NA	NA	2.60423	3.07918	3.07918	2.77815	-0.756358	-0.121273	NA	NA
Psittaciformes	Psittacidae	Brotogeris	Brotogeris cyanoptera	0	0	0	0	1	0	0	0	0	0	0	1	0	0	LC	0	0	1.82607	0.69897	NA	NA	NA	NA	NA	NA	2.51455	3	3	2.69897	-9.55729	0.980335	NA	NA
Psittaciformes	Psittacidae	Brotogeris	Brotogeris jugularis	0	0	0	0	1	0	0	0	0	0	0	1	0	0	LC	0	0	1.81624	0.726999	NA	NA	NA	NA	NA	NA	2.21484	3.14613	3.14613	2.8451	9.49627	0.977553	NA	NA
Psittaciformes	Psittacidae	Brotogeris	Brotogeris pyrrhopterus	0	0	0	0	1	0	0	0	0	0	0	1	0	0	EN	3	1	1.77815	0.740363	NA	NA	1.44716	1.62325	NA	NA	1.11394	3.19033	3.19033	2.8893	-3.43961	0.536509	3	4
Psittaciformes	Psittacidae	Brotogeris	Brotogeris sanctithomae	0	0	0	0	1	0	0	0	0	0	0	1	0	0	LC	0	0	1.77085	NA	NA	NA	NA	NA	NA	NA	2.4014	2.47712	2.47712	2.17609	-10.8365	1.03489	NA	NA
Psittaciformes	Psittacidae	Brotogeris	Brotogeris tirica	0	0	0	0	1	0	0	0	0	0	0	1	0	0	LC	0	0	1.79934	0.60206	NA	NA	NA	NA	NA	NA	1.81291	3.07918	3.07918	2.77815	-16.4814	1.21699	NA	NA
Psittaciformes	Psittacidae	Brotogeris	Brotogeris versicolurus	0	0	0	0	1	0	0	0	0	0	0	1	0	0	LC	0	0	1.83219	0.676694	NA	0.591065	1.41497	1.74819	NA	NA	2.19312	2.47712	2.47712	2.17609	-0.378163	-0.422321	NA	NA
Passeriformes	Passeridae	Bubalornis	Bubalornis albirostris	1	0	0	0	0	0	0	1	0	0	0	0	0	0	LC	0	0	1.83091	0.477121	NA	NA	NA	NA	NA	NA	2.5977	3.07918	NA	NA	10.11	1.00475	4	2
Passeriformes	Passeridae	Bubalornis	Bubalornis niger	1	0	0	0	0	0	0	1	0	0	0	0	0	0	LC	0	0	1.86303	0.500602	0.500602	NA	1.07918	1.33244	NA	NA	2.66558	3.17609	NA	NA	1.76893	0.247711	3	2
Strigiformes	Strigidae	Bubo	Bubo africanus	1	0	0	0	0	0	0	1	0	0	0	0	0	0	LC	0	0	2.85633	0.441957	0.441957	NA	1.49831	1.61278	NA	NA	3.31175	3.32222	3.32222	3.02119	-2.16102	0.334659	9	6
Strigiformes	Strigidae	Bubo	Bubo bengalensis	0	0	1	0	0	0	0	0	0	1	0	0	0	0	LC	0	0	3.04139	0.556303	NA	NA	NA	NA	NA	NA	2.70927	3.38021	3.38021	3.07918	25.9928	1.41485	NA	NA
Strigiformes	Strigidae	Bubo	Bubo bubo	0	0	0	0	0	0	1	0	0	0	0	0	0	1	LC	0	0	3.45337	0.441957	0.441957	1.86332	1.54407	1.74036	1.47712	NA	3.65427	3.65321	3.65321	3.35218	40.0443	1.60254	3	5
Strigiformes	Strigidae	Bubo	Bubo capensis	1	0	0	0	0	0	0	1	0	0	0	0	0	0	LC	0	0	3.15336	0.267172	NA	NA	1.5563	1.65321	NA	NA	2.29003	3.62325	3.34242	3.49136	-4.39082	0.642546	7	4
Strigiformes	Strigidae	Bubo	Bubo coromandus	0	0	1	0	0	0	1	0	0	0	0	0	0	0	LC	0	0	NA	0.267172	NA	NA	NA	NA	NA	NA	2.81823	2.39794	2.39794	2.09691	24.5461	1.38998	NA	NA
Strigiformes	Strigidae	Bubo	Bubo lacteus	1	0	0	0	0	0	0	1	0	0	0	0	0	0	LC	0	0	3.40483	0.230449	0.230449	1.90472	1.58546	1.79588	NA	NA	3.1313	3.47712	3.47712	3.17609	-1.98395	0.297531	6	2
Strigiformes	Strigidae	Bubo	Bubo nipalensis	0	0	1	0	0	0	0	0	0	1	0	0	0	0	LC	0	0	NA	0	NA	NA	NA	NA	NA	NA	2.84819	3.47712	3.43136	3.21748	25.6059	1.40834	NA	NA
Strigiformes	Strigidae	Bubo	Bubo philippensis	0	0	1	0	0	0	0	0	0	1	0	0	0	0	VU	2	1	NA	NA	NA	NA	NA	NA	NA	NA	1.8451	3.09691	3.09691	2.79588	10.3	1.01284	2	2
Strigiformes	Strigidae	Bubo	Bubo poensis	1	0	0	0	0	0	0	1	0	0	0	0	0	0	LC	0	0	2.8739	NA	NA	NA	NA	NA	NA	NA	2.24797	3.20412	3.20412	2.90309	-0.902222	-0.0446865	5	3
Strigiformes	Strigidae	Bubo	Bubo sumatranus	0	0	1	0	0	0	0	0	0	1	0	0	0	0	LC	0	0	NA	0.09691	NA	NA	NA	NA	NA	NA	2.42488	3.20412	3.20412	2.90309	-0.378291	-0.422174	NA	NA
Strigiformes	Strigidae	Bubo	Bubo vosseleri	1	0	0	0	0	0	0	1	0	0	0	0	0	0	VU	2	1	2.90105	NA	NA	NA	NA	NA	NA	NA	1.07918	3.17609	3.11394	2.92942	-6.33333	0.801632	NA	2
Ciconiiformes	Ardeidae	Bubulcus	Bubulcus ibis	1	1	1	1	1	0	1	0	0	0	0	0	0	0	LC	0	0	2.52114	0.564271	0.564271	1.44716	1.37749	1.47712	1.25527	59.9992	3.85932	3.61066	3.61066	3.30963	7.95572	0.90068	11	6
Piciformes	Lybiidae	Buccanodon	Buccanodon duchaillui	1	0	0	0	0	0	0	1	0	0	0	0	0	0	LC	0	0	1.61384	0.60206	NA	NA	NA	NA	NA	NA	2.60423	3.35218	NA	NA	-0.24088	-0.6182	4	2
Galbuliformes	Bucconidae	Bucco	Bucco capensis	0	0	0	0	1	0	0	0	0	0	0	1	0	0	LC	0	0	1.72436	NA	NA	NA	NA	NA	NA	NA	2.80821	3.23045	3.23045	2.92942	-5.86058	0.767941	3	3
Galbuliformes	Bucconidae	Bucco	Bucco macrodactylus	0	0	0	0	1	0	0	0	0	0	0	1	0	0	LC	0	0	1.39794	NA	NA	NA	NA	NA	NA	NA	2.61909	2.77815	2.77815	2.47712	-7.09251	0.8508	1	4
Galbuliformes	Bucconidae	Bucco	Bucco noanamae	0	0	0	0	1	0	0	0	0	0	0	1	0	0	NT	1	0	NA	NA	NA	NA	NA	NA	NA	NA	1.11394	2	2	1.69897	4.16333	0.619441	1	3
Galbuliformes	Bucconidae	Bucco	Bucco tamatia	0	0	0	0	1	0	0	0	0	0	0	1	0	0	LC	0	0	1.54982	0.30103	0.30103	NA	NA	NA	NA	NA	2.74429	3.14613	3.14613	2.8451	-2.90835	0.463647	3	5
Anseriformes	Anatidae	Bucephala	Bucephala clangula	0	0	0	1	0	0	1	0	0	0	0	0	0	0	LC	0	0	2.85582	0.977724	0.977724	1.79934	1.4624	1.78888	1.38021	55.2429	3.47669	3.30103	3.30103	3	54.6401	1.73751	NA	NA
Anseriformes	Anatidae	Bucephala	Bucephala islandica	0	0	0	1	0	0	0	0	0	0	1	0	0	0	LC	0	0	2.89858	0.997823	0.997823	1.83315	1.50515	1.74819	1.38021	NA	2.55751	3.47712	3.47712	3.17609	55.6625	1.74556	NA	NA
Bucerotiformes	Bucerotidae	Buceros	Buceros bicornis	0	0	1	0	0	0	0	0	0	1	0	0	0	0	NT	1	0	3.43973	0.30103	0.30103	1.88649	1.56427	1.95182	NA	NA	2.66087	3.30103	NA	NA	23.7622	1.37589	12	3
Bucerotiformes	Bucerotidae	Buceros	Buceros hydrocorax	0	0	1	0	0	0	0	0	0	1	0	0	0	0	NT	1	0	3.13667	0.477121	NA	1.67486	NA	NA	NA	NA	1.83251	3.32222	NA	NA	NA	NA	4	3
Bucerotiformes	Bucerotidae	Buceros	Buceros rhinoceros	0	0	1	0	0	0	0	0	0	1	0	0	0	0	NT	1	0	3.33945	0.176091	-0.124939	NA	1.61805	1.89763	NA	NA	2.35793	3.14613	NA	NA	-0.378291	-0.422174	6	1
Bucerotiformes	Bucerotidae	Buceros	Buceros vigil	0	0	1	0	0	0	0	0	0	1	0	0	0	0	NT	1	0	3.43537	0.176091	-0.124939	NA	NA	NA	NA	NA	2.35984	3.17609	NA	NA	-0.378291	-0.422174	7	1
Bucerotiformes	Bucorvidae	Bucorvus	Bucorvus abyssinicus	1	0	0	0	0	0	0	1	0	0	0	0	0	0	LC	0	0	3.54407	0.30103	NA	1.97909	1.59106	1.86332	NA	NA	2.64246	3.51282	3.51282	3.21179	4.19254	0.622477	7	2
Bucerotiformes	Bucorvidae	Bucorvus	Bucorvus leadbeateri	1	0	0	0	0	0	0	1	0	0	0	0	0	0	VU	2	1	3.52604	0.263241	-0.134699	1.96095	1.60206	1.9345	1.85733	79.6941	2.75664	3.47712	NA	NA	-4.60366	0.663103	NA	NA
Passeriformes	Sylviidae	Buettikoferella	Buettikoferella bivittata	0	1	0	0	0	0	0	0	1	0	0	0	0	0	LC	0	0	1.47712	NA	NA	NA	NA	NA	NA	NA	1.20412	3	NA	NA	NA	NA	NA	NA
Passeriformes	Sturnidae	Buphagus	Buphagus erythrorhynchus	1	0	0	0	0	0	0	1	0	0	0	0	0	0	LC	0	0	1.70842	0.456366	0.764575	0.612784	1.0943	1.47712	NA	NA	2.69197	3.47712	NA	NA	-0.386754	-0.412565	2	4
Ciconiiformes	Accipitridae	Butastur	Butastur liventer	0	0	1	0	0	0	0	0	0	1	0	0	0	0	LC	0	0	2.52892	0.39794	NA	NA	NA	NA	NA	NA	2.36361	2.90309	NA	NA	23.253	1.36648	4	5
Ciconiiformes	Accipitridae	Buteo	Buteo albicaudatus	0	0	0	1	1	0	0	0	0	0	0	0	0	0	LC	0	0	2.94135	0.30103	NA	1.8451	1.4843	1.70329	NA	NA	3.1089	3.38021	NA	NA	1.32999	0.123847	NA	NA
Ciconiiformes	Accipitridae	Buteo	Buteo albigula	0	0	0	0	1	0	0	0	0	0	0	1	0	0	LC	0	0	NA	NA	NA	NA	NA	NA	NA	NA	1.74036	3.54407	3.54407	3.24304	-29.6348	1.4718	NA	NA
Ciconiiformes	Accipitridae	Buteo	Buteo albonotatus	0	0	0	1	1	0	0	0	0	0	0	0	0	0	LC	0	0	2.94866	0.30103	NA	1.76343	1.54407	1.62583	NA	NA	3.01199	2.69897	NA	NA	8.85324	0.947102	NA	NA
Ciconiiformes	Accipitridae	Buteo	Buteo augur	1	0	0	0	0	0	0	1	0	0	0	0	0	0	LC	0	0	3.07918	0.243038	NA	NA	1.5966	1.71181	NA	NA	2.72263	3.69897	NA	NA	-0.0239525	-1	5	2
Ciconiiformes	Accipitridae	Buteo	Buteo brachypterus	1	0	0	0	0	0	0	1	0	0	0	0	0	0	LC	0	0	NA	0.263241	NA	NA	1.51521	1.65562	NA	NA	1.93952	3.36173	NA	NA	-22.0843	1.34408	4	3
Ciconiiformes	Accipitridae	Buteo	Buteo brachyurus	0	0	0	1	1	0	0	0	0	0	0	0	0	0	LC	0	0	2.72428	0.30103	NA	1.68124	1.53148	NA	1.38021	NA	3.25212	3.39794	NA	NA	4.89514	0.689765	NA	NA
Ciconiiformes	Accipitridae	Buteo	Buteo galapagoensis	0	0	0	0	1	0	0	0	0	0	0	1	0	0	VU	2	1	3.13033	0.329059	0.329059	NA	1.57113	1.74036	NA	71.5641	0.845098	3.23045	3.23045	2.92942	NA	NA	NA	3
Ciconiiformes	Accipitridae	Buteo	Buteo leucorrhous	0	0	0	0	1	0	0	0	0	0	0	1	0	0	LC	0	0	2.58995	0.30103	NA	1.51851	NA	NA	NA	NA	2.3927	3.47712	NA	NA	-10.4398	1.01869	NA	NA
Ciconiiformes	Accipitridae	Buteo	Buteo magnirostris	0	0	0	0	1	0	0	0	0	0	0	1	0	0	LC	0	0	2.48216	0.221849	NA	1.5563	1.5682	NA	NA	NA	3.26717	3.39794	NA	NA	-4.85101	0.685832	NA	NA
Ciconiiformes	Accipitridae	Buteo	Buteo oreophilus	1	0	0	0	0	0	0	1	0	0	0	0	0	0	LC	0	0	2.8451	0.30103	NA	NA	1.47712	1.62839	NA	NA	2.23045	3.65321	3.65321	3.35218	-2.74807	0.439028	4	1
Ciconiiformes	Accipitridae	Buteo	Buteo polyosoma	0	0	0	0	1	0	0	0	0	0	0	1	0	0	LC	0	0	2.989	0.30103	NA	NA	1.49485	1.77452	NA	NA	2.734	3.69897	3.65321	3.43933	-14.4764	1.16066	NA	NA
Ciconiiformes	Accipitridae	Buteo	Buteo ridgwayi	0	0	0	0	1	0	0	0	0	0	0	1	0	0	CR	4	1	NA	0.30103	NA	NA	1.45484	1.92428	NA	NA	1.32222	3.30103	NA	NA	NA	NA	NA	4
Ciconiiformes	Accipitridae	Buteo	Buteo solitarius	0	0	0	0	0	1	0	0	0	0	0	0	1	0	NT	1	0	2.78247	0	-0.30103	NA	1.57978	1.78533	NA	NA	0.69897	3.43136	3.43136	3.13033	19.6607	1.2936	NA	NA
Ciconiiformes	Accipitridae	Buteo	Buteo ventralis	0	0	0	0	1	0	0	0	0	0	0	1	0	0	NT	1	0	3.055	0.30103	NA	NA	NA	NA	NA	NA	1.98677	3.07918	3.07918	2.77815	NA	NA	NA	NA
Ciconiiformes	Accipitridae	Buteogallus	Buteogallus anthracinus	0	0	0	1	1	0	0	0	0	0	0	0	0	0	LC	0	0	3.07882	0.176091	NA	1.81954	1.58546	1.66745	1.38021	NA	2.58206	2.69897	2.69897	2.39794	22.5629	1.35339	NA	NA
Passeriformes	Fringillidae	Buthraupis	Buthraupis aureodorsalis	0	0	0	0	1	0	0	0	0	0	0	1	0	0	EN	3	1	1.92942	NA	NA	NA	NA	NA	NA	NA	1.07918	3.54407	2.54407	3.52179	NA	NA	2	1
Passeriformes	Fringillidae	Buthraupis	Buthraupis eximia	0	0	0	0	1	0	0	0	0	0	0	1	0	0	LC	0	0	1.79934	NA	NA	NA	NA	NA	NA	NA	1.47712	3.57978	3.25527	3.4624	-0.680924	-0.166901	2	1
Passeriformes	Fringillidae	Buthraupis	Buthraupis montana	0	0	0	0	1	0	0	0	0	0	0	1	0	0	LC	0	0	1.94201	NA	NA	NA	NA	NA	NA	NA	1.98227	3.54407	3.23045	3.42325	-8.60577	0.93479	2	2
Passeriformes	Fringillidae	Buthraupis	Buthraupis wetmorei	0	0	0	0	1	0	0	0	0	0	0	1	0	0	VU	2	1	1.79588	NA	NA	NA	NA	NA	NA	NA	1.27875	3.56229	2.87506	3.51521	-1.34724	0.129444	2	3
Ciconiiformes	Ardeidae	Butorides	Butorides striatus	1	1	1	1	1	0	1	0	0	0	0	0	0	0	LC	0	0	2.30302	0.500602	0.676694	1.23469	1.33579	1.48192	NA	NA	3.7947	3.60746	3.60746	3.30643	2.40239	0.380643	7	10
Psittaciformes	Psittacidae	Cacatua	Cacatua alba	0	1	0	0	0	0	0	0	1	0	0	0	0	0	VU	2	1	2.74036	0.352183	0.352183	1.32634	1.44716	1.88461	1.85733	NA	1.11394	2.95424	2.95424	2.65321	0	-1	3	4
Psittaciformes	Psittacidae	Cacatua	Cacatua ducorpsii	0	1	0	0	0	0	0	0	1	0	0	0	0	0	LC	0	0	2.5563	NA	NA	NA	NA	NA	NA	NA	1.39794	3.23045	3.23045	2.92942	-5.68146	0.75446	NA	NA
Psittaciformes	Psittacidae	Cacatua	Cacatua galerita	0	1	0	0	0	0	0	0	1	0	0	0	0	0	LC	0	0	2.95109	0.39794	0.39794	1.44716	1.47712	1.78711	1.85733	NA	2.81823	3.14613	NA	NA	-10.1873	1.00806	3	NA
Psittaciformes	Psittacidae	Cacatua	Cacatua leadbeateri	0	1	0	0	0	0	0	0	1	0	0	0	0	0	LC	0	0	2.56229	0.511883	0.511883	NA	1.41497	1.74819	1.62325	NA	2.51851	2.47712	2.47712	2.17609	-27.3662	1.43721	2	NA
Psittaciformes	Psittacidae	Cacatua	Cacatua moluccensis	0	1	0	0	0	0	0	0	1	0	0	0	0	0	VU	2	1	2.92942	0.30103	0.30103	1.4843	1.47712	1.99123	1.73239	NA	1.04139	3	3	2.69897	-3.2027	0.505516	3	2
Psittaciformes	Psittacidae	Cacatua	Cacatua ophthalmica	0	1	0	0	0	0	0	0	1	0	0	0	0	0	VU	2	1	2.7364	0.30103	NA	NA	1.47712	NA	NA	NA	1.11394	3	3	2.69897	-5.30217	0.724454	NA	NA
Psittaciformes	Psittacidae	Cacatua	Cacatua pastinator	0	1	0	0	0	0	0	0	1	0	0	0	0	0	LC	0	0	2.77815	0.352183	0.352183	NA	NA	NA	1.68124	NA	1.5563	2.60206	2.60206	2.30103	NA	NA	3	NA
Psittaciformes	Psittacidae	Cacatua	Cacatua sanguinea	0	1	0	0	0	0	0	0	1	0	0	0	0	0	LC	0	0	2.68842	0.425969	0.669007	NA	NA	1.79934	NA	NA	2.86273	2.60206	2.60206	2.30103	-25.1835	1.40112	3	NA
Psittaciformes	Psittacidae	Cacatua	Cacatua sulphurea	0	1	0	0	0	0	0	0	1	0	0	0	0	0	CR	4	1	2.65321	0.39794	NA	1.2014	1.42051	1.83463	NA	NA	1.97313	3.07918	3.07918	2.77815	-3.48127	0.541737	3	7
Psittaciformes	Psittacidae	Cacatua	Cacatua tenuirostris	0	1	0	0	0	0	0	0	1	0	0	0	0	0	LC	0	0	2.81291	0.425969	0.425969	1.32222	1.41078	1.73239	NA	NA	2.16732	2.60206	2.60206	2.30103	-30.2387	1.48056	2	NA
Passeriformes	Fringillidae	Cacicus	Cacicus cela	0	0	0	0	1	0	0	0	0	0	0	1	0	0	LC	0	0	1.83123	0.30103	NA	0.720159	1.13033	1.43136	NA	NA	3.04297	3	3	2.69897	-9.77898	0.990294	3	4
Passeriformes	Fringillidae	Cacicus	Cacicus chrysonotus	0	0	0	0	1	0	0	0	0	0	0	1	0	0	LC	0	0	1.81624	NA	NA	NA	NA	NA	NA	NA	1.95904	3.5563	3.25527	3.43136	-10.3224	1.01378	NA	1
Passeriformes	Fringillidae	Cacicus	Cacicus chrysopterus	0	0	0	0	1	0	0	0	0	0	0	1	0	0	LC	0	0	1.51587	0.477121	NA	NA	1.16137	1.26717	NA	NA	2.38561	3.44716	3.44716	3.14613	-27.2229	1.43493	2	4
Passeriformes	Fringillidae	Cacicus	Cacicus haemorrhous	0	0	0	0	1	0	0	0	0	0	0	1	0	0	LC	0	0	1.83675	0.30103	NA	0.729974	1.23045	1.42325	NA	NA	3.00043	3.07918	3.07918	2.77815	-10.6899	1.02897	NA	3
Passeriformes	Fringillidae	Cacicus	Cacicus koepckeae	0	0	0	0	1	0	0	0	0	0	0	1	0	0	EN	3	1	NA	NA	NA	NA	NA	NA	NA	NA	0.954243	2.8451	2.60206	2.69897	-12.5774	1.09959	NA	1
Passeriformes	Fringillidae	Cacicus	Cacicus melanicterus	0	0	0	0	1	0	0	0	0	0	0	1	0	0	LC	0	0	1.84696	0.477121	NA	0.774517	NA	NA	NA	NA	1.79934	3.17609	3.17609	2.87506	24.4998	1.38916	NA	6
Passeriformes	Fringillidae	Cacicus	Cacicus sclateri	0	0	0	0	1	0	0	0	0	0	0	1	0	0	LC	0	0	NA	0.30103	NA	NA	NA	NA	NA	NA	1.68124	2.87506	2.87506	2.57403	0.378227	-0.422247	3	3
Passeriformes	Fringillidae	Cacicus	Cacicus solitarius	0	0	0	0	1	0	0	0	0	0	0	1	0	0	LC	0	0	1.90309	0.30103	NA	NA	NA	NA	NA	NA	3.02572	2.90309	2.90309	2.60206	-12.4804	1.09623	3	4
Passeriformes	Fringillidae	Cacicus	Cacicus uropygialis	0	0	0	0	1	0	0	0	0	0	0	1	0	0	LC	0	0	1.73239	0.30103	NA	NA	NA	NA	NA	NA	2.15534	3.38917	3.16137	3.23679	0.856029	-0.0675113	3	4
Cuculiformes	Cuculidae	Cacomantis	Cacomantis castaneiventris	0	1	0	0	0	0	0	0	1	0	0	0	0	0	LC	0	0	1.53949	NA	NA	0.330414	NA	NA	NA	NA	2.2014	3.32222	3.32222	3.02119	-7.13504	0.853397	NA	NA
Cuculiformes	Cuculidae	Cacomantis	Cacomantis flabelliformis	0	1	0	0	0	0	0	0	1	0	0	0	0	0	LC	0	0	1.68094	NA	NA	0.393283	NA	NA	NA	NA	2.70243	3.47712	3.47712	3.17609	-12.9356	1.11179	NA	NA
Cuculiformes	Cuculidae	Cacomantis	Cacomantis heinrichi	0	1	0	0	0	0	0	0	1	0	0	0	0	0	NT	1	0	NA	NA	NA	NA	NA	NA	NA	NA	1.04139	3.17609	2.69897	3.09691	NA	NA	1	2
Cuculiformes	Cuculidae	Cacomantis	Cacomantis merulinus	0	0	1	0	0	0	0	0	0	1	0	0	0	0	LC	0	0	1.40483	NA	NA	0.210408	NA	NA	NA	NA	3.06893	3.3294	NA	NA	22.4995	1.35217	2	6
Cuculiformes	Cuculidae	Cacomantis	Cacomantis sonneratii	0	0	1	0	0	0	0	0	0	1	0	0	0	0	LC	0	0	1.49276	NA	NA	0.327018	NA	NA	NA	NA	2.96708	3.38021	NA	NA	24.1709	1.38329	1	2
Cuculiformes	Cuculidae	Cacomantis	Cacomantis variolosus	0	1	1	0	0	0	0	0	0	0	0	0	0	0	LC	0	0	1.54962	NA	NA	0.294466	NA	NA	NA	NA	2.74819	3.39794	3.39794	3.09691	-9.46087	0.975931	NA	NA
Anseriformes	Anatidae	Cairina	Cairina scutulata	0	0	1	0	0	0	0	0	0	1	0	0	0	0	EN	3	1	3.38999	0.960233	NA	1.9058	1.52504	1.99123	1.47712	NA	2.57978	3.14613	3.14613	2.8451	17.9923	1.25509	4	4
Passeriformes	Pardalotidae	Calamanthus	Calamanthus fuliginosus	0	1	0	0	0	0	0	0	1	0	0	0	0	0	LC	0	0	1.27875	0.477121	0.829304	NA	NA	NA	NA	NA	1.74819	3	3	2.69897	NA	NA	NA	NA
Passeriformes	Cisticolidae	Calamonastes	Calamonastes simplex	1	0	0	0	0	0	0	1	0	0	0	0	0	0	LC	0	0	1.07918	0.544068	NA	NA	NA	NA	NA	NA	2.24797	3.23045	NA	NA	2.27522	0.357023	1	1
Passeriformes	Alaudidae	Calandrella	Calandrella acutirostris	0	0	1	0	0	0	1	0	0	0	0	0	0	0	LC	0	0	1.29003	0.477121	NA	NA	1.02119	NA	NA	NA	2.79099	3.69897	NA	NA	27.8732	1.44519	2	3
Passeriformes	Alaudidae	Calandrella	Calandrella brachydactyla	0	0	0	0	0	0	1	0	0	0	0	0	0	1	LC	0	0	1.36173	0.544068	0.845098	NA	1.07918	1.13033	1.07918	NA	3.29447	3.17609	NA	NA	33.5623	1.52585	4	3
Passeriformes	Alaudidae	Calandrella	Calandrella cinerea	1	0	0	0	0	0	0	1	0	0	0	0	0	0	LC	0	0	1.36408	0.348954	0.649984	NA	1.14613	1.07918	NA	NA	NA	3.47712	3.47712	3.17609	2.5875	0.41288	4	7
Passeriformes	Alaudidae	Calandrella	Calandrella rufescens	0	0	0	0	0	0	1	0	0	0	0	0	0	1	LC	0	0	1.37749	0.477121	NA	NA	1.13033	1.17609	NA	NA	2.96047	3.47712	NA	NA	43.9967	1.64342	NA	NA
Passeriformes	Alaudidae	Calandrella	Calandrella somalica	1	0	0	0	0	0	0	1	0	0	0	0	0	0	LC	0	0	NA	0.583577	NA	NA	NA	NA	NA	NA	1.94448	3.25527	3.07918	3.07918	7.96633	0.901258	NA	2
Passeriformes	Fringillidae	Calcarius	Calcarius lapponicus	0	0	1	1	1	0	1	0	0	0	0	0	0	0	LC	0	0	1.40824	0.68604	0.68604	0.395326	1.09108	0.970037	NA	55.3653	3.28578	3.17609	3.17609	2.87506	67.642	1.83022	NA	NA
Passeriformes	Fringillidae	Calcarius	Calcarius mccownii	0	0	0	1	0	0	0	0	0	0	1	0	0	0	LC	0	0	1.3927	0.544068	0.845098	0.394452	1.07918	1.04139	NA	NA	2	3.39794	3.39794	3.09691	47.1402	1.67339	NA	NA
Passeriformes	Fringillidae	Calcarius	Calcarius ornatus	0	0	0	1	0	0	0	0	0	0	1	0	0	0	NT	1	0	1.27646	0.60206	NA	0.308564	1.06633	1.03141	NA	NA	2.08279	3.39794	3.39794	3.09691	51.5604	1.71232	NA	NA
Passeriformes	Fringillidae	Calcarius	Calcarius pictus	0	0	0	1	0	0	0	0	0	0	1	0	0	0	LC	0	0	1.39967	0.6163	0.6163	0.40654	1.06195	1.07918	1.07918	70.4469	2.25768	3.07918	3.07918	2.77815	63.4449	1.8024	NA	NA
Passeriformes	Corvidae	Calicalicus	Calicalicus madagascariensis	1	0	0	0	0	0	0	1	0	0	0	0	0	0	LC	0	0	1.20412	0.30103	NA	NA	NA	NA	NA	NA	1.86923	3.30103	3.30103	3	-22.0843	1.34408	2	3
Passeriformes	Corvidae	Calicalicus	Calicalicus rufocarpalis	1	0	0	0	0	0	0	1	0	0	0	0	0	0	VU	2	1	1.22531	NA	NA	NA	NA	NA	NA	NA	NA	2	NA	NA	-25	1.39794	1	1
Ciconiiformes	Scolopacidae	Calidris	Calidris alba	0	0	0	1	0	0	1	0	0	0	0	0	0	0	LC	0	0	1.75205	0.60206	NA	1.04139	1.39794	1.23045	NA	48.4454	2.61384	2.30103	2.30103	2	71.2584	1.85284	NA	NA
Ciconiiformes	Scolopacidae	Calidris	Calidris bairdii	0	0	0	1	0	0	1	0	0	0	0	0	0	0	LC	0	0	1.61909	0.60206	0.60206	0.982271	1.3075	1.30103	NA	NA	2.77525	3.6721	3.6721	3.37107	68.3951	1.83502	NA	NA
Ciconiiformes	Scolopacidae	Calidris	Calidris canutus	0	0	0	1	0	0	1	0	0	0	0	0	0	0	LC	0	0	2.18184	0.556303	NA	1.27875	1.32222	1.25527	1.47712	55.5493	2.58883	2.47712	2.47712	2.17609	34.5204	1.53808	NA	NA
Ciconiiformes	Scolopacidae	Calidris	Calidris melanotos	0	0	0	1	0	0	1	0	0	0	0	0	0	0	LC	0	0	1.83037	0.60206	0.60206	1.11727	1.34242	NA	NA	NA	2.8055	3.65321	3.65321	3.35218	39.038	1.59149	NA	NA
Ciconiiformes	Scolopacidae	Calidris	Calidris ptilocnemis	0	0	0	1	0	0	1	0	0	0	0	0	0	0	LC	0	0	2.02015	0.60206	NA	1.15229	1.30103	NA	NA	NA	1.6721	2.47712	2.47712	2.17609	NA	NA	NA	NA
Ciconiiformes	Scolopacidae	Calidris	Calidris tenuirostris	0	0	0	0	0	0	1	0	0	0	0	0	0	1	VU	2	1	2.24055	0.60206	NA	1.34242	NA	NA	NA	NA	2.31387	3.20412	3.20412	2.90309	NA	NA	NA	NA
Cuculiformes	Cuculidae	Caliechthrus	Caliechthrus leucolophus	0	1	0	0	0	0	0	0	1	0	0	0	0	0	LC	0	0	1.99564	NA	NA	NA	NA	NA	NA	NA	1.74819	3.17609	3.17609	2.87506	-7.13504	0.853397	NA	NA
Passeriformes	Fringillidae	Callacanthis	Callacanthis burtoni	0	0	0	0	0	0	1	0	0	0	0	0	0	1	LC	0	0	NA	0.477121	NA	NA	NA	NA	NA	NA	1.79934	3.52504	3.19033	3.41078	27.5428	1.44001	NA	NA
Passeriformes	Callaeatidae	Callaeas	Callaeas cinerea	0	1	0	0	0	0	0	0	1	0	0	0	0	0	EN	3	1	2.34635	0.425969	0.90309	1.16732	1.25527	1.49136	1.07918	NA	1.11394	2.95424	2.95424	2.65321	-37.5819	1.57498	3	1
Galliformes	Odontophoridae	Callipepla	Callipepla californica	0	0	0	1	0	0	0	0	0	0	1	0	0	0	LC	0	0	2.22011	1.14806	1.32415	1.04139	1.34733	1.14613	1.07918	35.6681	2.50651	2.96142	2.96142	2.66039	14.2633	1.15422	NA	NA
Galliformes	Odontophoridae	Callipepla	Callipepla douglasii	0	0	0	1	0	0	0	0	0	0	1	0	0	0	LC	0	0	2.22789	1	NA	0.934498	1.34242	NA	NA	NA	1.53148	2.96142	2.96142	2.66039	25.3975	1.40479	NA	NA
Galliformes	Odontophoridae	Callipepla	Callipepla gambelii	0	0	0	1	0	0	0	0	0	0	1	0	0	0	LC	0	0	2.19866	1.10608	1.28217	1	1.34242	NA	1.07918	35.6681	2.10721	3.26245	3.2003	3.01578	20.9942	1.3221	NA	NA
Galliformes	Odontophoridae	Callipepla	Callipepla squamata	0	0	0	1	0	0	0	0	0	0	1	0	0	0	LC	0	0	2.24797	1.11975	1.29584	1.01284	1.35698	NA	1.07918	NA	2.3032	3.32222	3.11394	3.16137	25.1051	1.39976	NA	NA
Trochiliformes	Trochilidae	Calliphlox	Calliphlox amethystina	0	0	0	0	1	0	0	0	0	0	0	1	0	0	LC	0	0	0.436693	0.30103	NA	-0.327902	NA	NA	NA	NA	3.00475	3.17609	3.17609	2.87506	-10.4662	1.01979	NA	NA
Psittaciformes	Psittacidae	Callocephalon	Callocephalon fimbriatum	0	1	0	0	0	0	0	0	1	0	0	0	0	0	LC	0	0	2.40426	0.30103	0.30103	1.07188	1.46982	1.70544	1.5563	NA	1.74819	3.30103	3.30103	3	-33.1669	1.5207	3	NA
Passeriformes	Fringillidae	Calochaetes	Calochaetes coccineus	0	0	0	0	1	0	0	0	0	0	0	1	0	0	LC	0	0	1.66276	NA	NA	NA	NA	NA	NA	NA	1.63347	3.25527	3.17026	3.02531	-0.378291	-0.422174	2	1
Passeriformes	Corvidae	Calocitta	Calocitta colliei	0	0	0	1	0	0	0	0	0	0	1	0	0	0	LC	0	0	2.37291	0.69897	NA	NA	NA	NA	NA	NA	1.57978	3.25527	3.25527	2.95424	24.6464	1.39175	NA	NA
Passeriformes	Corvidae	Calocitta	Calocitta formosa	0	0	0	0	1	0	0	0	0	0	0	1	0	0	LC	0	0	2.32118	0.574031	0.574031	NA	NA	NA	NA	NA	1.88649	3.09691	NA	NA	14.1541	1.15088	NA	NA
Columbiformes	Columbidae	Caloenas	Caloenas nicobarica	0	1	1	0	0	0	0	0	0	0	0	0	0	0	NT	1	0	2.7364	0	NA	1.44404	NA	1.95424	NA	NA	2.54654	2.8451	2.8451	2.54407	1.15326	0.061929	2	2
Galliformes	Phasianidae	Caloperdix	Caloperdix oculea	0	0	1	0	0	0	0	0	0	1	0	0	0	0	NT	1	0	2.36173	0.954243	NA	NA	1.27875	NA	NA	NA	2.20952	3	3	2.69897	NA	NA	4	2
Piciformes	Megalaimidae	Calorhamphus	Calorhamphus fuliginosus	0	0	1	0	0	0	0	0	0	1	0	0	0	0	LC	0	0	1.63799	0.439333	NA	NA	NA	NA	NA	NA	1.81954	3	NA	NA	NA	NA	2	4
Trochiliformes	Trochilidae	Calothorax	Calothorax pulcher	0	0	0	0	1	0	0	0	0	0	0	1	0	0	LC	0	0	0.462398	0.30103	NA	NA	NA	NA	NA	NA	1.11394	3.34242	3.07918	3.20412	NA	NA	NA	NA
Trochiliformes	Trochilidae	Calypte	Calypte anna	0	0	0	1	0	0	0	0	0	0	1	0	0	0	LC	0	0	0.605844	0.30103	0.60206	-0.251812	1.21748	1.31175	1.07918	NA	2.02119	3.25527	3.25527	2.95424	NA	NA	NA	NA
Trochiliformes	Trochilidae	Calypte	Calypte costae	0	0	0	1	0	0	0	0	0	0	1	0	0	0	LC	0	0	0.510545	0.30103	0.30103	-0.337242	1.20412	1.33244	NA	NA	2.06819	3	3	2.69897	27.9144	1.44583	NA	NA
Passeriformes	Pycnonotidae	Calyptocichla	Calyptocichla serina	1	0	0	0	0	0	0	1	0	0	0	0	0	0	LC	0	0	1.58235	NA	NA	NA	NA	NA	NA	NA	2.29667	3.11394	3.11394	2.81291	0.682303	-0.166023	3	2
Passeriformes	Eurylaimidae	Calyptomena	Calyptomena hosii	0	0	1	0	0	0	0	0	0	1	0	0	0	0	NT	1	0	1.96379	0.477121	NA	NA	NA	NA	NA	NA	1.72428	3.22531	3.03342	3.0569	NA	NA	NA	NA
Passeriformes	Eurylaimidae	Calyptomena	Calyptomena viridis	0	0	1	0	0	0	0	0	0	1	0	0	0	0	NT	1	0	1.78032	0.340444	NA	NA	1.23045	1.35218	NA	NA	2.41497	3.23045	3.23045	2.92942	-0.378291	-0.422174	NA	NA
Passeriformes	Eurylaimidae	Calyptomena	Calyptomena whiteheadi	0	0	1	0	0	0	0	0	0	1	0	0	0	0	LC	0	0	2.19451	0.243038	NA	NA	NA	NA	NA	NA	1.6902	3.29667	3.13988	3.11059	NA	NA	NA	NA
Passeriformes	Fringillidae	Calyptophilus	Calyptophilus frugivorus	0	0	0	0	1	0	0	0	0	0	0	1	0	0	VU	2	1	1.65578	NA	NA	NA	NA	NA	NA	NA	1.04139	3.34242	3.07918	3.20412	NA	NA	2	3
Psittaciformes	Psittacidae	Calyptorhynchus	Calyptorhynchus funereus	0	1	0	0	0	0	0	0	1	0	0	0	0	0	LC	0	0	2.87986	0.243038	0.243038	1.52892	1.46982	1.91908	1.47712	NA	2.21748	3.30103	NA	NA	-30.2387	1.48056	2	NA
Passeriformes	Tyrannidae	Calyptura	Calyptura cristata	0	0	0	0	1	0	0	0	0	0	0	1	0	0	CR	4	1	NA	NA	NA	NA	NA	NA	NA	NA	0.845098	2.95424	NA	NA	-23	1.36173	2	1
Passeriformes	Fringillidae	Camarhynchus	Camarhynchus crassirostris	0	0	0	0	1	0	0	0	0	0	0	1	0	0	LC	0	0	1.55023	NA	NA	NA	NA	NA	NA	NA	0.778151	2.69897	2.69897	2.39794	NA	NA	NA	NA
Passeriformes	Fringillidae	Camarhynchus	Camarhynchus pallidus	0	0	0	0	1	0	0	0	0	0	0	1	0	0	LC	0	0	1.36361	0.60206	NA	NA	NA	NA	NA	NA	0.90309	2.69897	2.69897	2.39794	NA	NA	NA	NA
Passeriformes	Fringillidae	Camarhynchus	Camarhynchus parvulus	0	0	0	0	1	0	0	0	0	0	0	1	0	0	LC	0	0	1.11727	0.60206	NA	NA	NA	NA	NA	NA	0.90309	2.8451	2.8451	2.54407	NA	NA	NA	NA
Passeriformes	Fringillidae	Camarhynchus	Camarhynchus pauper	0	0	0	0	1	0	0	0	0	0	0	1	0	0	CR	4	1	NA	0.60206	NA	NA	NA	1.16137	NA	NA	0	2.80618	2.80618	2.50515	NA	NA	NA	3
Passeriformes	Fringillidae	Camarhynchus	Camarhynchus psittacula	0	0	0	0	1	0	0	0	0	0	0	1	0	0	LC	0	0	1.27184	0.60206	NA	NA	NA	NA	NA	NA	0.90309	2.8451	2.60206	2.69897	NA	NA	NA	NA
Passeriformes	Cisticolidae	Camaroptera	Camaroptera brachyura	1	0	0	0	0	0	0	1	0	0	0	0	0	0	LC	0	0	0.991226	0.462398	0.638489	0.0530784	1.14613	1.16137	NA	NA	3.32818	3.34242	3.34242	3.04139	-20.0535	1.30219	3	5
Passeriformes	Cisticolidae	Camaroptera	Camaroptera chloronota	1	0	0	0	0	0	0	1	0	0	0	0	0	0	LC	0	0	0.973128	0.30103	NA	0.152288	NA	NA	NA	NA	2.60959	3.30103	NA	NA	0.103742	-0.984047	2	4
Passeriformes	Cisticolidae	Camaroptera	Camaroptera superciliaris	1	0	0	0	0	0	0	1	0	0	0	0	0	0	LC	0	0	0.919078	0.477121	NA	NA	NA	NA	NA	NA	2.60423	3.19033	NA	NA	0.156604	-0.805196	1	3
Passeriformes	Corvidae	Campephaga	Campephaga flava	1	1	0	0	0	0	1	0	0	0	0	0	0	0	LC	0	0	1.53782	0.293731	NA	NA	1.30103	1.33244	NA	NA	2.84386	3.30103	3.30103	3	-2.93347	0.467382	2	5
Passeriformes	Corvidae	Campephaga	Campephaga petiti	1	0	0	0	0	0	0	1	0	0	0	0	0	0	LC	0	0	1.48714	NA	NA	NA	NA	NA	NA	NA	2.09691	3.30103	3.30103	3	0.486264	-0.313127	1	1
Passeriformes	Corvidae	Campephaga	Campephaga phoenicea	1	0	0	0	0	0	0	1	0	0	0	0	0	0	LC	0	0	1.44326	0.30103	NA	0.477121	1.30103	1.34242	NA	NA	2.78817	3.20412	3.20412	2.90309	4.03384	0.605719	1	2
Passeriformes	Corvidae	Campephaga	Campephaga quiscalina	1	0	0	0	0	0	0	1	0	0	0	0	0	0	LC	0	0	1.56269	0.30103	NA	NA	1.30103	1.34242	NA	NA	2.39794	3.39794	NA	NA	0.418257	-0.378556	1	2
Piciformes	Picidae	Campephilus	Campephilus gayaquilensis	0	0	0	0	1	0	0	0	0	0	0	1	0	0	NT	1	0	2.38292	NA	NA	NA	NA	NA	NA	NA	1.50515	3.17609	3.17609	2.87506	NA	NA	2	3
Piciformes	Picidae	Campephilus	Campephilus guatemalensis	0	0	0	1	1	0	0	0	0	0	0	0	0	0	LC	0	0	2.39152	0.30103	NA	NA	NA	NA	NA	NA	2.26717	3.30103	3.30103	3	22.7583	1.35714	NA	NA
Piciformes	Picidae	Campephilus	Campephilus haematogaster	0	0	0	0	1	0	0	0	0	0	0	1	0	0	LC	0	0	2.37475	NA	NA	NA	NA	NA	NA	NA	1.97313	3.34242	NA	NA	-7.53962	0.877349	NA	NA
Piciformes	Picidae	Campephilus	Campephilus imperialis	0	0	0	1	1	0	0	0	0	0	0	0	0	0	CR	4	1	NA	0.30103	NA	NA	NA	NA	NA	NA	0	3.4843	3.13988	3.37291	24.5501	1.39005	1	1
Piciformes	Picidae	Campephilus	Campephilus leucopogon	0	0	0	0	1	0	0	0	0	0	0	1	0	0	LC	0	0	2.37475	NA	NA	0.897627	NA	NA	NA	NA	2.20683	3.39794	NA	NA	-20.8994	1.32013	NA	NA
Piciformes	Picidae	Campephilus	Campephilus magellanicus	0	0	0	0	1	0	0	0	0	0	0	1	0	0	LC	0	0	2.46835	0.39794	NA	1.01703	NA	NA	NA	NA	1.89209	3.30103	3.30103	3	NA	NA	NA	NA
Piciformes	Picidae	Campephilus	Campephilus melanoleucos	0	0	0	0	1	0	0	0	0	0	0	1	0	0	LC	0	0	2.40824	0.352183	NA	1.09691	NA	NA	NA	NA	3.1209	3.49136	3.49136	3.19033	-9.59926	0.982238	NA	NA
Piciformes	Picidae	Campephilus	Campephilus pollens	0	0	0	0	1	0	0	0	0	0	0	1	0	0	LC	0	0	NA	NA	NA	NA	NA	NA	NA	NA	1.81954	3.57403	3.45484	3.36642	-0.252248	-0.598173	NA	NA
Piciformes	Picidae	Campephilus	Campephilus robustus	0	0	0	0	1	0	0	0	0	0	0	1	0	0	LC	0	0	2.36361	NA	NA	NA	NA	NA	NA	NA	2.38739	3.34242	NA	NA	-16.4814	1.21699	NA	NA
Piciformes	Picidae	Campephilus	Campephilus rubricollis	0	0	0	0	1	0	0	0	0	0	0	1	0	0	LC	0	0	2.28556	0	NA	0.995635	NA	NA	NA	NA	2.91434	3.38021	3.38021	3.07918	-8.95703	0.952164	NA	NA
Piciformes	Picidae	Campethera	Campethera abingoni	1	0	0	0	0	0	0	1	0	0	0	0	0	0	LC	0	0	1.8451	0.39794	NA	0.60206	1.11394	1.37107	NA	NA	2.9196	3.30103	3.30103	3	-5.41571	0.733655	2	3
Piciformes	Picidae	Campethera	Campethera bennettii	1	0	0	0	0	0	0	1	0	0	0	0	0	0	LC	0	0	1.82607	0.477121	NA	0.672098	1.21748	NA	NA	NA	2.78247	3.20412	NA	NA	-14.3763	1.15765	1	2
Piciformes	Picidae	Campethera	Campethera cailliautii	1	0	0	0	0	0	0	1	0	0	0	0	0	0	LC	0	0	1.65209	0.39794	NA	0.643453	NA	NA	NA	NA	2.92993	3.32222	NA	NA	-2.33156	0.367646	1	1
Piciformes	Picidae	Campethera	Campethera caroli	1	0	0	0	0	0	0	1	0	0	0	0	0	0	LC	0	0	1.76913	0.39794	NA	0.690196	NA	NA	NA	NA	2.64345	3.25527	NA	NA	-0.338626	-0.470279	1	3
Piciformes	Picidae	Campethera	Campethera maculosa	1	0	0	0	0	0	0	1	0	0	0	0	0	0	LC	0	0	1.73239	0.39794	NA	NA	NA	NA	NA	NA	1.88649	3.07918	3.07918	2.77815	NA	NA	1	2
Piciformes	Picidae	Campethera	Campethera nivosa	1	0	0	0	0	0	0	1	0	0	0	0	0	0	LC	0	0	1.59006	0.30103	NA	0.531479	NA	NA	NA	NA	2.70586	3.25527	3.25527	2.95424	0.0384799	-1	1	3
Piciformes	Picidae	Campethera	Campethera nubica	1	0	0	0	0	0	0	1	0	0	0	0	0	0	LC	0	0	1.77597	0.39794	0.574031	0.662758	NA	NA	NA	NA	2.66276	3.36173	3.36173	3.0607	3.57313	0.553048	2	2
Piciformes	Picidae	Campethera	Campethera tullbergi	1	0	0	0	0	0	0	1	0	0	0	0	0	0	LC	0	0	1.74036	NA	NA	NA	NA	NA	NA	NA	1.82607	3.47712	3.32222	3.29003	-0.416252	-0.380644	1	1
Passeriformes	Corvidae	Campochaera	Campochaera sloetii	0	1	0	0	0	0	0	0	1	0	0	0	0	0	LC	0	0	1.61278	NA	NA	NA	NA	NA	NA	NA	1.44716	3.04139	NA	NA	-6.50534	0.81327	NA	NA
Passeriformes	Tyrannidae	Camptostoma	Camptostoma imberbe	0	0	0	1	1	0	0	0	0	0	0	0	0	0	LC	0	0	0.863323	0.39794	0.69897	0.112828	1.17609	1.07918	NA	NA	2.35603	3.32222	NA	NA	23.3067	1.36748	NA	NA
Passeriformes	Tyrannidae	Camptostoma	Camptostoma obsoletum	0	0	0	0	1	0	0	0	0	0	0	1	0	0	LC	0	0	0.857332	0.30103	NA	0.117271	1.16879	1.22401	NA	NA	3.23426	3.49415	NA	NA	-11.6004	1.06447	NA	NA
Trochiliformes	Trochilidae	Campylopterus	Campylopterus curvipennis	0	0	0	0	1	0	0	0	0	0	0	1	0	0	LC	0	0	0.841985	NA	NA	NA	NA	NA	NA	NA	1.74036	3.14613	3.14613	2.8451	22.2243	1.34683	NA	NA
Trochiliformes	Trochilidae	Campylopterus	Campylopterus duidae	0	0	0	0	1	0	0	0	0	0	0	1	0	0	LC	0	0	0.799341	0.30103	NA	NA	NA	NA	NA	NA	1.43136	3.23045	2.68124	3.16435	NA	NA	NA	NA
Trochiliformes	Trochilidae	Campylopterus	Campylopterus ensipennis	0	0	0	0	1	0	0	0	0	0	0	1	0	0	NT	1	0	0.986772	0.30103	NA	NA	NA	NA	NA	NA	0.90309	3.30103	3.20412	3.07918	NA	NA	2	3
Trochiliformes	Trochilidae	Campylopterus	Campylopterus falcatus	0	0	0	0	1	0	0	0	0	0	0	1	0	0	LC	0	0	0.880814	0.30103	NA	NA	NA	NA	NA	NA	1.66276	3.47712	3.32222	3.29003	0.378227	-0.422247	NA	NA
Trochiliformes	Trochilidae	Campylopterus	Campylopterus hemileucurus	0	0	0	0	1	0	0	0	0	0	0	1	0	0	LC	0	0	0.977724	NA	NA	NA	NA	NA	NA	NA	1.8451	3.38021	3.36173	3.09691	13.3836	1.12657	NA	NA
Trochiliformes	Trochilidae	Campylopterus	Campylopterus hyperythrus	0	0	0	0	1	0	0	0	0	0	0	1	0	0	LC	0	0	0.759668	0.30103	NA	NA	NA	NA	NA	NA	1.07918	3.31175	2.92942	3.21085	NA	NA	NA	NA
Trochiliformes	Trochilidae	Campylopterus	Campylopterus largipennis	0	0	0	0	1	0	0	0	0	0	0	1	0	0	LC	0	0	0.90309	0.30103	NA	NA	NA	NA	NA	NA	2.90146	3.14613	3.11394	2.87506	-8.95703	0.952164	NA	NA
Trochiliformes	Trochilidae	Campylopterus	Campylopterus phainopeplus	0	0	0	0	1	0	0	0	0	0	0	1	0	0	EN	3	1	NA	NA	NA	NA	NA	NA	NA	NA	0.477121	3.68124	3.5563	3.47712	NA	NA	2	3
Trochiliformes	Trochilidae	Campylopterus	Campylopterus rufus	0	0	0	0	1	0	0	0	0	0	0	1	0	0	LC	0	0	0.826075	0.30103	NA	NA	NA	NA	NA	NA	1.07918	3.30103	3.30103	3	17.2709	1.23731	NA	NA
Trochiliformes	Trochilidae	Campylopterus	Campylopterus villaviscensio	0	0	0	0	1	0	0	0	0	0	0	1	0	0	NT	1	0	0.80618	NA	NA	NA	NA	NA	NA	NA	1.20412	3.25527	3.0086	3.11059	-0.486374	-0.313029	NA	2
Passeriformes	Furnariidae	Campylorhamphus	Campylorhamphus procurvoides	0	0	0	0	1	0	0	0	0	0	0	1	0	0	LC	0	0	1.51188	0.39794	NA	NA	NA	NA	NA	NA	2.65225	2.95424	NA	NA	0.630378	-0.200399	NA	NA
Passeriformes	Furnariidae	Campylorhamphus	Campylorhamphus pucherani	0	0	0	0	1	0	0	0	0	0	0	1	0	0	NT	1	0	1.84819	NA	NA	NA	NA	NA	NA	NA	1.36173	3.51188	3.37107	3.31702	-1.52298	0.182694	NA	NA
Passeriformes	Furnariidae	Campylorhamphus	Campylorhamphus pusillus	0	0	0	0	1	0	0	0	0	0	0	1	0	0	LC	0	0	1.60061	NA	NA	NA	NA	NA	NA	NA	1.90309	3.39794	3.39794	3.09691	0.856029	-0.0675113	NA	NA
Passeriformes	Furnariidae	Campylorhamphus	Campylorhamphus trochilirostris	0	0	0	0	1	0	0	0	0	0	0	1	0	0	LC	0	0	1.59329	0.30103	NA	NA	NA	NA	NA	NA	3.00173	3.32222	3.32222	3.02119	-12.4368	1.09471	NA	NA
Passeriformes	Certhiidae	Campylorhynchus	Campylorhynchus albobrunneus	0	0	0	0	1	0	0	0	0	0	0	1	0	0	LC	0	0	1.5195	NA	NA	NA	NA	NA	NA	NA	1.4624	3.17609	3.17609	2.87506	2.64849	0.422998	NA	NA
Passeriformes	Certhiidae	Campylorhynchus	Campylorhynchus brunneicapillus	0	0	0	1	0	0	0	0	0	0	1	0	0	0	LC	0	0	1.59687	0.541891	0.981224	0.562293	1.21085	1.32118	1.07918	41.4957	2.45179	3.30103	3.30103	3	23.9982	1.38018	NA	NA
Passeriformes	Certhiidae	Campylorhynchus	Campylorhynchus chiapensis	0	0	0	0	1	0	0	0	0	0	0	1	0	0	LC	0	0	1.70372	0.477121	0.778151	NA	NA	NA	NA	NA	0.69897	2.47712	2.47712	2.17609	NA	NA	NA	NA
Passeriformes	Certhiidae	Campylorhynchus	Campylorhynchus fasciatus	0	0	0	0	1	0	0	0	0	0	0	1	0	0	LC	0	0	1.3962	0.574031	NA	NA	1.23045	NA	NA	NA	1.61278	3.39794	3.39794	3.09691	NA	NA	NA	NA
Passeriformes	Certhiidae	Campylorhynchus	Campylorhynchus griseus	0	0	0	0	1	0	0	0	0	0	0	1	0	0	LC	0	0	1.6272	0.60206	NA	NA	1.23045	1.23045	NA	NA	2.18752	3.32222	3.32222	3.02119	NA	NA	NA	NA
Passeriformes	Certhiidae	Campylorhynchus	Campylorhynchus gularis	0	0	0	0	1	0	0	0	0	0	0	1	0	0	LC	0	0	1.47531	0.60206	NA	NA	NA	NA	NA	NA	1.74036	3.47712	3.34242	3.27875	23.9721	1.37971	NA	NA
Passeriformes	Certhiidae	Campylorhynchus	Campylorhynchus jocosus	0	0	0	0	1	0	0	0	0	0	0	1	0	0	LC	0	0	1.43457	0.544068	0.544068	NA	NA	NA	NA	NA	1.20412	3.39794	3.27875	3.19033	NA	NA	NA	NA
Passeriformes	Certhiidae	Campylorhynchus	Campylorhynchus megalopterus	0	0	0	0	1	0	0	0	0	0	0	1	0	0	LC	0	0	1.51983	NA	NA	NA	NA	NA	NA	NA	1.38021	3.49831	3.02119	3.41913	NA	NA	NA	NA
Passeriformes	Certhiidae	Campylorhynchus	Campylorhynchus nuchalis	0	0	0	0	1	0	0	0	0	0	0	1	0	0	LC	0	0	1.59106	0.619789	0.79588	0.562293	1.25527	1.27875	1.38021	58.0511	1.94448	2.90309	2.90309	2.60206	NA	NA	NA	NA
Passeriformes	Certhiidae	Campylorhynchus	Campylorhynchus rufinucha	0	0	0	0	1	0	0	0	0	0	0	1	0	0	LC	0	0	1.48287	0.636822	0.636822	NA	NA	NA	NA	NA	1.83251	3.14613	3.14613	2.8451	12.5957	1.10022	NA	NA
Passeriformes	Certhiidae	Campylorhynchus	Campylorhynchus turdinus	0	0	0	0	1	0	0	0	0	0	0	1	0	0	LC	0	0	1.59106	0.544068	NA	NA	NA	NA	NA	NA	2.76567	3.11394	3.11394	2.81291	-10.6798	1.02856	NA	NA
Passeriformes	Certhiidae	Campylorhynchus	Campylorhynchus zonatus	0	0	0	0	1	0	0	0	0	0	0	1	0	0	LC	0	0	1.53466	0.60206	0.778151	NA	1.30103	1.26717	NA	NA	2.07555	3.47712	3.47712	3.17609	15.7437	1.19711	NA	NA
Gruiformes	Rallidae	Canirallus	Canirallus kioloides	1	0	0	0	0	0	0	1	0	0	0	0	0	0	LC	0	0	2.42975	0.30103	NA	NA	NA	NA	NA	NA	1.69897	3.19033	3.19033	2.8893	-22.0843	1.34408	3	5
Piciformes	Ramphastidae	Capito	Capito aurovirens	0	0	0	0	1	0	0	0	0	0	0	1	0	0	LC	0	0	1.75128	NA	NA	NA	NA	NA	NA	NA	2.19312	2.77815	2.77815	2.47712	0	-1	2	2
Piciformes	Ramphastidae	Capito	Capito dayi	0	0	0	0	1	0	0	0	0	0	0	1	0	0	VU	2	1	1.82737	NA	NA	NA	NA	NA	NA	NA	2.1959	2.74036	2.74036	2.43933	NA	NA	NA	NA
Piciformes	Ramphastidae	Capito	Capito hypoleucus	0	0	0	0	1	0	0	0	0	0	0	1	0	0	VU	2	1	NA	NA	NA	NA	NA	NA	NA	NA	1.17609	3.20412	3.14613	2.95424	5	0.69897	4	3
Piciformes	Ramphastidae	Capito	Capito maculicoronatus	0	0	0	0	1	0	0	0	0	0	0	1	0	0	LC	0	0	1.69108	NA	NA	NA	NA	NA	NA	NA	1.50515	3.07918	3.07918	2.77815	NA	NA	NA	NA
Piciformes	Ramphastidae	Capito	Capito niger	0	0	0	0	1	0	0	0	0	0	0	1	0	0	LC	0	0	1.77401	0.544068	NA	NA	NA	1.53148	NA	NA	2.72099	3.23045	3.23045	2.92942	-8.55458	0.932199	4	6
Piciformes	Ramphastidae	Capito	Capito quinticolor	0	0	0	0	1	0	0	0	0	0	0	1	0	0	VU	2	1	1.76864	NA	NA	NA	NA	NA	NA	NA	1.25527	2.77815	2.77815	2.47712	2.10788	0.323846	2	1
Piciformes	Ramphastidae	Capito	Capito squamatus	0	0	0	0	1	0	0	0	0	0	0	1	0	0	NT	1	0	1.75815	0.60206	NA	NA	NA	NA	NA	NA	1.27875	3.17609	NA	NA	-0.283919	-0.546806	3	4
Piciformes	Ramphastidae	Capito	Capito wallacei	0	0	0	0	1	0	0	0	0	0	0	1	0	0	VU	2	1	1.87216	NA	NA	NA	NA	NA	NA	NA	0	3.17609	2.17609	3.15381	NA	NA	NA	NA
Strigiformes	Caprimulgidae	Caprimulgus	Caprimulgus affinis	0	0	1	0	0	0	0	0	0	1	0	0	0	0	LC	0	0	1.96614	0.230449	NA	0.845098	NA	NA	NA	NA	3.01745	3.17609	3.17609	2.87506	19.8775	1.29836	NA	NA
Strigiformes	Caprimulgidae	Caprimulgus	Caprimulgus anthonyi	0	0	0	0	1	0	0	0	0	0	0	1	0	0	LC	0	0	1.56289	0.30103	0.30103	NA	NA	NA	NA	NA	1.34242	2.8893	2.8893	2.58827	-2.86626	0.457315	NA	NA
Strigiformes	Caprimulgidae	Caprimulgus	Caprimulgus asiaticus	0	0	1	0	0	0	0	0	0	1	0	0	0	0	LC	0	0	1.62325	0.30103	0.477121	0.748188	1.25527	NA	NA	NA	2.78817	3.17609	3.17609	2.87506	23.4645	1.37041	NA	NA
Strigiformes	Caprimulgidae	Caprimulgus	Caprimulgus atripennis	0	0	1	0	0	0	0	0	0	1	0	0	0	0	LC	0	0	1.80618	0.30103	0.477121	NA	NA	NA	NA	NA	1.97313	3.30103	3.30103	3	14.131	1.15017	NA	NA
Strigiformes	Caprimulgidae	Caprimulgus	Caprimulgus candicans	0	0	0	0	1	0	0	0	0	0	0	1	0	0	EN	3	1	1.68574	0.30103	NA	NA	NA	NA	NA	NA	2.29885	2.32222	2.32222	2.02119	NA	NA	NA	1
Strigiformes	Caprimulgidae	Caprimulgus	Caprimulgus carolinensis	0	0	0	1	0	0	0	0	0	0	1	0	0	0	LC	0	0	2.09517	0.30103	0.30103	1.10721	1.30103	1.23045	NA	NA	2.40824	3.41497	3.41497	3.11394	34.5285	1.53818	NA	NA
Strigiformes	Caprimulgidae	Caprimulgus	Caprimulgus cayennensis	0	0	0	0	1	0	0	0	0	0	0	1	0	0	LC	0	0	1.54407	0.255273	NA	0.736397	NA	NA	NA	NA	2.39967	3.50515	3.50515	3.20412	9.49627	0.977553	1	7
Strigiformes	Caprimulgidae	Caprimulgus	Caprimulgus clarus	1	0	0	0	0	0	0	1	0	0	0	0	0	0	LC	0	0	1.63998	0.30103	NA	NA	NA	NA	NA	NA	2.35025	3.30103	3.30103	3	1.1351	0.0550329	1	3
Strigiformes	Caprimulgidae	Caprimulgus	Caprimulgus concretus	0	0	1	0	0	0	0	0	0	1	0	0	0	0	VU	2	1	NA	0	NA	NA	NA	NA	NA	NA	2.27646	2.69897	2.69897	2.39794	1.66024	0.220172	NA	1
Strigiformes	Caprimulgidae	Caprimulgus	Caprimulgus cubanensis	0	0	0	0	1	0	0	0	0	0	0	1	0	0	LC	0	0	1.77833	0.213075	NA	NA	NA	NA	NA	NA	1.70757	3.30103	3.30103	3	22.0843	1.34408	1	4
Strigiformes	Caprimulgidae	Caprimulgus	Caprimulgus donaldsoni	1	0	0	0	0	0	0	1	0	0	0	0	0	0	LC	0	0	1.48501	0.30103	NA	NA	NA	NA	NA	NA	2.16732	3.23045	3.23045	2.92942	3.15968	0.499643	1	1
Strigiformes	Caprimulgidae	Caprimulgus	Caprimulgus ekmani	0	0	0	0	1	0	0	0	0	0	0	1	0	0	LC	0	0	NA	0.30103	NA	NA	NA	NA	NA	NA	NA	3.17609	3.17609	2.87506	NA	NA	NA	NA
Strigiformes	Caprimulgidae	Caprimulgus	Caprimulgus enarratus	1	0	0	0	0	0	0	1	0	0	0	0	0	0	LC	0	0	1.74429	0.30103	NA	NA	NA	NA	NA	NA	1.59106	3.25527	3.25527	2.95424	-22.0843	1.34408	1	4
Strigiformes	Caprimulgidae	Caprimulgus	Caprimulgus europaeus	0	0	0	0	0	0	1	0	0	0	0	0	0	1	LC	0	0	1.83166	0.230449	0.531479	0.905796	1.23045	1.21748	1.07918	NA	3.40398	3.69897	3.69897	3.39794	44.0989	1.64443	1	2
Strigiformes	Caprimulgidae	Caprimulgus	Caprimulgus eximius	1	0	0	0	0	0	0	1	0	0	0	0	0	0	LC	0	0	1.62428	0.30103	NA	NA	NA	NA	NA	NA	2.20952	2.77815	2.77815	2.47712	12.8407	1.10859	1	3
Strigiformes	Caprimulgidae	Caprimulgus	Caprimulgus fossii	1	0	0	0	0	0	0	1	0	0	0	0	0	0	LC	0	0	1.7834	0.213075	NA	0.78533	1.19728	1.27875	NA	NA	2.82543	3.26717	3.26717	2.96614	-11.5425	1.0623	1	5
Strigiformes	Caprimulgidae	Caprimulgus	Caprimulgus fraenatus	1	0	0	0	0	0	0	1	0	0	0	0	0	0	LC	0	0	1.7478	0.255273	NA	NA	NA	NA	NA	NA	2.01284	3.50515	3.50515	3.20412	3.05705	0.485303	1	3
Strigiformes	Caprimulgidae	Caprimulgus	Caprimulgus indicus	0	0	1	0	0	0	1	0	0	0	0	0	0	0	LC	0	0	1.91645	0.255273	0.556303	0.90309	1.22401	1.24304	NA	NA	3.15927	3.51851	3.51851	3.21748	26.7713	1.42767	NA	NA
Strigiformes	Caprimulgidae	Caprimulgus	Caprimulgus inornatus	1	0	0	0	0	0	1	0	0	0	0	0	0	0	LC	0	0	1.66417	0.30103	NA	NA	NA	NA	NA	NA	2.63347	3.25527	3.25527	2.95424	13.9824	1.14558	1	2
Strigiformes	Caprimulgidae	Caprimulgus	Caprimulgus macrurus	0	1	1	0	0	0	1	0	0	0	0	0	0	0	LC	0	0	1.82321	0.255273	0.255273	0.886491	1.33244	1.16137	NA	NA	3.05192	3.43136	3.43136	3.13033	13.0864	1.11682	NA	NA
Strigiformes	Caprimulgidae	Caprimulgus	Caprimulgus madagascariensis	1	0	0	0	0	0	0	1	0	0	0	0	0	0	LC	0	0	1.64345	0.30103	NA	NA	NA	NA	NA	NA	0	3.25527	3.25527	2.95424	NA	NA	1	4
Strigiformes	Caprimulgidae	Caprimulgus	Caprimulgus mahrattensis	0	0	0	0	0	0	1	0	0	0	0	0	0	1	LC	0	0	1.74819	0.30103	NA	0.819544	1.24304	NA	NA	NA	2.08991	2.69897	2.69897	2.39794	NA	NA	NA	NA
Strigiformes	Caprimulgidae	Caprimulgus	Caprimulgus manillensis	0	0	1	0	0	0	0	0	0	1	0	0	0	0	LC	0	0	1.82364	0.146128	NA	NA	NA	NA	NA	NA	1.89763	3.30103	3.30103	3	NA	NA	NA	NA
Strigiformes	Caprimulgidae	Caprimulgus	Caprimulgus natalensis	1	0	0	0	0	0	0	1	0	0	0	0	0	0	LC	0	0	1.81291	0.30103	NA	NA	1.30103	NA	NA	NA	2.58546	3.34242	3.34242	3.04139	-0.95853	-0.0183941	1	4
Strigiformes	Caprimulgidae	Caprimulgus	Caprimulgus nigrescens	0	0	0	0	1	0	0	0	0	0	0	1	0	0	LC	0	0	1.58659	0	0.30103	0.701568	1.23045	1.14613	NA	NA	2.72835	3.04139	3	2.77815	-4.95533	0.695072	1	6
Strigiformes	Caprimulgidae	Caprimulgus	Caprimulgus nigriscapularis	1	0	0	0	0	0	0	1	0	0	0	0	0	0	LC	0	0	1.62325	0.176091	NA	NA	NA	NA	NA	NA	2.10037	3.30103	3.30103	3	-0.662134	-0.179054	1	1
Strigiformes	Caprimulgidae	Caprimulgus	Caprimulgus noctitherus	0	0	0	0	1	0	0	0	0	0	0	1	0	0	EN	3	1	1.55267	0.161368	0.462398	NA	1.29003	1.14613	NA	NA	0.30103	2.36173	2.36173	2.0607	17	1.23045	1	4
Strigiformes	Caprimulgidae	Caprimulgus	Caprimulgus nubicus	1	0	0	0	0	0	0	1	0	0	0	0	0	0	LC	0	0	1.6902	0.230449	NA	0.70757	NA	NA	NA	NA	2.29447	3	3	2.69897	13.383	1.12655	1	4
Strigiformes	Caprimulgidae	Caprimulgus	Caprimulgus pectoralis	1	0	0	0	0	0	0	1	0	0	0	0	0	0	LC	0	0	1.73416	0.230449	0.531479	0.781755	1.26126	1.20412	NA	NA	2.79309	3.17609	3.17609	2.87506	-17.5618	1.24457	1	2
Strigiformes	Caprimulgidae	Caprimulgus	Caprimulgus poliocephalus	1	0	0	0	0	0	0	1	0	0	0	0	0	0	LC	0	0	1.66745	0.30103	NA	NA	NA	NA	NA	NA	2.13354	3.52504	3.37107	3.33746	-0.38492	-0.414629	1	4
Strigiformes	Caprimulgidae	Caprimulgus	Caprimulgus pulchellus	0	0	1	0	0	0	0	0	0	1	0	0	0	0	NT	1	0	NA	0.161368	NA	NA	NA	NA	NA	NA	1.6902	3.32222	3.11394	3.16137	NA	NA	NA	NA
Strigiformes	Caprimulgidae	Caprimulgus	Caprimulgus ruficollis	0	0	0	0	0	0	1	0	0	0	0	0	0	1	LC	0	0	1.92169	0.230449	0.531479	0.954243	NA	1.24304	NA	NA	2.20683	3.17609	3.17609	2.87506	40.7056	1.60965	NA	NA
Strigiformes	Caprimulgidae	Caprimulgus	Caprimulgus rufigena	1	0	0	0	0	0	0	1	0	0	0	0	0	0	LC	0	0	1.73624	0.230449	NA	0.77561	1.20412	1.27875	NA	NA	2.62428	3.20412	3.20412	2.90309	-21.0621	1.3235	1	4
Strigiformes	Caprimulgidae	Caprimulgus	Caprimulgus ruwenzorii	1	0	0	0	0	0	0	1	0	0	0	0	0	0	LC	0	0	1.70157	0.176091	NA	NA	NA	NA	NA	NA	1.39794	3.44716	3.11394	3.33244	-1.18545	0.0738823	1	3
Strigiformes	Caprimulgidae	Caprimulgus	Caprimulgus saturatus	0	0	0	0	1	0	0	0	0	0	0	1	0	0	LC	0	0	1.70757	0	NA	NA	NA	NA	NA	NA	0.845098	3.49136	3.20412	3.36173	9.62445	0.983376	1	2
Strigiformes	Caprimulgidae	Caprimulgus	Caprimulgus stellatus	1	0	0	0	0	0	0	1	0	0	0	0	0	0	LC	0	0	1.77525	0.30103	NA	NA	NA	NA	NA	NA	1.5563	3.29667	3.29667	2.99564	0.756358	-0.121273	1	2
Strigiformes	Caprimulgidae	Caprimulgus	Caprimulgus tristigma	1	0	0	0	0	0	0	1	0	0	0	0	0	0	LC	0	0	1.91558	0.30103	0.60206	0.78533	1.27684	1.29003	NA	NA	2.87967	3.30103	3.14613	3.11394	-3.00775	0.478241	1	4
Strigiformes	Caprimulgidae	Caprimulgus	Caprimulgus vociferus	0	0	0	1	1	0	0	0	0	0	0	0	0	0	LC	0	0	1.72779	0.263241	0.506279	0.845098	1.28631	1.26324	NA	NA	2.83885	3.47712	3.47712	3.17609	26.24	1.41896	2	8
Strigiformes	Caprimulgidae	Caprimulgus	Caprimulgus whitelyi	0	0	0	0	1	0	0	0	0	0	0	1	0	0	LC	0	0	1.66745	NA	NA	NA	NA	NA	NA	NA	1.14613	3.25527	2.716	3.18752	NA	NA	NA	NA
Passeriformes	Tyrannidae	Capsiempis	Capsiempis flaveola	0	0	0	0	1	0	0	0	0	0	0	1	0	0	LC	0	0	0.857332	0.30103	NA	0.181844	1.19033	NA	NA	NA	2.90417	3.17609	3.17609	2.87506	-3.97056	0.598852	NA	NA
Passeriformes	Fringillidae	Cardellina	Cardellina rubrifrons	0	0	0	1	0	0	0	0	0	0	1	0	0	0	LC	0	0	0.989005	0.62083	0.62083	0.143015	1.11394	1.07918	NA	55.3653	1.82607	3.47712	3.23045	3.33244	25.5614	1.40758	NA	NA
Passeriformes	Fringillidae	Cardinalis	Cardinalis cardinalis	0	0	0	1	1	1	0	0	0	0	0	0	0	0	LC	0	0	1.64246	0.528059	0.863851	0.652246	1.09691	1.10266	1.07918	48.7919	2.92169	3.41497	3.41497	3.11394	24.0519	1.38115	NA	NA
Passeriformes	Fringillidae	Cardinalis	Cardinalis phoeniceus	0	0	0	0	1	0	0	0	0	0	0	1	0	0	LC	0	0	NA	0.477121	NA	NA	NA	1.09691	NA	NA	1.43136	2.8451	2.8451	2.54407	NA	NA	NA	NA
Passeriformes	Fringillidae	Cardinalis	Cardinalis sinuatus	0	0	0	1	0	0	0	0	0	0	1	0	0	0	LC	0	0	1.53529	0.39794	0.39794	0.609594	1.14613	1	NA	NA	2.36361	3.30103	3.30103	3	24.1538	1.38299	NA	NA
Passeriformes	Fringillidae	Carduelis	Carduelis ambigua	0	0	1	0	0	0	1	0	0	0	0	0	0	0	LC	0	0	NA	0.544068	NA	NA	NA	NA	NA	NA	2.22011	3.49136	NA	NA	26.6329	1.42542	NA	NA
Passeriformes	Fringillidae	Carduelis	Carduelis atrata	0	0	0	0	1	0	0	0	0	0	0	1	0	0	LC	0	0	1.2014	NA	NA	NA	NA	NA	NA	NA	2.1271	3.68124	3.47712	3.51851	-17.5451	1.24416	2	3
Passeriformes	Fringillidae	Carduelis	Carduelis atriceps	0	0	0	0	1	0	0	0	0	0	0	1	0	0	LC	0	0	1.16137	NA	NA	NA	NA	NA	NA	NA	1.14613	3.4843	2.8451	3.43136	17.2709	1.23731	1	3
Passeriformes	Fringillidae	Carduelis	Carduelis barbata	0	0	0	0	1	0	0	0	0	0	0	1	0	0	LC	0	0	1.21748	0.60206	NA	NA	NA	NA	NA	NA	2.26717	3.17609	NA	NA	-39.6621	1.59838	2	6
Passeriformes	Fringillidae	Carduelis	Carduelis cannabina	0	0	0	0	0	0	1	0	0	0	0	0	0	1	LC	0	0	1.27875	0.653213	0.954243	0.30103	1.11394	1.14613	1.07918	41.5534	3.24993	3.5563	3.5563	3.25527	46.4163	1.66667	NA	NA
Passeriformes	Fringillidae	Carduelis	Carduelis carduelis	0	0	0	0	0	0	1	0	0	0	0	0	0	1	LC	0	0	1.20412	0.720159	1.02119	0.146128	1.07918	1.13033	1.07918	47.8689	3.36642	3.62325	3.62325	3.32222	11.6911	1.06786	1	7
Passeriformes	Fringillidae	Carduelis	Carduelis chloris	0	0	0	0	0	0	1	0	0	0	0	0	0	1	LC	0	0	1.44012	0.69897	1	0.30103	1.14613	1.13033	1.07918	NA	3.22453	3.30103	3.30103	3	26.813	1.42835	NA	NA
Passeriformes	Fringillidae	Carduelis	Carduelis crassirostris	0	0	0	0	1	0	0	0	0	0	0	1	0	0	LC	0	0	1.27875	NA	NA	NA	NA	NA	NA	NA	1.85126	3.68124	3.25527	3.59106	-15.3119	1.18503	3	2
Passeriformes	Fringillidae	Carduelis	Carduelis cucullata	0	0	0	0	1	0	0	0	0	0	0	1	0	0	EN	3	1	0.90309	0.60206	0.60206	0.123852	1.07918	1.17609	NA	NA	1.51851	3.07918	3.04139	2.81291	17	1.23045	3	4
Passeriformes	Fringillidae	Carduelis	Carduelis dominicensis	0	0	0	0	1	0	0	0	0	0	0	1	0	0	LC	0	0	0.954243	0.39794	NA	NA	NA	NA	NA	NA	0.90309	3.39794	3.30103	3.17609	NA	NA	NA	NA
Passeriformes	Fringillidae	Carduelis	Carduelis flammea	0	1	1	1	0	0	1	0	0	0	0	0	0	0	LC	0	0	1.13033	0.69897	1	0.130334	1.01072	1.07918	1.07918	40.396	3.45362	3.32222	3.32222	3.02119	53.7583	1.73045	NA	NA
Passeriformes	Fringillidae	Carduelis	Carduelis flavirostris	0	0	0	0	0	0	1	0	0	0	0	0	0	1	LC	0	0	1.18469	0.69897	0.875061	0.164353	1.13033	1.14613	1.07918	NA	3.0835	3.6902	3.6902	3.38917	30.364	1.48236	NA	NA
Passeriformes	Fringillidae	Carduelis	Carduelis johannis	1	0	0	0	0	0	0	1	0	0	0	0	0	0	EN	3	1	1.1271	NA	NA	NA	NA	NA	NA	NA	0.778151	3.38021	3.07918	3.25527	NA	NA	NA	2
Passeriformes	Fringillidae	Carduelis	Carduelis lawrencei	0	0	0	1	0	0	0	0	0	0	1	0	0	0	LC	0	0	1.05308	0.653213	NA	0.0413927	1.09691	1.07918	NA	NA	1.62325	3.4624	3.4624	3.16137	39.7207	1.59902	NA	NA
Passeriformes	Fringillidae	Carduelis	Carduelis magellanica	0	0	0	0	1	0	0	0	0	0	0	1	0	0	LC	0	0	1.07004	NA	NA	NA	NA	NA	NA	NA	2.89873	3.69897	3.69897	3.39794	-15.2519	1.18332	4	6
Passeriformes	Fringillidae	Carduelis	Carduelis monguilloti	0	0	1	0	0	0	0	0	0	1	0	0	0	0	LC	0	0	1.19033	NA	NA	NA	NA	NA	NA	NA	1.07918	3.27875	2.8451	3.19033	NA	NA	NA	NA
Passeriformes	Fringillidae	Carduelis	Carduelis notata	0	0	0	1	1	0	0	0	0	0	0	0	0	0	LC	0	0	1.03342	0.30103	NA	0.09691	NA	NA	NA	NA	2.1271	3.47712	3.47712	3.17609	23.2079	1.36564	1	4
Passeriformes	Fringillidae	Carduelis	Carduelis olivacea	0	0	0	0	1	0	0	0	0	0	0	1	0	0	LC	0	0	NA	NA	NA	NA	NA	NA	NA	NA	1.77815	3.47712	3.32222	3.29003	-10.5876	1.0248	1	1
Passeriformes	Fringillidae	Carduelis	Carduelis pinus	0	0	0	1	1	0	0	0	0	0	0	0	0	0	LC	0	0	1.16286	0.544068	0.845098	0.143015	1.11394	1.16137	1.07918	NA	3.06333	3.54407	3.23045	3.42325	34.7263	1.54066	NA	NA
Passeriformes	Fringillidae	Carduelis	Carduelis psaltria	0	0	0	1	1	0	0	0	0	0	0	0	0	0	LC	0	0	0.989005	0.60206	NA	0.0266694	1.07918	1.04139	NA	NA	2.78888	3.49136	3.49136	3.19033	23.2154	1.36578	NA	NA
Passeriformes	Fringillidae	Carduelis	Carduelis siemiradzkii	0	0	0	0	1	0	0	0	0	0	0	1	0	0	VU	2	1	1.04139	NA	NA	NA	NA	NA	NA	NA	1.04139	3.11394	3.11394	2.81291	-3.70279	0.568529	1	3
Passeriformes	Fringillidae	Carduelis	Carduelis sinica	0	0	1	1	0	0	1	0	0	0	0	0	0	0	LC	0	0	1.36983	0.60206	NA	NA	NA	NA	NA	NA	2.9425	3.38021	NA	NA	32.6454	1.51382	NA	NA
Passeriformes	Fringillidae	Carduelis	Carduelis spinescens	0	0	0	0	1	0	0	0	0	0	0	1	0	0	LC	0	0	1.0569	NA	NA	NA	NA	NA	NA	NA	1.6902	3.61278	3.41497	3.44716	0.378184	-0.422296	NA	NA
Passeriformes	Fringillidae	Carduelis	Carduelis spinoides	0	0	1	0	0	0	1	0	0	0	0	0	0	0	LC	0	0	1.23742	0.60206	NA	0.247973	1.11394	NA	NA	NA	2.3962	3.64345	NA	NA	26.8688	1.42925	NA	NA
Passeriformes	Fringillidae	Carduelis	Carduelis uropygialis	0	0	0	0	1	0	0	0	0	0	0	1	0	0	LC	0	0	1.14613	NA	NA	NA	NA	NA	NA	NA	1.44716	3.60206	3.60206	3.30103	-28.7746	1.45901	NA	NA
Passeriformes	Fringillidae	Carduelis	Carduelis xanthogastra	0	0	0	0	1	0	0	0	0	0	0	1	0	0	LC	0	0	1.08517	0.39794	NA	0.136721	NA	NA	NA	NA	1.86923	3.5682	3.4624	3.35218	-9.65006	0.98453	NA	NA
Passeriformes	Fringillidae	Carduelis	Carduelis yarrellii	0	0	0	0	1	0	0	0	0	0	0	1	0	0	VU	2	1	NA	NA	NA	NA	NA	NA	NA	NA	1.99123	2.74036	NA	NA	NA	NA	NA	5
Passeriformes	Fringillidae	Carduelis	Carduelis yemenensis	1	0	0	0	0	0	0	1	0	0	0	0	0	0	LC	0	0	1.14922	0.477121	NA	NA	NA	NA	NA	NA	1.53148	3.56348	3.31387	3.41996	NA	NA	NA	NA
Gruiformes	Cariamidae	Cariama	Cariama cristata	0	0	0	0	1	0	0	0	0	0	0	1	0	0	LC	0	0	3.24304	0.30103	NA	1.88081	1.40654	NA	NA	NA	2.85673	3.30103	3.30103	3	-24.2398	1.38453	NA	NA
Coraciiformes	Halcyonidae	Caridonax	Caridonax fulgidus	0	1	0	0	0	0	0	0	1	0	0	0	0	0	LC	0	0	NA	0.30103	NA	NA	NA	NA	NA	NA	1.20412	3.23045	3.23045	2.92942	NA	NA	2	1
Cuculiformes	Cuculidae	Carpococcyx	Carpococcyx radiatus	0	0	1	0	0	0	0	0	0	1	0	0	0	0	NT	1	0	2.73239	NA	NA	NA	NA	NA	NA	NA	2.13354	3.23045	3.14613	3	NA	NA	NA	2
Cuculiformes	Cuculidae	Carpococcyx	Carpococcyx renauldi	0	0	1	0	0	0	0	0	0	1	0	0	0	0	LC	0	0	2.60206	0.477121	NA	NA	1.44716	1.25527	1.07918	NA	2.03342	2.95424	NA	NA	13.7572	1.13853	4	3
Cuculiformes	Cuculidae	Carpococcyx	Carpococcyx viridis	0	0	1	0	0	0	0	0	0	1	0	0	0	0	CR	4	1	NA	NA	NA	NA	NA	NA	NA	NA	NA	3.14613	3.04139	2.92942	-2.5	0.39794	1	2
Passeriformes	Fringillidae	Carpodacus	Carpodacus cassinii	0	0	0	1	0	0	0	0	0	0	1	0	0	0	NT	1	0	1.42325	0.653213	0.829304	0.352183	1.11394	1.14613	1.07918	52.5343	2.36922	3.47712	2.90309	3.41497	44.4382	1.64776	NA	NA
Passeriformes	Fringillidae	Carpodacus	Carpodacus edwardsii	0	0	0	0	0	0	1	0	0	0	0	0	0	1	LC	0	0	1.42325	NA	NA	0.531479	NA	NA	NA	NA	2.03743	3.63043	3.50651	3.4257	27.2153	1.43481	NA	NA
Passeriformes	Fringillidae	Carpodacus	Carpodacus eos	0	0	0	0	0	0	1	0	0	0	0	0	0	1	LC	0	0	NA	NA	NA	NA	NA	NA	NA	NA	2.15836	3.6902	NA	NA	27.8551	1.4449	NA	NA
Passeriformes	Fringillidae	Carpodacus	Carpodacus erythrinus	0	0	0	0	0	0	1	0	0	0	0	0	0	1	LC	0	0	1.39794	0.676694	0.676694	0.383815	1.13033	1.19033	NA	NA	3.4894	3.65801	3.64836	3.36642	30.6024	1.48576	NA	NA
Passeriformes	Fringillidae	Carpodacus	Carpodacus mexicanus	0	0	0	1	1	1	0	0	0	0	0	0	0	0	LC	0	0	1.3091	0.643562	1.0415	0.495544	1.1314	1.17706	1.07918	47.9841	3.02036	3.30103	NA	NA	25.9794	1.41463	NA	NA
Passeriformes	Fringillidae	Carpodacus	Carpodacus nipalensis	0	0	0	0	0	0	1	0	0	0	0	0	0	1	LC	0	0	1.34976	NA	NA	NA	NA	NA	NA	NA	2.31175	3.64345	3.54407	3.42325	27.1137	1.43319	NA	NA
Passeriformes	Fringillidae	Carpodacus	Carpodacus pulcherrimus	0	0	0	0	0	0	1	0	0	0	0	0	0	1	LC	0	0	1.25888	0.653213	NA	0.334454	NA	NA	NA	NA	2.53403	3.66745	3.40654	3.52827	27.4387	1.43836	NA	NA
Passeriformes	Fringillidae	Carpodacus	Carpodacus puniceus	0	0	0	0	0	0	1	0	0	0	0	0	0	1	LC	0	0	1.70329	0.60206	NA	0.568202	NA	NA	NA	NA	2.69984	3.75587	3.51851	3.60746	27.614	1.44113	NA	NA
Passeriformes	Fringillidae	Carpodacus	Carpodacus rhodochlamys	0	0	0	0	0	0	1	0	0	0	0	0	0	1	LC	0	0	1.58546	0.69897	NA	0.562293	NA	NA	NA	NA	2.64542	3.6902	3.5682	3.4843	46.9704	1.67182	NA	NA
Passeriformes	Fringillidae	Carpodacus	Carpodacus roborowskii	0	0	0	0	0	0	1	0	0	0	0	0	0	1	LC	0	0	NA	NA	NA	NA	NA	NA	NA	NA	1.54407	3.73239	2.95424	3.69461	NA	NA	NA	NA
Passeriformes	Fringillidae	Carpodacus	Carpodacus rodochrous	0	0	0	0	0	0	1	0	0	0	0	0	0	1	LC	0	0	1.2349	0.653213	NA	0.296665	NA	NA	NA	NA	1.6721	3.71181	3.66745	3.45102	27.5428	1.44001	NA	NA
Passeriformes	Fringillidae	Carpodacus	Carpodacus rodopeplus	0	0	0	0	0	0	1	0	0	0	0	0	0	1	LC	0	0	1.36173	NA	NA	NA	NA	NA	NA	NA	2.06446	3.66276	3.41497	3.51851	27.1137	1.43319	NA	NA
Passeriformes	Fringillidae	Carpodacus	Carpodacus roseus	0	0	0	0	0	0	1	0	0	0	0	0	0	1	LC	0	0	1.40739	0.653213	NA	0.414973	NA	NA	NA	NA	2.83696	3.48144	3.18469	3.35507	51.5763	1.71245	NA	NA
Passeriformes	Fringillidae	Carpodacus	Carpodacus rubescens	0	0	0	0	0	0	1	0	0	0	0	0	0	1	LC	0	0	NA	0.653213	NA	NA	NA	NA	NA	NA	2.1038	3.60206	3.39794	3.43933	27.1811	1.43427	NA	NA
Passeriformes	Fringillidae	Carpodacus	Carpodacus rubicilla	0	0	0	0	0	0	1	0	0	0	0	0	0	1	LC	0	0	1.5966	0.60206	NA	0.562293	NA	NA	NA	NA	2.83059	3.69897	3.65321	3.43933	28.5925	1.45625	NA	NA
Passeriformes	Fringillidae	Carpodacus	Carpodacus rubicilloides	0	0	0	0	0	0	1	0	0	0	0	0	0	1	LC	0	0	1.61172	0.60206	NA	NA	NA	NA	NA	NA	2.42651	3.716	3.47712	3.5682	27.9158	1.44585	NA	NA
Passeriformes	Fringillidae	Carpodacus	Carpodacus synoicus	0	0	0	0	0	0	1	0	0	0	0	0	0	1	LC	0	0	1.31175	0.653213	NA	NA	NA	NA	NA	NA	2.45179	3.54407	3.54407	3.24304	NA	NA	NA	NA
Passeriformes	Fringillidae	Carpodacus	Carpodacus thura	0	0	0	0	0	0	1	0	0	0	0	0	0	1	LC	0	0	1.51521	0.544068	NA	0.477121	NA	NA	NA	NA	2.38202	3.66276	3.43136	3.51188	27.6226	1.44126	NA	NA
Passeriformes	Fringillidae	Carpodacus	Carpodacus trifasciatus	0	0	0	0	0	0	1	0	0	0	0	0	0	1	LC	0	0	NA	0.60206	NA	NA	NA	NA	NA	NA	2	3.4843	3.09691	3.38471	27.4536	1.4386	NA	NA
Passeriformes	Fringillidae	Carpodacus	Carpodacus vinaceus	0	0	1	0	0	0	1	0	0	0	0	0	0	0	LC	0	0	1.34537	NA	NA	NA	NA	NA	NA	NA	2.33445	3.54407	3.47712	3.30103	27.0711	1.43251	NA	NA
Passeriformes	Tyrannidae	Carpodectes	Carpodectes antoniae	0	0	0	0	1	0	0	0	0	0	0	1	0	0	EN	3	1	1.99123	0	NA	NA	NA	NA	NA	NA	0.778151	2.90309	2.90309	2.60206	9.24103	0.96572	NA	2
Passeriformes	Tyrannidae	Carpodectes	Carpodectes hopkei	0	0	0	0	1	0	0	0	0	0	0	1	0	0	LC	0	0	NA	NA	NA	NA	NA	NA	NA	NA	1.43136	2.95424	2.95424	2.65321	1.60804	0.206296	NA	NA
Passeriformes	Tyrannidae	Carpodectes	Carpodectes nitidus	0	0	0	0	1	0	0	0	0	0	0	1	0	0	LC	0	0	1.94939	0	NA	NA	1.43136	NA	NA	NA	1.43136	2.87506	NA	NA	10.7852	1.03283	NA	NA
Passeriformes	Tyrannidae	Carpornis	Carpornis cucullatus	0	0	0	0	1	0	0	0	0	0	0	1	0	0	NT	1	0	1.86392	NA	NA	1.01284	NA	NA	NA	NA	1.76343	3.20412	3.07918	3	NA	NA	NA	NA
Passeriformes	Tyrannidae	Carpornis	Carpornis melanocephalus	0	0	0	0	1	0	0	0	0	0	0	1	0	0	VU	2	1	1.80618	NA	NA	NA	NA	NA	NA	NA	1.77815	2.8451	2.8451	2.54407	-23.0535	1.36274	1	1
Passeriformes	Passeridae	Carpospiza	Carpospiza brachydactyla	0	0	0	0	0	0	1	0	0	0	0	0	0	1	LC	0	0	1.36173	0.653213	NA	NA	NA	NA	NA	NA	2.38739	3.47712	NA	NA	34.2459	1.53461	NA	NA
Passeriformes	Fringillidae	Caryothraustes	Caryothraustes canadensis	0	0	0	0	1	0	0	0	0	0	0	1	0	0	LC	0	0	1.52827	0.30103	NA	NA	NA	NA	NA	NA	2.59988	3.09691	3.09691	2.79588	-5.99804	0.778009	NA	NA
Passeriformes	Fringillidae	Caryothraustes	Caryothraustes humeralis	0	0	0	0	1	0	0	0	0	0	0	1	0	0	LC	0	0	1.5682	NA	NA	NA	NA	NA	NA	NA	2.4133	3	2.90309	2.77815	-9.73804	0.988472	NA	NA
Passeriformes	Fringillidae	Caryothraustes	Caryothraustes poliogaster	0	0	0	1	1	0	0	0	0	0	0	0	0	0	LC	0	0	1.62118	0.477121	NA	NA	1.12222	1.0607	NA	NA	1.86332	3.07918	3.07918	2.77815	13.3836	1.12657	NA	NA
Passeriformes	Tyrannidae	Casiornis	Casiornis fusca	0	0	0	0	1	0	0	0	0	0	0	1	0	0	LC	0	0	1.29003	NA	NA	NA	NA	NA	NA	NA	2.44091	2.69897	NA	NA	NA	NA	NA	NA
Passeriformes	Tyrannidae	Casiornis	Casiornis rufa	0	0	0	0	1	0	0	0	0	0	0	1	0	0	LC	0	0	1.39094	NA	NA	NA	NA	NA	NA	NA	2.55267	3.39794	NA	NA	-17.1258	1.23365	NA	NA
Ciconiiformes	Ardeidae	Casmerodius	Casmerodius albus	1	1	1	1	1	0	1	0	0	0	0	0	0	0	LC	0	0	2.90956	0.50515	0.50515	1.73838	1.41414	1.66511	1.25527	NA	3.76057	3.61066	3.61066	3.30963	4.8996	0.690161	7	11
Struthioniformes	Casuariidae	Casuarius	Casuarius bennetti	0	1	0	0	0	0	0	0	1	0	0	0	0	0	NT	1	0	4.24551	0.60206	NA	NA	1.70329	NA	NA	NA	1.77085	3.47712	3.47712	3.17609	-7.13504	0.853397	7	3
Struthioniformes	Casuariidae	Casuarius	Casuarius casuarius	0	1	0	0	0	0	0	0	1	0	0	0	0	0	VU	2	1	4.69752	0.653213	0.653213	2.78888	1.69897	NA	1.68124	NA	2.12057	3.04139	3.04139	2.74036	-7.10599	0.851624	11	4
Struthioniformes	Casuariidae	Casuarius	Casuarius unappendiculatus	0	1	0	0	0	0	0	0	1	0	0	0	0	0	VU	2	1	4.76343	0.60206	1	2.81624	1.69897	NA	1.5563	NA	1.80618	2.69897	2.69897	2.39794	-4.82463	0.683464	7	2
Passeriformes	Fringillidae	Catamblyrhynchus	Catamblyrhynchus diadema	0	0	0	0	1	0	0	0	0	0	0	1	0	0	LC	0	0	1.1271	NA	NA	NA	NA	NA	NA	NA	2.04922	3.54407	3.23045	3.42325	-9.71176	0.987298	NA	NA
Passeriformes	Fringillidae	Catamenia	Catamenia analis	0	0	0	0	1	0	0	0	0	0	0	1	0	0	LC	0	0	1.22011	0.39794	NA	NA	NA	NA	NA	NA	2.33244	3.66745	3.66745	3.36642	-12.9485	1.11222	NA	NA
Passeriformes	Fringillidae	Catamenia	Catamenia homochroa	0	0	0	0	1	0	0	0	0	0	0	1	0	0	LC	0	0	1.16137	NA	NA	NA	NA	NA	NA	NA	2.04922	3.54407	3.27875	3.40654	-8.79296	0.944135	NA	NA
Passeriformes	Fringillidae	Catamenia	Catamenia inornata	0	0	0	0	1	0	0	0	0	0	0	1	0	0	LC	0	0	1.1271	NA	NA	NA	NA	NA	NA	NA	2.27416	3.64345	3.25527	3.54407	-10.8329	1.03474	NA	NA
Passeriformes	Muscicapidae	Cataponera	Cataponera turdoides	0	1	0	0	0	0	0	0	1	0	0	0	0	0	LC	0	0	NA	NA	NA	NA	NA	NA	NA	NA	1.50515	3.38021	3.11394	3.24304	-3.02981	0.481416	NA	NA
Passeriformes	Fringillidae	Catharopeza	Catharopeza bishopi	0	0	0	0	1	0	0	0	0	0	0	1	0	0	EN	3	1	1.22337	0.30103	NA	NA	NA	NA	NA	NA	0	3.04139	2.90309	2.8451	NA	NA	2	2
Passeriformes	Muscicapidae	Catharus	Catharus aurantiirostris	0	0	0	1	1	0	0	0	0	0	0	0	0	0	LC	0	0	1.43136	0.352183	0.750123	0.60206	1.16137	1.14613	NA	NA	2.25768	3.4624	3.4624	3.16137	20.7385	1.31678	NA	NA
Passeriformes	Muscicapidae	Catharus	Catharus dryas	0	0	0	0	1	0	0	0	0	0	0	1	0	0	LC	0	0	1.57634	0.30103	NA	NA	NA	NA	NA	NA	2.18469	3.47712	3.41497	3.23045	-8.42687	0.925666	NA	NA
Passeriformes	Muscicapidae	Catharus	Catharus frantzii	0	0	0	0	1	0	0	0	0	0	0	1	0	0	LC	0	0	1.47422	0.30103	0.30103	NA	1.19033	1.17609	NA	NA	1.91381	3.54407	3.33244	3.38471	16.8396	1.22633	NA	NA
Passeriformes	Muscicapidae	Catharus	Catharus fuscater	0	0	0	0	1	0	0	0	0	0	0	1	0	0	LC	0	0	1.57273	0.30103	NA	NA	NA	NA	NA	NA	2.04532	3.51188	3.42325	3.28443	-9.91972	0.996499	NA	NA
Passeriformes	Muscicapidae	Catharus	Catharus fuscescens	0	0	0	1	0	0	0	0	0	0	1	0	0	0	LC	0	0	1.5978	0.585461	0.761552	0.507181	1.0607	1.02803	1.07918	NA	2.75891	3.39794	NA	NA	45.831	1.66116	NA	NA
Passeriformes	Muscicapidae	Catharus	Catharus gracilirostris	0	0	0	0	1	0	0	0	0	0	0	1	0	0	LC	0	0	1.32222	0.30103	NA	NA	NA	NA	NA	NA	0.90309	3.54407	3.23045	3.42325	9.62445	0.983376	NA	NA
Passeriformes	Muscicapidae	Catharus	Catharus guttatus	0	0	0	1	0	0	0	0	0	0	1	0	0	0	LC	0	0	1.463	0.582063	0.825101	0.542825	1.09691	1.09108	1.07918	NA	3.09096	3.54407	3.54407	3.24304	50.8935	1.70666	NA	NA
Passeriformes	Muscicapidae	Catharus	Catharus mexicanus	0	0	0	0	1	0	0	0	0	0	0	1	0	0	LC	0	0	1.49136	0.352183	NA	NA	NA	NA	NA	NA	1.75587	3.25527	3.25527	2.95424	20.0141	1.30134	NA	NA
Passeriformes	Muscicapidae	Catharus	Catharus occidentalis	0	0	0	1	1	0	0	0	0	0	0	0	0	0	LC	0	0	1.41497	0.335792	NA	0.544068	1.17609	1.17609	NA	NA	1.96848	3.54407	3.30103	3.39794	23.4033	1.36928	NA	NA
Passeriformes	Muscicapidae	Catharus	Catharus ustulatus	0	0	0	1	0	0	0	0	0	0	1	0	0	0	LC	0	0	1.49339	0.556704	0.732796	0.535294	1.09691	1.07918	1.07918	49.0233	3.04493	3.41497	3.41497	3.11394	53.1244	1.72529	NA	NA
Passeriformes	Certhiidae	Catherpes	Catherpes mexicanus	0	0	0	1	1	0	0	0	0	0	0	0	0	0	LC	0	0	1.08754	0.759668	NA	0.267172	1.20412	1.17609	NA	NA	2.76193	3.47712	3.47712	3.17609	26.1346	1.41722	NA	NA
Galliformes	Phasianidae	Catreus	Catreus wallichi	0	0	0	0	0	0	1	0	0	0	0	0	0	1	VU	2	1	3.08547	1.02119	NA	1.64147	1.41497	NA	NA	NA	1.68124	3.4843	3.26717	3.32736	28.2	1.45025	2	3
Piciformes	Picidae	Celeus	Celeus brachyurus	0	0	1	0	0	0	1	0	0	0	0	0	0	0	LC	0	0	1.97112	0.500602	NA	0.748188	1.11394	NA	NA	NA	1.5682	3.24055	3.24055	2.93952	28.3427	1.45244	NA	NA
Piciformes	Picidae	Celeus	Celeus castaneus	0	0	0	0	1	0	0	0	0	0	0	1	0	0	LC	0	0	1.95207	0.544068	NA	NA	NA	NA	NA	NA	1.90849	2.87506	2.87506	2.57403	13.3836	1.12657	NA	NA
Piciformes	Picidae	Celeus	Celeus elegans	0	0	0	0	1	0	0	0	0	0	0	1	0	0	LC	0	0	2.12385	0.477121	NA	0.863323	NA	NA	NA	NA	2.89927	3.04139	3.04139	2.74036	-8.95703	0.952164	NA	NA
Piciformes	Picidae	Celeus	Celeus flavus	0	0	0	0	1	0	0	0	0	0	0	1	0	0	LC	0	0	2.14509	NA	NA	0.90309	NA	NA	NA	NA	2.902	2.8451	2.8451	2.54407	-10.3623	1.01546	NA	NA
Piciformes	Picidae	Celeus	Celeus grammicus	0	0	0	0	1	0	0	0	0	0	0	1	0	0	LC	0	0	1.88423	NA	NA	NA	NA	NA	NA	NA	2.69897	3.0569	3.01703	2.79239	-6.68967	0.825405	NA	NA
Piciformes	Picidae	Celeus	Celeus loricatus	0	0	0	0	1	0	0	0	0	0	0	1	0	0	LC	0	0	1.88958	NA	NA	NA	NA	NA	NA	NA	1.88649	3.17609	3.17609	2.87506	9.49627	0.977553	NA	NA
Piciformes	Picidae	Celeus	Celeus spectabilis	0	0	0	0	1	0	0	0	0	0	0	1	0	0	LC	0	0	2.04532	0	NA	NA	NA	NA	NA	NA	1.97772	2.47712	NA	NA	-11.4472	1.0587	NA	NA
Piciformes	Picidae	Celeus	Celeus torquatus	0	0	0	0	1	0	0	0	0	0	0	1	0	0	LC	0	0	2.09049	NA	NA	NA	NA	NA	NA	NA	2.86982	2.86034	2.79588	2.61542	-9.52349	0.978796	NA	NA
Piciformes	Picidae	Celeus	Celeus undatus	0	0	0	0	1	0	0	0	0	0	0	1	0	0	LC	0	0	1.79934	0.30103	NA	NA	NA	NA	NA	NA	2.35603	2.69897	2.69897	2.39794	-0.756358	-0.121273	NA	NA
Galliformes	Phasianidae	Centrocercus	Centrocercus minimus	0	0	0	1	0	0	0	0	0	0	1	0	0	0	EN	3	1	3.28981	NA	NA	NA	NA	NA	NA	NA	NA	3.40654	2.47712	3.38021	NA	NA	NA	1
Cuculiformes	Centropodidae	Centropus	Centropus ateralbus	0	1	0	0	0	0	0	0	1	0	0	0	0	0	LC	0	0	2.5231	0.39794	NA	1.38917	NA	NA	NA	NA	1.30103	3.07918	3.07918	2.77815	-5.30217	0.724454	NA	NA
Cuculiformes	Centropodidae	Centropus	Centropus bengalensis	0	1	1	0	0	0	1	0	0	0	0	0	0	0	LC	0	0	2.25212	0.452298	NA	NA	NA	NA	NA	NA	3.05538	3.25527	3.25527	2.95424	22.8493	1.35887	4	3
Cuculiformes	Centropodidae	Centropus	Centropus bernsteini	0	1	0	0	0	0	0	0	1	0	0	0	0	0	LC	0	0	2.25527	0.30103	NA	NA	NA	NA	NA	NA	1.36173	2.95424	2.95424	2.65321	-5.30189	0.724431	NA	NA
Cuculiformes	Centropodidae	Centropus	Centropus celebensis	0	1	0	0	0	0	0	0	1	0	0	0	0	0	LC	0	0	NA	NA	NA	NA	NA	NA	NA	NA	1.74036	3	3	2.69897	-1.64169	0.215291	NA	NA
Cuculiformes	Centropodidae	Centropus	Centropus chlororhynchus	0	0	1	0	0	0	0	0	0	1	0	0	0	0	VU	2	1	NA	0.352183	NA	NA	1.23045	1.07918	NA	NA	1.07918	2.90309	2.90309	2.60206	7.20392	0.857569	2	1
Cuculiformes	Centropodidae	Centropus	Centropus cupreicaudus	1	0	0	0	0	0	0	1	0	0	0	0	0	0	LC	0	0	2.43722	0.477121	NA	NA	NA	1.23045	NA	NA	2.29003	3.09691	NA	NA	NA	NA	NA	NA
Cuculiformes	Centropodidae	Centropus	Centropus melanops	0	0	1	0	0	0	0	0	0	1	0	0	0	0	LC	0	0	2.35401	NA	NA	NA	NA	NA	NA	NA	1.57978	3.07918	NA	NA	NA	NA	NA	NA
Cuculiformes	Centropodidae	Centropus	Centropus menbeki	0	1	0	0	0	0	0	0	1	0	0	0	0	0	LC	0	0	2.69219	NA	NA	NA	NA	NA	NA	NA	1.82607	2.90309	2.90309	2.60206	-7.13504	0.853397	NA	NA
Cuculiformes	Centropodidae	Centropus	Centropus monachus	1	0	0	0	0	0	0	1	0	0	0	0	0	0	LC	0	0	2.37475	0.511883	NA	NA	NA	NA	NA	NA	2.58546	3.39794	NA	NA	0.891109	-0.050069	7	6
Cuculiformes	Centropodidae	Centropus	Centropus rectunguis	0	0	1	0	0	0	0	0	0	1	0	0	0	0	VU	2	1	2.22272	NA	NA	1.25768	NA	NA	NA	NA	2.33445	3.23045	3.23045	2.92942	1.66024	0.220172	3	2
Cuculiformes	Centropodidae	Centropus	Centropus sinensis	0	0	1	0	0	0	1	0	0	0	0	0	0	0	LC	0	0	2.45773	0.438454	NA	1.18469	1.19033	1.30103	NA	NA	3.08314	3.32222	3.32222	3.02119	23.9555	1.37941	11	5
Cuculiformes	Centropodidae	Centropus	Centropus steerii	0	0	1	0	0	0	0	0	0	1	0	0	0	0	CR	4	1	2.21325	NA	NA	NA	NA	NA	NA	NA	0.60206	2.87506	2.87506	2.57403	13	1.11394	1	1
Cuculiformes	Centropodidae	Centropus	Centropus superciliosus	1	0	0	0	0	0	0	1	0	0	0	0	0	0	LC	0	0	2.20683	0.556303	0.954243	1.02531	1.17124	1.27875	NA	NA	2.98453	3.44716	NA	NA	-1.52347	0.182834	10	3
Cuculiformes	Centropodidae	Centropus	Centropus toulou	1	0	0	0	0	0	0	1	0	0	0	0	0	0	LC	0	0	2.24304	0.367977	NA	1.0086	1.17609	1.27875	NA	NA	1.95904	3.25527	3.25527	2.95424	-22.0843	1.34408	6	2
Cuculiformes	Centropodidae	Centropus	Centropus violaceus	0	1	0	0	0	0	0	0	1	0	0	0	0	0	NT	1	0	2.69897	0.439333	NA	NA	NA	NA	NA	NA	1.27875	2.97772	NA	NA	-5.30217	0.724454	NA	NA
Cuculiformes	Centropodidae	Centropus	Centropus viridis	0	0	1	0	0	0	0	0	0	1	0	0	0	0	LC	0	0	2.25406	0.439333	NA	NA	1.14613	NA	NA	NA	1.91908	3.30103	NA	NA	NA	NA	NA	NA
Passeriformes	Tyrannidae	Cephalopterus	Cephalopterus glabricollis	0	0	0	0	1	0	0	0	0	0	0	1	0	0	EN	3	1	2.50515	0	NA	NA	1.38021	NA	NA	NA	1.04139	3.32222	3.30103	3.04139	9.62445	0.983376	4	2
Passeriformes	Tyrannidae	Cephalopterus	Cephalopterus ornatus	0	0	0	0	1	0	0	0	0	0	0	1	0	0	LC	0	0	2.57978	0	NA	1.56348	NA	NA	NA	NA	2.82347	3.11394	NA	NA	-9.34697	0.970671	NA	NA
Passeriformes	Tyrannidae	Cephalopterus	Cephalopterus penduliger	0	0	0	0	1	0	0	0	0	0	0	1	0	0	VU	2	1	2.52892	0	NA	NA	NA	NA	NA	NA	1.44716	3.25527	3.23553	2.97313	0.404024	-0.393593	2	1
Passeriformes	Paridae	Cephalopyrus	Cephalopyrus flammiceps	0	0	1	0	0	0	1	0	0	0	0	0	0	0	LC	0	0	0.845098	0.60206	NA	NA	NA	NA	NA	NA	2.01284	3.63347	3.60152	3.3622	26.9165	1.43002	4	5
Bucerotiformes	Bucerotidae	Ceratogymna	Ceratogymna atrata	1	0	0	0	0	0	0	1	0	0	0	0	0	0	LC	0	0	3.02191	0.176091	NA	NA	NA	NA	NA	NA	2.50106	3.17609	NA	NA	0.240614	-0.618679	4	2
Bucerotiformes	Bucerotidae	Ceratogymna	Ceratogymna brevis	1	0	0	0	0	0	0	1	0	0	0	0	0	0	LC	0	0	3.08135	0.221849	NA	1.44091	1.60206	1.8341	NA	NA	2.17609	3.41497	NA	NA	-5.12211	0.709449	5	3
Bucerotiformes	Bucerotidae	Ceratogymna	Ceratogymna bucinator	1	0	0	0	0	0	0	1	0	0	0	0	0	0	LC	0	0	2.75128	0.477121	NA	1.48996	1.44716	1.69897	NA	NA	2.61805	3.34242	3.34242	3.04139	-20.0535	1.30219	2	4
Bucerotiformes	Bucerotidae	Ceratogymna	Ceratogymna cylindricus	1	0	0	0	0	0	0	1	0	0	0	0	0	0	VU	2	1	2.97073	NA	NA	NA	NA	NA	NA	NA	1.47712	3.60788	NA	NA	NA	NA	3	2
Bucerotiformes	Bucerotidae	Ceratogymna	Ceratogymna elata	1	0	0	0	0	0	0	1	0	0	0	0	0	0	VU	2	1	3.24304	NA	NA	NA	NA	NA	NA	NA	1.9345	3	3	2.69897	7.2035	0.857544	4	4
Bucerotiformes	Bucerotidae	Ceratogymna	Ceratogymna fistulator	1	0	0	0	0	0	0	1	0	0	0	0	0	0	LC	0	0	2.67013	0.243038	NA	NA	NA	NA	NA	NA	2.58433	2.77815	2.77815	2.47712	1.41129	0.149616	4	3
Bucerotiformes	Bucerotidae	Ceratogymna	Ceratogymna subcylindricus	1	0	0	0	0	0	0	1	0	0	0	0	0	0	LC	0	0	3.04434	0.30103	NA	NA	1.62325	1.87216	1.5563	NA	2.28556	3.41497	NA	NA	0.0839257	-1	6	2
Ciconiiformes	Threskiornithidae	Cercibis	Cercibis oxycerca	0	0	0	0	1	0	0	0	0	0	0	1	0	0	LC	0	0	NA	NA	NA	1.8451	NA	NA	NA	NA	1.8451	2.69897	2.69897	2.39794	NA	NA	NA	NA
Cuculiformes	Cuculidae	Cercococcyx	Cercococcyx mechowi	1	0	0	0	0	0	0	1	0	0	0	0	0	0	LC	0	0	1.73038	NA	NA	NA	NA	NA	NA	NA	2.24551	3.26245	NA	NA	-0.567573	-0.245978	4	2
Cuculiformes	Cuculidae	Cercococcyx	Cercococcyx montanus	1	0	0	0	0	0	0	1	0	0	0	0	0	0	LC	0	0	1.7653	NA	NA	0.39794	NA	NA	NA	NA	2.18752	3.44716	NA	NA	-3.62899	0.559786	2	4
Passeriformes	Thamnophilidae	Cercomacra	Cercomacra brasiliana	0	0	0	0	1	0	0	0	0	0	0	1	0	0	NT	1	0	NA	NA	NA	NA	NA	NA	NA	NA	1.54407	2.97772	2.54407	2.8893	-16.4814	1.21699	NA	NA
Passeriformes	Thamnophilidae	Cercomacra	Cercomacra cinerascens	0	0	0	0	1	0	0	0	0	0	0	1	0	0	LC	0	0	1.25527	NA	NA	NA	NA	NA	NA	NA	2.90255	3.0607	NA	NA	-8.57912	0.933443	NA	NA
Passeriformes	Thamnophilidae	Cercomacra	Cercomacra laeta	0	0	0	0	1	0	0	0	0	0	0	1	0	0	LC	0	0	1.20412	0.30103	NA	NA	NA	NA	NA	NA	NA	2.77815	2.77815	2.47712	NA	NA	NA	NA
Passeriformes	Thamnophilidae	Cercomacra	Cercomacra manu	0	0	0	0	1	0	0	0	0	0	0	1	0	0	LC	0	0	1.22011	NA	NA	NA	NA	NA	NA	NA	1.49136	3.07918	NA	NA	-13.1591	1.11923	NA	NA
Passeriformes	Thamnophilidae	Cercomacra	Cercomacra melanaria	0	0	0	0	1	0	0	0	0	0	0	1	0	0	LC	0	0	1.27875	0.30103	NA	NA	NA	NA	NA	NA	1.88649	2.90309	NA	NA	-16.7451	1.22389	NA	NA
Passeriformes	Thamnophilidae	Cercomacra	Cercomacra nigrescens	0	0	0	0	1	0	0	0	0	0	0	1	0	0	LC	0	0	1.31806	0.30103	NA	0.477121	NA	NA	NA	NA	2.71096	3.34242	NA	NA	-10.1598	1.00689	NA	NA
Passeriformes	Thamnophilidae	Cercomacra	Cercomacra nigricans	0	0	0	0	1	0	0	0	0	0	0	1	0	0	LC	0	0	1.19451	0.30103	NA	0.423246	NA	NA	NA	NA	2.14613	3.14613	NA	NA	1.89114	0.276723	NA	NA
Passeriformes	Thamnophilidae	Cercomacra	Cercomacra parkeri	0	0	0	0	1	0	0	0	0	0	0	1	0	0	LC	0	0	NA	NA	NA	NA	NA	NA	NA	NA	NA	3.29003	2.91381	3.18752	NA	NA	NA	NA
Passeriformes	Thamnophilidae	Cercomacra	Cercomacra serva	0	0	0	0	1	0	0	0	0	0	0	1	0	0	LC	0	0	1.21748	NA	NA	NA	NA	NA	NA	NA	2.18752	3.13033	NA	NA	-8.57479	0.933223	NA	NA
Passeriformes	Thamnophilidae	Cercomacra	Cercomacra tyrannina	0	0	0	0	1	0	0	0	0	0	0	1	0	0	LC	0	0	1.24304	0.30103	NA	0.447158	NA	1.04139	NA	NA	2.71265	3.27875	3.27875	2.97772	5.73166	0.75828	NA	NA
Passeriformes	Muscicapidae	Cercomela	Cercomela familiaris	1	0	0	0	0	0	0	1	0	0	0	0	0	0	LC	0	0	1.29292	0.480725	NA	0.385606	1.15351	1.19948	NA	NA	3.031	3.38021	NA	NA	-5.38978	0.731571	7	4
Passeriformes	Muscicapidae	Cercomela	Cercomela fusca	0	0	1	0	0	0	1	0	0	0	0	0	0	0	LC	0	0	1.1038	0.574031	0.971971	0.419956	NA	NA	1.07918	NA	2.23805	3.25527	NA	NA	25.7086	1.41008	NA	NA
Passeriformes	Muscicapidae	Cercomela	Cercomela scotocerca	1	0	0	0	0	0	1	0	0	0	0	0	0	0	LC	0	0	1.20412	NA	NA	NA	NA	NA	NA	NA	1.96848	3.38739	3.30963	3.15229	12.5774	1.09959	2	2
Passeriformes	Muscicapidae	Cercomela	Cercomela sordida	1	0	0	0	0	0	0	1	0	0	0	0	0	0	LC	0	0	1.26717	0.477121	NA	NA	NA	NA	NA	NA	1.62325	3.716	3.49136	3.56229	1.13455	0.0548248	2	3
Passeriformes	Muscicapidae	Cercotrichas	Cercotrichas barbata	1	0	0	0	0	0	0	1	0	0	0	0	0	0	LC	0	0	NA	0.39794	NA	NA	NA	NA	NA	NA	2.36361	3.36173	3.25527	3.14613	-9.70654	0.987065	2	2
Passeriformes	Muscicapidae	Cercotrichas	Cercotrichas hartlaubi	1	0	0	0	0	0	0	1	0	0	0	0	0	0	LC	0	0	1.27068	0.39794	NA	NA	1.07918	1.16137	NA	NA	2.09342	3.34242	3.34242	3.04139	-0.416252	-0.380644	1	4
Passeriformes	Muscicapidae	Cercotrichas	Cercotrichas leucophrys	1	0	0	0	0	0	0	1	0	0	0	0	0	0	LC	0	0	1.23045	0.447158	0.447158	0.377488	1.07918	1.0607	NA	NA	3.05231	3.34242	3.34242	3.04139	-3.43701	0.536181	2	2
Passeriformes	Muscicapidae	Cercotrichas	Cercotrichas paena	1	0	0	0	0	0	0	1	0	0	0	0	0	0	LC	0	0	1.26893	0.420506	NA	0.361728	1.11394	1.14613	NA	NA	2.37475	3.07918	3.07918	2.77815	-28.7711	1.45896	3	3
Passeriformes	Muscicapidae	Cercotrichas	Cercotrichas podobe	1	0	0	0	0	0	1	0	0	0	0	0	0	0	LC	0	0	1.39794	0.477121	NA	NA	NA	NA	NA	NA	2.74115	3.17609	NA	NA	15.177	1.18118	NA	4
Passeriformes	Muscicapidae	Cercotrichas	Cercotrichas quadrivirgata	1	0	0	0	0	0	0	1	0	0	0	0	0	0	LC	0	0	1.40767	0.431364	NA	NA	1.12222	1.20412	NA	NA	2.36922	3.25527	3.25527	2.95424	-16.2765	1.21156	2	2
Passeriformes	Certhiidae	Certhia	Certhia americana	0	0	0	1	1	0	0	0	0	0	0	0	0	0	LC	0	0	0.929419	0.742987	0.839897	NA	1.18327	1.18327	NA	NA	3.02202	3.5977	3.5977	3.29667	32.2095	1.50798	3	8
Passeriformes	Certhiidae	Certhia	Certhia brachydactyla	0	0	0	0	0	0	1	0	0	0	0	0	0	1	LC	0	0	0.954243	0.801632	1.04467	0.045323	1.16137	1.21748	NA	NA	2.77159	3.39794	3.39794	3.09691	45.5374	1.65837	3	6
Passeriformes	Certhiidae	Certhia	Certhia discolor	0	0	1	0	0	0	1	0	0	0	0	0	0	0	LC	0	0	1.00289	0.574031	NA	0.09691	1.19033	1.17609	NA	NA	2.14922	3.51851	3.30103	3.36173	27.045	1.43209	2	3
Passeriformes	Certhiidae	Certhia	Certhia familiaris	0	0	0	0	0	0	1	0	0	0	0	0	0	1	LC	0	0	0.929419	0.716003	0.795185	0.0413927	1.15381	1.19382	NA	NA	3.43473	3.47712	3.47712	3.17609	31.9775	1.50484	3	3
Passeriformes	Certhiidae	Certhia	Certhia himalayana	0	0	1	0	0	0	1	0	0	0	0	0	0	0	LC	0	0	0.912488	0.676694	0.676694	0.064458	1.13033	1.32222	NA	NA	2.49276	3.60206	3.52504	3.36642	26.8966	1.4297	3	3
Passeriformes	Certhiidae	Certhia	Certhia hodgsoni	0	0	1	0	0	0	1	0	0	0	0	0	0	0	LC	0	0	0.991226	0.60206	NA	NA	NA	NA	NA	NA	NA	3.62325	3.41497	3.4624	NA	NA	NA	NA
Passeriformes	Certhiidae	Certhia	Certhia manipurensis	0	0	1	0	0	0	0	0	0	1	0	0	0	0	LC	0	0	1	0.544068	NA	NA	NA	NA	NA	NA	NA	3.4843	3.31175	3.30643	NA	NA	NA	NA
Passeriformes	Certhiidae	Certhia	Certhia nipalensis	0	0	1	0	0	0	1	0	0	0	0	0	0	0	LC	0	0	1.02119	NA	NA	NA	NA	NA	NA	NA	1.81954	3.56348	3.35411	3.40312	27.6726	1.44205	1	2
Passeriformes	Certhiidae	Certhia	Certhia tianquanensis	0	0	0	0	0	0	1	0	0	0	0	0	0	1	NT	1	0	NA	NA	NA	NA	NA	NA	NA	NA	NA	3.45179	3.08991	3.34537	NA	NA	NA	NA
Passeriformes	Furnariidae	Certhiaxis	Certhiaxis cinnamomea	0	0	0	0	1	0	0	0	0	0	0	1	0	0	LC	0	0	1.20412	0.511883	NA	0.374748	NA	NA	NA	NA	3.04415	2.87506	2.87506	2.57403	-17.7172	1.2484	NA	NA
Passeriformes	Furnariidae	Certhiaxis	Certhiaxis mustelina	0	0	0	0	1	0	0	0	0	0	0	1	0	0	LC	0	0	1.17609	NA	NA	NA	NA	NA	NA	NA	2.18752	2.17609	2.17609	1.87506	NA	NA	NA	NA
Passeriformes	Fringillidae	Certhidea	Certhidea olivacea	0	0	0	0	1	0	0	0	0	0	0	1	0	0	LC	0	0	0.977724	0.60206	NA	NA	NA	NA	NA	NA	1.07918	2.90309	2.90309	2.60206	NA	NA	NA	NA
Passeriformes	Alaudidae	Certhilauda	Certhilauda burra	1	0	0	0	0	0	0	1	0	0	0	0	0	0	VU	2	1	1.54407	0.39794	NA	NA	NA	NA	NA	NA	1.27875	3.04139	2.69897	2.92942	NA	NA	NA	1
Coraciiformes	Cerylidae	Ceryle	Ceryle rudis	1	0	1	0	0	0	1	0	0	0	0	0	0	0	LC	0	0	1.9467	0.69897	0.69897	0.913814	1.25527	1.38917	1.07918	46.3176	3.48244	3.39794	3.39794	3.09691	14.5256	1.16213	3	10
Passeriformes	Sylviidae	Cettia	Cettia acanthizoides	0	0	1	0	0	0	1	0	0	0	0	0	0	0	LC	0	0	0.778151	0.39794	NA	NA	NA	NA	NA	NA	2.41497	3.60206	3.47712	3.39794	27.0289	1.43183	NA	2
Passeriformes	Sylviidae	Cettia	Cettia brunnifrons	0	0	1	0	0	0	1	0	0	0	0	0	0	0	LC	0	0	0.875061	0.60206	NA	NA	NA	NA	NA	NA	2.1038	3.63347	3.62583	3.33995	27.1613	1.43395	NA	NA
Passeriformes	Sylviidae	Cettia	Cettia diphone	0	0	0	0	0	0	1	0	0	0	0	0	0	1	LC	0	0	1.08636	0.653213	NA	0.264818	NA	NA	NA	NA	2.35793	3.47712	3.47712	3.17609	26.0183	1.41528	NA	2
Passeriformes	Sylviidae	Cettia	Cettia flavolivacea	0	0	1	0	0	0	1	0	0	0	0	0	0	0	LC	0	0	0.880814	0.544068	NA	NA	NA	NA	NA	NA	2.40483	3.6902	3.62325	3.44716	26.8688	1.42925	NA	4
Passeriformes	Sylviidae	Cettia	Cettia fortipes	0	0	1	0	0	0	1	0	0	0	0	0	0	0	LC	0	0	0.989005	0.60206	NA	NA	NA	NA	NA	NA	2.61805	3.51851	3.48926	3.2449	26.9565	1.43066	NA	4
Passeriformes	Sylviidae	Cettia	Cettia haddeni	0	1	0	0	0	0	0	0	1	0	0	0	0	0	NT	1	0	1.39794	NA	NA	NA	NA	NA	NA	NA	NA	3.14613	2.60206	3.07918	NA	NA	NA	NA
Passeriformes	Sylviidae	Cettia	Cettia major	0	0	0	0	0	0	1	0	0	0	0	0	0	1	LC	0	0	NA	NA	NA	NA	NA	NA	NA	NA	2.02119	3.60206	NA	NA	27.1166	1.43323	NA	4
Passeriformes	Sylviidae	Cettia	Cettia pallidipes	0	0	1	0	0	0	1	0	0	0	0	0	0	0	LC	0	0	NA	0.544068	NA	NA	NA	NA	NA	NA	2.09342	3.35315	3.30211	3.09778	26.6253	1.42529	NA	3
Passeriformes	Sylviidae	Cettia	Cettia ruficapilla	0	0	1	0	0	0	0	0	0	1	0	0	0	0	LC	0	0	1.1038	0.30103	NA	NA	NA	NA	NA	NA	0.954243	3.07918	3.07918	2.77815	-17.5521	1.24433	NA	NA
Passeriformes	Sylviidae	Cettia	Cettia vulcania	0	1	1	0	0	0	0	0	0	0	0	0	0	0	LC	0	0	NA	0.30103	NA	NA	NA	NA	NA	NA	2.29003	3.57978	3.57978	3.27875	8.73053	0.941041	NA	NA
Cuculiformes	Cuculidae	Ceuthmochares	Ceuthmochares aereus	1	0	0	0	0	0	0	1	0	0	0	0	0	0	LC	0	0	1.80573	0.352183	NA	0.880814	NA	NA	NA	NA	2.89098	3.30103	3.30103	3	-2.16252	0.33496	5	2
Coraciiformes	Alcedinidae	Ceyx	Ceyx erithacus	0	0	1	0	0	0	0	0	0	1	0	0	0	0	LC	0	0	1.17609	0.619789	NA	NA	NA	NA	NA	NA	2.64147	3.11394	3.11394	2.81291	23.5266	1.37156	6	3
Coraciiformes	Alcedinidae	Ceyx	Ceyx fallax	0	1	0	0	0	0	0	0	1	0	0	0	0	0	NT	1	0	NA	NA	NA	NA	NA	NA	NA	NA	1.74819	3	3	2.69897	-1.64169	0.215291	2	1
Coraciiformes	Alcedinidae	Ceyx	Ceyx lepidus	0	1	1	0	0	0	0	0	0	0	0	0	0	0	LC	0	0	1.26717	0.30103	NA	NA	NA	NA	NA	NA	2.3032	3.11394	3.11394	2.81291	-7.06897	0.849356	3	5
Coraciiformes	Alcedinidae	Ceyx	Ceyx melanurus	0	0	1	0	0	0	0	0	0	1	0	0	0	0	VU	2	1	1.36549	NA	NA	NA	NA	NA	NA	NA	1.85733	2.87506	2.87506	2.57403	9.5	0.977724	2	1
Trochiliformes	Trochilidae	Chaetocercus	Chaetocercus jourdanii	0	0	0	0	1	0	0	0	0	0	0	1	0	0	LC	0	0	NA	0.30103	NA	NA	NA	NA	NA	NA	1.44716	3.47712	3.32222	3.29003	NA	NA	NA	NA
Passeriformes	Corvidae	Chaetorhynchus	Chaetorhynchus papuensis	0	1	0	0	0	0	0	0	1	0	0	0	0	0	LC	0	0	1.52201	0.544068	NA	0.690196	NA	NA	NA	NA	1.66276	3.20412	3.14613	2.95424	-7.13504	0.853397	NA	NA
Passeriformes	Sylviidae	Chaetornis	Chaetornis striatus	0	0	1	0	0	0	0	0	0	1	0	0	0	0	VU	2	1	1.49831	0.628389	NA	NA	NA	NA	NA	NA	2.57978	2.66276	NA	NA	24.4179	1.38771	1	5
Apodiformes	Apodidae	Chaetura	Chaetura brachyura	0	0	0	0	1	0	0	0	0	0	0	1	0	0	LC	0	0	1.29003	0.60206	0.90309	0.247973	1.24304	1.53148	NA	NA	2.96614	3.27875	3.27875	2.97772	-9.65384	0.9847	2	8
Apodiformes	Apodidae	Chaetura	Chaetura chapmani	0	0	0	0	1	0	0	0	0	0	0	1	0	0	LC	0	0	1.3927	0.39794	NA	0.245513	1.24304	NA	NA	NA	2.79588	3.20412	3.20412	2.90309	-5.30922	0.725031	1	4
Apodiformes	Apodidae	Chaetura	Chaetura cinereiventris	0	0	0	0	1	0	0	0	0	0	0	1	0	0	LC	0	0	1.21617	0.462398	NA	NA	NA	NA	NA	NA	2.90795	3.25527	3.25527	2.95424	-7.08322	0.850231	1	3
Apodiformes	Apodidae	Chaetura	Chaetura egregia	0	0	0	0	1	0	0	0	0	0	0	1	0	0	LC	0	0	1.39794	NA	NA	NA	NA	NA	NA	NA	2.38382	3.04139	2.95424	2.81291	-12.2073	1.08662	1	1
Apodiformes	Apodidae	Chaetura	Chaetura meridionalis	0	0	0	0	1	0	0	0	0	0	0	1	0	0	LC	0	0	NA	NA	NA	NA	NA	NA	NA	NA	NA	3.20412	3.20412	2.90309	NA	NA	NA	NA
Apodiformes	Apodidae	Chaetura	Chaetura pelagica	0	0	0	1	0	0	0	0	0	0	1	0	0	0	NT	1	0	1.48202	0.612784	0.612784	0.283301	1.30103	1.47712	NA	NA	2.88423	3.50515	3.50515	3.20412	40.9584	1.61234	NA	NA
Apodiformes	Apodidae	Chaetura	Chaetura spinicauda	0	0	0	0	1	0	0	0	0	0	0	1	0	0	LC	0	0	1.18752	NA	NA	0.274158	NA	NA	NA	NA	2.64836	3.17609	3.17609	2.87506	2.66119	0.425075	2	4
Apodiformes	Apodidae	Chaetura	Chaetura vauxi	0	0	0	1	1	0	0	0	0	0	0	0	0	0	LC	0	0	1.24428	0.605664	NA	0.238046	1.27875	1.44326	NA	NA	2.56585	3.25527	3.25527	2.95424	27.3476	1.43692	1	4
Passeriformes	Muscicapidae	Chaimarrornis	Chaimarrornis leucocephalus	0	0	1	0	0	0	1	0	0	0	0	0	0	0	LC	0	0	1.51851	0.60206	NA	NA	NA	NA	NA	NA	2.77085	3.70757	NA	NA	27.0289	1.43183	NA	NA
Columbiformes	Columbidae	Chalcophaps	Chalcophaps indica	0	1	1	0	0	0	0	0	0	0	0	0	0	0	LC	0	0	2.04139	0.30103	0.477121	0.799341	1.17609	1.12222	NA	NA	3.15746	3.16137	3.16137	2.86034	11.1746	1.04823	4	3
Columbiformes	Columbidae	Chalcophaps	Chalcophaps stephani	0	1	0	0	0	0	0	0	1	0	0	0	0	0	LC	0	0	2.07918	0.30103	NA	0.826075	NA	NA	NA	NA	2.25042	3.07918	3.07918	2.77815	-6.30184	0.799467	NA	NA
Psittaciformes	Psittacidae	Chalcopsitta	Chalcopsitta atra	0	1	0	0	0	0	0	0	1	0	0	0	0	0	LC	0	0	2.41497	0.30103	NA	NA	1.39794	1.86923	NA	NA	1.49136	2.30103	2.30103	2	NA	NA	NA	NA
Psittaciformes	Psittacidae	Chalcopsitta	Chalcopsitta cardinalis	0	1	0	0	0	0	0	0	1	0	0	0	0	0	LC	0	0	2.2878	NA	NA	NA	NA	NA	NA	NA	1.60206	3.07918	3.07918	2.77815	-4.54343	0.657383	NA	NA
Psittaciformes	Psittacidae	Chalcopsitta	Chalcopsitta duivenbodei	0	1	0	0	0	0	0	0	1	0	0	0	0	0	LC	0	0	2.33244	0.30103	NA	NA	NA	NA	NA	NA	1.44716	2.30103	2.30103	2	-4.6697	0.669289	NA	NA
Psittaciformes	Psittacidae	Chalcopsitta	Chalcopsitta scintillata	0	1	0	0	0	0	0	0	1	0	0	0	0	0	LC	0	0	2.31439	NA	NA	NA	NA	NA	NA	NA	1.50515	2.90309	2.90309	2.60206	-7.85888	0.89536	NA	NA
Trochiliformes	Trochilidae	Chalcostigma	Chalcostigma herrani	0	0	0	0	1	0	0	0	0	0	0	1	0	0	LC	0	0	0.740363	0.30103	NA	NA	NA	NA	NA	NA	1.41497	3.60206	3.11394	3.52504	-0.824185	-0.0839755	NA	NA
Trochiliformes	Trochilidae	Chalcostigma	Chalcostigma heteropogon	0	0	0	0	1	0	0	0	0	0	0	1	0	0	LC	0	0	0.744293	0.30103	NA	NA	NA	NA	NA	NA	1.07918	3.59106	2.95424	3.53782	4.16333	0.619441	NA	NA
Trochiliformes	Trochilidae	Chalcostigma	Chalcostigma olivaceum	0	0	0	0	1	0	0	0	0	0	0	1	0	0	LC	0	0	0.929419	0.30103	NA	NA	NA	NA	NA	NA	1.4624	3.66276	3	3.61278	-14.0217	1.1468	NA	NA
Trochiliformes	Trochilidae	Chalcostigma	Chalcostigma ruficeps	0	0	0	0	1	0	0	0	0	0	0	1	0	0	LC	0	0	0.568202	0.30103	NA	NA	NA	NA	NA	NA	1.6902	3.54407	3.32222	3.38917	-15.0049	1.17623	NA	NA
Trochiliformes	Trochilidae	Chalcostigma	Chalcostigma stanleyi	0	0	0	0	1	0	0	0	0	0	0	1	0	0	LC	0	0	0.653213	0.30103	NA	NA	NA	NA	NA	NA	1.68124	3.62325	3.07918	3.5563	-11.0123	1.04188	NA	NA
Trochiliformes	Trochilidae	Chalybura	Chalybura buffonii	0	0	0	0	1	0	0	0	0	0	0	1	0	0	LC	0	0	0.794139	0.30103	NA	NA	NA	NA	NA	NA	2.0607	3.30103	3.30103	3	1.89114	0.276723	NA	NA
Trochiliformes	Trochilidae	Chalybura	Chalybura urochrysia	0	0	0	0	1	0	0	0	0	0	0	1	0	0	LC	0	0	0.781755	NA	NA	NA	NA	NA	NA	NA	1.80618	2.95424	2.95424	2.65321	9.49627	0.977553	NA	NA
Passeriformes	Sylviidae	Chamaea	Chamaea fasciata	0	0	0	1	0	0	0	0	0	0	1	0	0	0	LC	0	0	1.14922	0.573645	0.749736	0.283301	1.19033	1.19033	NA	55.8571	1.77815	3.36173	3.36173	3.0607	39.7207	1.59902	NA	NA
Craciformes	Cracidae	Chamaepetes	Chamaepetes goudotii	0	0	0	0	1	0	0	0	0	0	0	1	0	0	LC	0	0	2.89098	0.419129	NA	1.93146	NA	NA	NA	NA	1.90309	3.51851	3.44716	3.27875	-4.50515	0.65371	NA	NA
Craciformes	Cracidae	Chamaepetes	Chamaepetes unicolor	0	0	0	0	1	0	0	0	0	0	0	1	0	0	NT	1	0	3.055	0.39794	NA	NA	NA	NA	NA	NA	1.07918	3.39794	3.31175	3.16879	9.62445	0.983376	2	2
Passeriformes	Formicariidae	Chamaeza	Chamaeza campanisona	0	0	0	0	1	0	0	0	0	0	0	1	0	0	LC	0	0	1.95456	0.30103	NA	NA	NA	NA	NA	NA	2.50515	3.25527	3.24304	2.96614	-9.71176	0.987298	NA	NA
Passeriformes	Formicariidae	Chamaeza	Chamaeza meruloides	0	0	0	0	1	0	0	0	0	0	0	1	0	0	LC	0	0	1.85248	NA	NA	NA	NA	NA	NA	NA	1.51851	3.17609	3.17609	2.87506	NA	NA	NA	NA
Passeriformes	Formicariidae	Chamaeza	Chamaeza mollissima	0	0	0	0	1	0	0	0	0	0	0	1	0	0	LC	0	0	1.87216	NA	NA	NA	NA	NA	NA	NA	1.63347	3.49136	3.11394	3.38917	-10.3662	1.01562	NA	NA
Passeriformes	Formicariidae	Chamaeza	Chamaeza nobilis	0	0	0	0	1	0	0	0	0	0	0	1	0	0	LC	0	0	2.12872	NA	NA	NA	NA	NA	NA	NA	2.52244	3	NA	NA	-7.09251	0.8508	NA	NA
Passeriformes	Formicariidae	Chamaeza	Chamaeza ruficauda	0	0	0	0	1	0	0	0	0	0	0	1	0	0	LC	0	0	1.97428	NA	NA	NA	NA	NA	NA	NA	1.83885	3.34242	3.20412	3.14613	NA	NA	NA	NA
Passeriformes	Formicariidae	Chamaeza	Chamaeza turdina	0	0	0	0	1	0	0	0	0	0	0	1	0	0	LC	0	0	NA	NA	NA	NA	NA	NA	NA	NA	0.778151	3.41497	3.23045	3.24304	2.64826	0.422961	NA	NA
Ciconiiformes	Charadriidae	Charadrius	Charadrius alticola	0	0	0	0	1	0	0	0	0	0	0	1	0	0	LC	0	0	1.65321	NA	NA	NA	NA	NA	NA	NA	1.98677	3.65321	3.17609	3.57403	-14.9187	1.17373	1	4
Ciconiiformes	Charadriidae	Charadrius	Charadrius dubius	0	1	1	0	0	0	1	0	0	0	0	0	0	0	LC	0	0	1.54407	0.585461	0.886491	0.886491	1.38917	1.39794	1.32222	44.9994	3.65858	2.90309	2.90309	2.60206	23.8244	1.37702	3	6
Ciconiiformes	Charadriidae	Charadrius	Charadrius falklandicus	0	0	0	0	1	0	0	0	0	0	0	1	0	0	LC	0	0	1.81954	0.477121	NA	1.13033	1.41497	NA	NA	NA	2.21748	3.07918	3.07918	2.77815	-51.5604	1.71232	NA	5
Ciconiiformes	Charadriidae	Charadrius	Charadrius leschenaultii	0	0	0	0	0	0	1	0	0	0	0	0	0	1	LC	0	0	1.95424	0.477121	0.477121	1.19312	1.38021	1.47712	1.38021	NA	2.92169	3.47712	3.47712	3.17609	44.3533	1.64693	NA	3
Ciconiiformes	Charadriidae	Charadrius	Charadrius modestus	0	0	0	0	1	0	0	0	0	0	0	1	0	0	LC	0	0	1.90445	0.30103	NA	1.34242	NA	NA	NA	NA	1.95904	3.30103	3.30103	3	-51.5604	1.71232	NA	5
Ciconiiformes	Charadriidae	Charadrius	Charadrius mongolus	0	0	0	0	0	0	1	0	0	0	0	0	0	1	LC	0	0	1.79934	0.477121	0.477121	1.09342	1.36173	1.51188	1.38021	NA	2.82217	3.74036	3.74036	3.43933	28.0701	1.44824	5	7
Ciconiiformes	Charadriidae	Charadrius	Charadrius obscurus	0	1	0	0	0	0	0	0	1	0	0	0	0	0	EN	3	1	2.06819	0.477121	0.477121	1.36549	1.47712	1.64836	1.25527	NA	1.49136	3	3	2.69897	-39.9716	1.60175	5	4
Ciconiiformes	Charadriidae	Charadrius	Charadrius sanctaehelenae	1	0	0	0	0	0	0	1	0	0	0	0	0	0	CR	4	1	NA	0.30103	NA	NA	1.44716	1.54407	NA	NA	0.30103	2.83251	2.716	2.62325	NA	NA	NA	5
Ciconiiformes	Charadriidae	Charadrius	Charadrius vociferus	0	0	0	1	1	0	0	0	0	0	0	0	0	0	LC	0	0	1.97081	0.60206	0.778151	1.16137	1.39967	1.47712	NA	NA	3.26623	3.38021	3.38021	3.07918	32.9003	1.5172	NA	5
Passeriformes	Fringillidae	Charitospiza	Charitospiza eucosma	0	0	0	0	1	0	0	0	0	0	0	1	0	0	NT	1	0	NA	NA	NA	NA	NA	NA	NA	NA	2.53529	3.07918	3.07918	2.77815	NA	NA	NA	NA
Psittaciformes	Psittacidae	Charmosyna	Charmosyna amabilis	0	0	0	0	0	1	0	0	0	0	0	0	1	0	CR	4	1	1.53148	NA	NA	NA	NA	NA	NA	NA	0.954243	3	2.94448	2.74819	-17.3965	1.24046	3	1
Psittaciformes	Psittacidae	Charmosyna	Charmosyna josefinae	0	1	0	0	0	0	0	0	1	0	0	0	0	0	LC	0	0	1.83251	NA	NA	NA	NA	NA	NA	NA	0.954243	3.34242	3.16137	3.16879	-5.0973	0.70734	NA	NA
Psittaciformes	Psittacidae	Charmosyna	Charmosyna margarethae	0	1	0	0	0	0	0	0	1	0	0	0	0	0	NT	1	0	1.69897	NA	NA	NA	NA	NA	NA	NA	1.39794	3.13033	3.13033	2.8293	-5.68146	0.75446	3	3
Psittaciformes	Psittacidae	Charmosyna	Charmosyna meeki	0	1	0	0	0	0	0	0	1	0	0	0	0	0	NT	1	0	1.42325	NA	NA	NA	NA	NA	NA	NA	1.30103	3.23045	3.14613	3	-5.68146	0.75446	4	2
Psittaciformes	Psittacidae	Charmosyna	Charmosyna multistriata	0	1	0	0	0	0	0	0	1	0	0	0	0	0	NT	1	0	1.60206	NA	NA	NA	NA	NA	NA	NA	0	3.25527	3.20952	2.99564	-5.68146	0.75446	2	2
Psittaciformes	Psittacidae	Charmosyna	Charmosyna palmarum	0	1	0	0	0	0	0	0	1	0	0	0	0	0	VU	2	1	1.54407	0.30103	NA	NA	1.41497	1.74036	NA	NA	1.43136	3.25527	3.25527	2.95424	-14.5115	1.16171	3	3
Psittaciformes	Psittacidae	Charmosyna	Charmosyna papou	0	1	0	0	0	0	0	0	1	0	0	0	0	0	LC	0	0	1.89653	0.30103	NA	NA	1.32222	1.77815	NA	NA	1.78533	3.54407	3.30103	3.39794	-7.13504	0.853397	NA	NA
Psittaciformes	Psittacidae	Charmosyna	Charmosyna placentis	0	1	0	0	0	0	0	0	1	0	0	0	0	0	LC	0	0	1.46761	0.30103	NA	0.4843	NA	NA	NA	NA	2.31597	3.20412	3.20412	2.90309	-6.90968	0.839458	NA	NA
Psittaciformes	Psittacidae	Charmosyna	Charmosyna pulchella	0	1	0	0	0	0	0	0	1	0	0	0	0	0	LC	0	0	1.5092	0.243038	NA	NA	1.39794	1.77815	NA	NA	1.83251	3.25527	3.11394	3.0607	-7.13504	0.853397	NA	NA
Psittaciformes	Psittacidae	Charmosyna	Charmosyna rubrigularis	0	1	0	0	0	0	0	0	1	0	0	0	0	0	LC	0	0	1.55023	NA	NA	NA	NA	NA	NA	NA	1.38021	3.11394	2.92942	2.94201	-4.77134	0.678641	NA	NA
Psittaciformes	Psittacidae	Charmosyna	Charmosyna rubronotata	0	1	0	0	0	0	0	0	1	0	0	0	0	0	LC	0	0	1.51188	NA	NA	NA	NA	NA	NA	NA	1.23045	2.95424	2.95424	2.65321	-5.0973	0.70734	NA	NA
Psittaciformes	Psittacidae	Charmosyna	Charmosyna toxopei	0	1	0	0	0	0	0	0	1	0	0	0	0	0	CR	4	1	NA	NA	NA	NA	NA	NA	NA	NA	0.60206	3	2.60206	2.90309	-3.40539	0.532167	1	3
Psittaciformes	Psittacidae	Charmosyna	Charmosyna wilhelminae	0	1	0	0	0	0	0	0	1	0	0	0	0	0	LC	0	0	1.30103	NA	NA	NA	NA	NA	NA	NA	1.66276	3.34242	3.07918	3.20412	-7.13504	0.853397	NA	NA
Passeriformes	Corvidae	Chasiempis	Chasiempis sandwichensis	0	0	0	0	0	1	0	0	0	0	0	0	1	0	VU	2	1	1.15229	0.290035	0.591065	0.287802	1.25527	1.20412	1.62325	65.649	1	3.49136	3.4624	3.21748	20.5548	1.31291	2	6
Anseriformes	Anhimidae	Chauna	Chauna chavaria	0	0	0	0	1	0	0	0	0	0	0	1	0	0	NT	1	0	NA	0.628389	NA	2.26482	1.63347	1.79934	NA	NA	1.49136	3.07918	3.07918	2.77815	NA	NA	NA	NA
Galbuliformes	Bucconidae	Chelidoptera	Chelidoptera tenebrosa	0	0	0	0	1	0	0	0	0	0	0	1	0	0	LC	0	0	1.57978	0.243038	0.243038	0.732394	1.17609	NA	NA	NA	3.04689	3.24304	3.24304	2.94201	-8.82738	0.945832	1	6
Passeriformes	Alaudidae	Chersomanes	Chersomanes albofasciata	1	0	0	0	0	0	0	1	0	0	0	0	0	0	LC	0	0	1.3483	0.357935	NA	0.371068	1.08814	1.02119	NA	NA	2.5092	3.19033	NA	NA	-21.7084	1.33663	4	6
Passeriformes	Alaudidae	Chersophilus	Chersophilus duponti	0	0	0	0	0	0	1	0	0	0	0	0	0	1	NT	1	0	1.59583	0.544068	0.720159	NA	1.09691	0.90309	NA	NA	2.03743	3.19033	3.17609	2.90309	36.0451	1.55685	NA	NA
Passeriformes	Furnariidae	Chilia	Chilia melanura	0	0	0	0	1	0	0	0	0	0	0	1	0	0	LC	0	0	1.57692	0.544068	NA	NA	NA	NA	NA	NA	1.23045	3.47712	NA	NA	-29.6348	1.4718	NA	NA
Passeriformes	Tyrannidae	Chiroxiphia	Chiroxiphia boliviana	0	0	0	0	1	0	0	0	0	0	0	1	0	0	LC	0	0	1.25285	NA	NA	NA	NA	NA	NA	NA	1.44716	3.34242	3.19033	3.15381	-14.7375	1.16842	NA	NA
Passeriformes	Tyrannidae	Chiroxiphia	Chiroxiphia caudata	0	0	0	0	1	0	0	0	0	0	0	1	0	0	LC	0	0	1.40824	0.30103	NA	NA	NA	NA	NA	NA	2.30535	3.27875	NA	NA	-16.4814	1.21699	NA	NA
Passeriformes	Tyrannidae	Chiroxiphia	Chiroxiphia lanceolata	0	0	0	0	1	0	0	0	0	0	0	1	0	0	LC	0	0	1.22917	0.30103	NA	0.4133	NA	NA	NA	NA	1.96848	3.23045	NA	NA	NA	NA	NA	NA
Passeriformes	Tyrannidae	Chiroxiphia	Chiroxiphia linearis	0	0	0	0	1	0	0	0	0	0	0	1	0	0	LC	0	0	1.28103	0.30103	NA	NA	NA	NA	NA	61.341	1.50515	3.17609	3.17609	2.87506	9.49627	0.977553	NA	NA
Passeriformes	Tyrannidae	Chiroxiphia	Chiroxiphia pareola	0	0	0	0	1	0	0	0	0	0	0	1	0	0	LC	0	0	1.2878	0.30103	NA	0.468347	1.23045	1.17609	NA	NA	2.83251	2.87506	NA	NA	-3.84988	0.585447	NA	NA
Passeriformes	Ptilonorhynchidae	Chlamydera	Chlamydera cerviniventris	0	1	0	0	0	0	0	0	1	0	0	0	0	0	LC	0	0	2.15799	0	0	1.23469	NA	1.32222	NA	NA	1.76343	3.23045	3.23045	2.92942	-7.65571	0.883986	NA	NA
Passeriformes	Ptilonorhynchidae	Chlamydera	Chlamydera guttata	0	1	0	0	0	0	0	0	1	0	0	0	0	0	LC	0	0	2.13778	0.292256	0.292256	1.14922	NA	NA	NA	NA	2.22011	2.69897	2.69897	2.39794	-21.2719	1.32781	NA	NA
Passeriformes	Ptilonorhynchidae	Chlamydera	Chlamydera lauterbachi	0	1	0	0	0	0	0	0	1	0	0	0	0	0	LC	0	0	2.05817	0	NA	1.20548	NA	NA	NA	NA	1.30103	3.25527	3.25527	2.95424	-5.30185	0.724427	NA	NA
Passeriformes	Ptilonorhynchidae	Chlamydera	Chlamydera maculata	0	1	0	0	0	0	0	0	1	0	0	0	0	0	LC	0	0	2.15129	0.298853	0.298853	1.11059	NA	1.31597	NA	NA	2.32015	2.69897	2.69897	2.39794	-28.7746	1.45901	NA	NA
Passeriformes	Ptilonorhynchidae	Chlamydera	Chlamydera nuchalis	0	1	0	0	0	0	0	0	1	0	0	0	0	0	LC	0	0	2.27097	0.113943	0.113943	1.15836	1.32222	1.3075	NA	NA	2.37475	2.77815	2.77815	2.47712	-14.131	1.15017	NA	NA
Passeriformes	Muscicapidae	Chlamydochaera	Chlamydochaera jefferyi	0	0	1	0	0	0	0	0	0	1	0	0	0	0	LC	0	0	NA	NA	NA	NA	NA	NA	NA	NA	1.6721	3.50515	3.39794	3.29003	1.13455	0.0548248	NA	NA
Ciconiiformes	Laridae	Chlidonias	Chlidonias albostriatus	0	1	0	0	0	0	0	0	1	0	0	0	0	0	EN	3	1	1.96379	0.30103	NA	1.23045	1.34242	NA	NA	NA	1.5563	2.77815	2.77815	2.47712	-44.6446	1.64977	5	4
Anseriformes	Anatidae	Chloephaga	Chloephaga melanoptera	0	0	0	0	1	0	0	0	0	0	0	1	0	0	LC	0	0	3.43775	0.875061	NA	2.08689	1.47712	1.92428	1.51851	NA	2.22531	3.6721	3.20412	3.59106	-16.1175	1.2073	1	3
Trochiliformes	Trochilidae	Chlorestes	Chlorestes notatus	0	0	0	0	1	0	0	0	0	0	0	1	0	0	LC	0	0	0.612784	0.30103	NA	-0.244125	1.20412	1.26717	NA	NA	2.80618	2.69897	2.69897	2.39794	-3.90137	0.591217	NA	NA
Coraciiformes	Cerylidae	Chloroceryle	Chloroceryle aenea	0	0	0	0	1	0	0	0	0	0	0	1	0	0	LC	0	0	1.17416	0.544068	NA	0.380211	NA	NA	NA	NA	3.07882	3.41497	3.41497	3.11394	-9.34894	0.970763	3	4
Coraciiformes	Cerylidae	Chloroceryle	Chloroceryle amazona	0	0	0	0	1	0	0	0	0	0	0	1	0	0	LC	0	0	2.12222	0.564271	0.564271	1.0569	1.34242	1.46982	NA	NA	3.24378	3.39794	3.39794	3.09691	-2.64177	0.421895	2	4
Coraciiformes	Cerylidae	Chloroceryle	Chloroceryle americana	0	0	0	1	1	0	0	0	0	0	0	0	0	0	LC	0	0	1.60853	0.653213	NA	0.633468	1.30103	1.40654	NA	NA	3.31112	3.44716	3.44716	3.14613	2.99586	0.476521	3	7
Coraciiformes	Cerylidae	Chloroceryle	Chloroceryle inda	0	0	0	0	1	0	0	0	0	0	0	1	0	0	LC	0	0	1.75967	0.60206	NA	0.869232	NA	NA	NA	NA	3.03663	2.60206	2.60206	2.30103	-8.72619	0.940825	2	4
Passeriformes	Zosteropidae	Chlorocharis	Chlorocharis emiliae	0	0	1	0	0	0	0	0	0	1	0	0	0	0	LC	0	0	1.14301	NA	NA	NA	NA	NA	NA	NA	1.70757	3.60206	3.43933	3.41913	1.13455	0.0548248	NA	NA
Passeriformes	Fringillidae	Chlorochrysa	Chlorochrysa calliparaea	0	0	0	0	1	0	0	0	0	0	0	1	0	0	LC	0	0	1.23045	NA	NA	NA	NA	NA	NA	NA	0.477121	3.30103	3.04139	3.16137	NA	NA	NA	NA
Passeriformes	Fringillidae	Chlorochrysa	Chlorochrysa nitidissima	0	0	0	0	1	0	0	0	0	0	0	1	0	0	VU	2	1	1.26951	NA	NA	NA	NA	NA	NA	NA	1.23045	3.34242	3.11394	3.19033	3.1951	0.504485	2	2
Passeriformes	Fringillidae	Chlorochrysa	Chlorochrysa phoenicotis	0	0	0	0	1	0	0	0	0	0	0	1	0	0	LC	0	0	1.34242	NA	NA	NA	NA	NA	NA	NA	1.30103	3.34242	3.20412	3.14613	0.882787	-0.0541441	NA	NA
Passeriformes	Pycnonotidae	Chlorocichla	Chlorocichla flavicollis	1	0	0	0	0	0	0	1	0	0	0	0	0	0	LC	0	0	1.62583	0.30103	NA	NA	NA	NA	NA	NA	2.90255	3.36173	NA	NA	-0.930118	-0.0314619	2	5
Passeriformes	Pycnonotidae	Chlorocichla	Chlorocichla flaviventris	1	0	0	0	0	0	0	1	0	0	0	0	0	0	LC	0	0	1.5749	0.30103	NA	NA	1.14613	NA	NA	NA	2.72509	3.32222	3.32222	3.02119	-14.7973	1.17018	4	3
Passeriformes	Pycnonotidae	Chlorocichla	Chlorocichla laetissima	1	0	0	0	0	0	0	1	0	0	0	0	0	0	LC	0	0	1.69461	NA	NA	NA	NA	NA	NA	NA	1.53148	3.36173	3.09691	3.22401	0.902268	-0.0446645	2	1
Passeriformes	Pycnonotidae	Chlorocichla	Chlorocichla prigoginei	1	0	0	0	0	0	0	1	0	0	0	0	0	0	EN	3	1	NA	NA	NA	NA	NA	NA	NA	NA	0.69897	3.25527	2.65321	3.19728	0.75639	-0.121254	3	1
Passeriformes	Pycnonotidae	Chlorocichla	Chlorocichla simplex	1	0	0	0	0	0	0	1	0	0	0	0	0	0	LC	0	0	1.61013	0.30103	NA	0.569374	1.14613	NA	NA	NA	2.67394	3.17609	NA	NA	0.585897	-0.232179	4	5
Passeriformes	Sylviidae	Chloropeta	Chloropeta gracilirostris	1	0	0	0	0	0	0	1	0	0	0	0	0	0	VU	2	1	1.09951	0.380211	NA	NA	NA	NA	NA	NA	1.60206	3.31175	3.0607	3.16879	-0.320958	-0.493552	1	1
Passeriformes	Sylviidae	Chloropeta	Chloropeta natalensis	1	0	0	0	0	0	0	1	0	0	0	0	0	0	LC	0	0	1.02531	0.322219	0.623249	NA	1.07918	1.17609	NA	NA	2.78675	3.41497	NA	NA	-1.10743	0.0443156	2	4
Passeriformes	Sylviidae	Chloropeta	Chloropeta similis	1	0	0	0	0	0	0	1	0	0	0	0	0	0	LC	0	0	1.05308	0.30103	NA	NA	NA	NA	NA	NA	1.90309	3.5682	3.27875	3.43933	-0.872451	-0.059259	1	2
Passeriformes	Fringillidae	Chlorophanes	Chlorophanes spiza	0	0	0	0	1	0	0	0	0	0	0	1	0	0	LC	0	0	1.22531	0.30103	NA	0.278754	1.11059	1.07918	NA	NA	3.04021	3.36173	3.36173	3.0607	-7.52792	0.876675	4	3
Passeriformes	Fringillidae	Chlorophonia	Chlorophonia cyanea	0	0	0	0	1	0	0	0	0	0	0	1	0	0	LC	0	0	1.15381	0.477121	NA	NA	NA	NA	NA	NA	2.56585	3.39794	3.39794	3.09691	-10.0341	1.00148	2	5
Passeriformes	Fringillidae	Chlorophonia	Chlorophonia flavirostris	0	0	0	0	1	0	0	0	0	0	0	1	0	0	LC	0	0	1.04139	NA	NA	NA	NA	NA	NA	NA	1.17609	3.27875	3.25527	3	1.66469	0.221333	NA	NA
Passeriformes	Fringillidae	Chlorophonia	Chlorophonia occipitalis	0	0	0	0	1	0	0	0	0	0	0	1	0	0	LC	0	0	1.4133	0.60206	NA	NA	1.17609	1.32222	NA	NA	1.68124	3.39794	3.30103	3.17609	17.2709	1.23731	2	3
Passeriformes	Fringillidae	Chlorophonia	Chlorophonia pyrrhophrys	0	0	0	0	1	0	0	0	0	0	0	1	0	0	LC	0	0	1.23045	NA	NA	NA	NA	NA	NA	NA	1.78533	3.47712	3.20412	3.34242	-0.756529	-0.121175	1	1
Passeriformes	Tyrannidae	Chloropipo	Chloropipo flavicapilla	0	0	0	0	1	0	0	0	0	0	0	1	0	0	NT	1	0	1.25042	NA	NA	NA	NA	NA	NA	NA	1.14613	3.38021	3.07918	3.25527	1.21085	0.0830892	NA	NA
Passeriformes	Tyrannidae	Chloropipo	Chloropipo holochlora	0	0	0	0	1	0	0	0	0	0	0	1	0	0	LC	0	0	1.18752	NA	NA	NA	NA	NA	NA	NA	2.03743	3.17609	NA	NA	-6.30715	0.799833	NA	NA
Passeriformes	Tyrannidae	Chloropipo	Chloropipo unicolor	0	0	0	0	1	0	0	0	0	0	0	1	0	0	LC	0	0	1.19033	NA	NA	NA	NA	NA	NA	NA	1.61278	3.27875	2.98677	3.15076	-8.53968	0.931441	NA	NA
Passeriformes	Tyrannidae	Chloropipo	Chloropipo uniformis	0	0	0	0	1	0	0	0	0	0	0	1	0	0	LC	0	0	1.273	NA	NA	NA	NA	NA	NA	NA	1.17609	3.32222	3.11394	3.16137	4.92197	0.692139	NA	NA
Passeriformes	Irenidae	Chloropsis	Chloropsis aurifrons	0	1	1	0	0	0	1	0	0	0	0	0	0	0	LC	0	0	1.4624	0.30103	NA	0.459392	NA	NA	NA	NA	2.77452	3.25527	NA	NA	25.5155	1.4068	NA	NA
Passeriformes	Irenidae	Chloropsis	Chloropsis cochinchinensis	0	1	1	0	0	0	1	0	0	0	0	0	0	0	LC	0	0	1.34242	0.30103	NA	NA	NA	NA	NA	NA	2.9058	3.34242	NA	NA	18.5375	1.26805	NA	NA
Passeriformes	Irenidae	Chloropsis	Chloropsis cyanopogon	0	0	1	0	0	0	0	0	0	1	0	0	0	0	NT	1	0	1.29003	NA	NA	NA	NA	NA	NA	NA	2.38382	3.04139	3.04139	2.74036	-0.378291	-0.422174	NA	NA
Passeriformes	Irenidae	Chloropsis	Chloropsis flavipennis	0	0	1	0	0	0	0	0	0	1	0	0	0	0	VU	2	1	NA	NA	NA	NA	NA	NA	NA	NA	1.5682	3.1038	3.06819	2.83569	8.83333	0.946125	NA	1
Passeriformes	Irenidae	Chloropsis	Chloropsis hardwickii	0	0	1	0	0	0	1	0	0	0	0	0	0	0	LC	0	0	NA	0.39794	NA	NA	NA	NA	NA	NA	2.33445	3.30103	3.17609	3.09691	27.1261	1.43339	NA	NA
Passeriformes	Irenidae	Chloropsis	Chloropsis jerdoni	0	0	1	0	0	0	0	0	0	1	0	0	0	0	LC	0	0	NA	0.30103	NA	NA	NA	NA	NA	NA	NA	3.07918	NA	NA	NA	NA	NA	NA
Passeriformes	Irenidae	Chloropsis	Chloropsis kinabaluensis	0	0	1	0	0	0	0	0	0	1	0	0	0	0	LC	0	0	NA	NA	NA	NA	NA	NA	NA	NA	NA	3.34242	3.21748	3.1383	NA	NA	NA	NA
Passeriformes	Irenidae	Chloropsis	Chloropsis media	0	0	1	0	0	0	0	0	0	1	0	0	0	0	LC	0	0	1.60206	0.30103	NA	NA	NA	NA	NA	NA	NA	3	2.60206	2.90309	NA	NA	NA	NA
Passeriformes	Irenidae	Chloropsis	Chloropsis sonnerati	0	0	1	0	0	0	0	0	0	1	0	0	0	0	LC	0	0	1.5977	NA	NA	0.513218	NA	NA	NA	NA	2.4133	3.04139	3.04139	2.74036	-0.378291	-0.422174	NA	NA
Passeriformes	Irenidae	Chloropsis	Chloropsis venusta	0	0	1	0	0	0	0	0	0	1	0	0	0	0	NT	1	0	NA	NA	NA	NA	NA	NA	NA	NA	1.79934	3.17609	2.95424	3.02119	NA	NA	NA	NA
Passeriformes	Fringillidae	Chlorornis	Chlorornis riefferii	0	0	0	0	1	0	0	0	0	0	0	1	0	0	LC	0	0	1.72428	NA	NA	NA	NA	NA	NA	NA	1.97772	3.54407	3.30103	3.39794	-8.42424	0.925531	3	1
Passeriformes	Fringillidae	Chlorospingus	Chlorospingus canigularis	0	0	0	0	1	0	0	0	0	0	0	1	0	0	LC	0	0	1.25527	NA	NA	NA	NA	NA	NA	NA	1.94939	3.41497	3.36173	3.16137	-4.1952	0.622752	2	2
Passeriformes	Fringillidae	Chlorospingus	Chlorospingus flavigularis	0	0	0	0	1	0	0	0	0	0	0	1	0	0	LC	0	0	1.44716	NA	NA	NA	NA	NA	NA	NA	1.91381	3.25527	3.19033	3.01072	-6.99034	0.844498	3	3
Passeriformes	Fringillidae	Chlorospingus	Chlorospingus flavovirens	0	0	0	0	1	0	0	0	0	0	0	1	0	0	VU	2	1	1.39794	NA	NA	NA	NA	NA	NA	NA	1.07918	3.04139	2.77815	2.90309	1.42181	0.152842	3	2
Passeriformes	Fringillidae	Chlorospingus	Chlorospingus inornatus	0	0	0	0	1	0	0	0	0	0	0	1	0	0	LC	0	0	1.44716	NA	NA	NA	NA	NA	NA	NA	0.60206	3.23045	2.96379	3.09342	NA	NA	NA	NA
Passeriformes	Fringillidae	Chlorospingus	Chlorospingus ophthalmicus	0	0	0	0	1	0	0	0	0	0	0	1	0	0	LC	0	0	1.27493	0.39794	0.574031	0.44248	1.14613	1.11394	NA	NA	2.30963	3.54407	3.49136	3.29003	-4.40149	0.6436	3	4
Passeriformes	Fringillidae	Chlorospingus	Chlorospingus parvirostris	0	0	0	0	1	0	0	0	0	0	0	1	0	0	LC	0	0	1.38021	NA	NA	NA	NA	NA	NA	NA	1.62325	3.43933	3.13033	3.31702	-7.92066	0.898762	2	2
Passeriformes	Fringillidae	Chlorospingus	Chlorospingus pileatus	0	0	0	0	1	0	0	0	0	0	0	1	0	0	LC	0	0	1.32222	0.30103	NA	NA	NA	NA	NA	NA	0.90309	3.47712	3.17609	3.35218	9.62445	0.983376	2	3
Passeriformes	Fringillidae	Chlorospingus	Chlorospingus semifuscus	0	0	0	0	1	0	0	0	0	0	0	1	0	0	LC	0	0	1.27875	NA	NA	NA	NA	NA	NA	NA	1.20412	3.39794	3.20412	3.23045	1.54773	0.189695	1	2
Passeriformes	Fringillidae	Chlorospingus	Chlorospingus tacarcunae	0	0	0	0	1	0	0	0	0	0	0	1	0	0	LC	0	0	1.25042	NA	NA	NA	NA	NA	NA	NA	0.778151	3.17609	2.81291	3.07004	NA	NA	NA	NA
Trochiliformes	Trochilidae	Chlorostilbon	Chlorostilbon alice	0	0	0	0	1	0	0	0	0	0	0	1	0	0	LC	0	0	0.544068	0.30103	NA	NA	NA	NA	NA	NA	1.32222	3.25527	3.04139	3.09691	NA	NA	NA	NA
Trochiliformes	Trochilidae	Chlorostilbon	Chlorostilbon aureoventris	0	0	0	0	1	0	0	0	0	0	0	1	0	0	LC	0	0	0.556303	0.30103	NA	NA	NA	NA	NA	NA	2.8488	3.54407	3.54407	3.24304	-20.9637	1.32147	NA	NA
Trochiliformes	Trochilidae	Chlorostilbon	Chlorostilbon maugaeus	0	0	0	0	1	0	0	0	0	0	0	1	0	0	LC	0	0	0.511883	0.30103	NA	NA	NA	NA	NA	NA	0.778151	2.90309	2.90309	2.60206	NA	NA	NA	NA
Trochiliformes	Trochilidae	Chlorostilbon	Chlorostilbon mellisugus	0	0	0	0	1	0	0	0	0	0	0	1	0	0	LC	0	0	0.511883	0.30103	NA	-0.508638	1.11394	1.25527	NA	NA	2.88138	3.4843	3.4843	3.18327	-9.6586	0.984914	NA	NA
Trochiliformes	Trochilidae	Chlorostilbon	Chlorostilbon poortmani	0	0	0	0	1	0	0	0	0	0	0	1	0	0	LC	0	0	0.544068	0.30103	NA	NA	NA	NA	NA	NA	1.38021	3.38021	3.36173	3.09691	3.02723	0.481046	NA	NA
Trochiliformes	Trochilidae	Chlorostilbon	Chlorostilbon ricordii	0	0	0	0	1	0	0	0	0	0	0	1	0	0	LC	0	0	0.549003	0.30103	NA	-0.236572	NA	NA	NA	NA	1.60206	2.30103	2.30103	2	23.7333	1.37536	NA	NA
Trochiliformes	Trochilidae	Chlorostilbon	Chlorostilbon russatus	0	0	0	0	1	0	0	0	0	0	0	1	0	0	LC	0	0	0.531479	0.30103	NA	NA	NA	NA	NA	NA	1.04139	3.41497	3.41497	3.11394	NA	NA	NA	NA
Trochiliformes	Trochilidae	Chlorostilbon	Chlorostilbon stenura	0	0	0	0	1	0	0	0	0	0	0	1	0	0	LC	0	0	0.531479	0.30103	NA	NA	NA	NA	NA	NA	1.07918	3.47712	3.30103	3.30103	NA	NA	NA	NA
Trochiliformes	Trochilidae	Chlorostilbon	Chlorostilbon swainsonii	0	0	0	0	1	0	0	0	0	0	0	1	0	0	LC	0	0	0.635986	0.30103	NA	NA	NA	NA	NA	NA	1.30103	3.39794	3.30103	3.17609	NA	NA	NA	NA
Passeriformes	Fringillidae	Chlorothraupis	Chlorothraupis carmioli	0	0	0	0	1	0	0	0	0	0	0	1	0	0	LC	0	0	1.57415	0.30103	NA	0.549003	NA	NA	NA	NA	1.89763	3.16137	3.0607	2.94201	-11.2861	1.05255	2	2
Passeriformes	Fringillidae	Chlorothraupis	Chlorothraupis olivacea	0	0	0	0	1	0	0	0	0	0	0	1	0	0	LC	0	0	1.59106	NA	NA	NA	NA	NA	NA	NA	1.49136	3.17609	3.17609	2.87506	NA	NA	NA	NA
Passeriformes	Fringillidae	Chlorothraupis	Chlorothraupis stolzmanni	0	0	0	0	1	0	0	0	0	0	0	1	0	0	LC	0	0	1.60531	0.146128	NA	NA	NA	NA	NA	NA	1.32222	3.32222	3.27875	3.0607	0.882787	-0.0541441	NA	NA
Passeriformes	Fringillidae	Chondestes	Chondestes grammacus	0	0	0	1	0	0	0	0	0	0	1	0	0	0	LC	0	0	1.4624	0.623594	0.924624	0.432167	1.06695	0.977724	NA	NA	2.85733	3.39794	3.39794	3.09691	34.0594	1.53224	NA	NA
Ciconiiformes	Accipitridae	Chondrohierax	Chondrohierax wilsonii	0	0	0	0	1	0	0	0	0	0	0	1	0	0	CR	4	1	NA	NA	NA	NA	NA	NA	NA	NA	NA	2.69897	2.69897	2.39794	NA	NA	NA	1
Cuculiformes	Cuculidae	Chrysococcyx	Chrysococcyx caprius	1	0	0	0	0	0	0	1	0	0	0	0	0	0	LC	0	0	1.54998	NA	NA	0.451018	NA	NA	NA	50.1842	3.32552	3.30103	3.30103	3	-1.33615	0.125856	3	5
Cuculiformes	Cuculidae	Chrysococcyx	Chrysococcyx cupreus	1	0	0	0	0	0	0	1	0	0	0	0	0	0	LC	0	0	1.56879	NA	NA	0.32531	NA	NA	NA	NA	3.14983	3.47712	NA	NA	-1.98941	0.298723	4	4
Cuculiformes	Cuculidae	Chrysococcyx	Chrysococcyx klaas	1	0	0	0	0	0	0	1	0	0	0	0	0	0	LC	0	0	1.47373	NA	NA	0.217484	NA	NA	NA	NA	3.23729	3.47712	NA	NA	-1.79514	0.254098	2	3
Cuculiformes	Cuculidae	Chrysococcyx	Chrysococcyx lucidus	0	1	0	0	0	0	0	0	1	0	0	0	0	0	LC	0	0	1.35603	NA	NA	0.22917	NA	NA	NA	NA	2.73719	3.2833	3.2833	2.98227	-11.1592	1.04763	NA	NA
Cuculiformes	Cuculidae	Chrysococcyx	Chrysococcyx maculatus	0	0	1	0	0	0	1	0	0	0	0	0	0	0	LC	0	0	1.47712	NA	NA	0.168792	NA	NA	NA	NA	2.44248	3.39794	NA	NA	26.4136	1.42183	1	2
Cuculiformes	Cuculidae	Chrysococcyx	Chrysococcyx meyeri	0	1	0	0	0	0	0	0	1	0	0	0	0	0	LC	0	0	1.32118	NA	NA	NA	NA	NA	NA	NA	1.74819	3.25527	3.11394	3.0607	-7.13504	0.853397	NA	NA
Cuculiformes	Cuculidae	Chrysococcyx	Chrysococcyx minutillus	0	1	1	0	0	0	0	0	0	0	0	0	0	0	LC	0	0	1.25922	NA	NA	0.265407	NA	NA	NA	NA	2.73878	3.14613	3.14613	2.8451	-8.16824	0.912129	1	5
Cuculiformes	Cuculidae	Chrysococcyx	Chrysococcyx ruficollis	0	1	0	0	0	0	0	0	1	0	0	0	0	0	LC	0	0	1.37107	NA	NA	NA	NA	NA	NA	NA	1.4624	3.52504	3.19033	3.41078	-6.81559	0.833503	NA	NA
Cuculiformes	Cuculidae	Chrysococcyx	Chrysococcyx xanthorhynchus	0	0	1	0	0	0	0	0	0	1	0	0	0	0	LC	0	0	1.3496	NA	NA	0.152288	NA	NA	NA	NA	2.79796	3.17609	3.17609	2.87506	16.6073	1.2203	2	4
Piciformes	Picidae	Chrysocolaptes	Chrysocolaptes festivus	0	0	1	0	0	0	0	0	0	1	0	0	0	0	LC	0	0	2.32838	0.09691	NA	1	NA	NA	NA	NA	2.58206	3	NA	NA	24.7002	1.3927	NA	NA
Piciformes	Picidae	Chrysocolaptes	Chrysocolaptes lucidus	0	0	1	0	0	0	0	0	0	1	0	0	0	0	LC	0	0	2.27646	0.511883	NA	0.929419	1.16137	1.39794	NA	NA	2.74974	3.32222	3.32222	3.02119	15.146	1.1803	NA	NA
Trochiliformes	Trochilidae	Chrysolampis	Chrysolampis mosquitus	0	0	0	0	1	0	0	0	0	0	0	1	0	0	LC	0	0	0.641804	0.30103	NA	-0.221849	1.20412	1.26717	NA	NA	2.87795	3.23045	3.23045	2.92942	-11.3768	1.05602	NA	NA
Galliformes	Phasianidae	Chrysolophus	Chrysolophus amherstiae	0	0	0	0	0	0	1	0	0	0	0	0	0	1	LC	0	0	2.8537	0.866287	0.866287	1.49136	1.36642	NA	1.07918	NA	1.95424	3.5563	3.17609	3.45484	26.3978	1.42157	4	1
Galliformes	Phasianidae	Chrysolophus	Chrysolophus pictus	0	0	0	0	0	0	1	0	0	0	0	0	0	1	LC	0	0	2.77391	0.929419	0.929419	1.42813	1.35218	NA	1.07918	NA	2.16732	3.29667	3.29667	2.99564	27.9144	1.44583	NA	NA
Passeriformes	Sylviidae	Chrysomma	Chrysomma poecilotis	0	0	0	0	0	0	1	0	0	0	0	0	0	1	LC	0	0	NA	0.477121	NA	NA	NA	NA	NA	NA	1.91381	3.5682	3.34242	3.41497	26.8088	1.42828	NA	NA
Passeriformes	Sylviidae	Chrysomma	Chrysomma sinense	0	0	1	0	0	0	1	0	0	0	0	0	0	0	LC	0	0	1.27416	0.60206	NA	0.32838	NA	1.09691	NA	NA	2.8848	3.26245	NA	NA	25.3906	1.40467	NA	NA
Passeriformes	Fringillidae	Chrysothlypis	Chrysothlypis chrysomelas	0	0	0	0	1	0	0	0	0	0	0	1	0	0	LC	0	0	1.11394	NA	NA	NA	NA	NA	NA	NA	1.23045	3.20412	3.09691	2.989	9.62445	0.983376	2	2
Passeriformes	Fringillidae	Chrysothlypis	Chrysothlypis salmoni	0	0	0	0	1	0	0	0	0	0	0	1	0	0	LC	0	0	1.07918	NA	NA	NA	NA	NA	NA	NA	1.44716	3.07918	3.07004	2.78711	1.89167	0.276846	NA	NA
Trochiliformes	Trochilidae	Chrysuronia	Chrysuronia oenone	0	0	0	0	1	0	0	0	0	0	0	1	0	0	LC	0	0	0.658011	0.30103	NA	-0.187087	NA	NA	NA	NA	2.34635	3.17609	3.17609	2.87506	-9.71176	0.987298	NA	NA
Passeriformes	Muscicapidae	Cichladusa	Cichladusa arquata	1	0	0	0	0	0	0	1	0	0	0	0	0	0	LC	0	0	1.52569	0.366423	NA	0.537819	1.11394	1.30103	NA	NA	2.50106	3.14613	NA	NA	-7.10688	0.851679	4	3
Passeriformes	Muscicapidae	Cichladusa	Cichladusa guttata	1	0	0	0	0	0	0	1	0	0	0	0	0	0	LC	0	0	1.34044	0.39794	NA	NA	1.07918	NA	NA	NA	2.29885	3.17609	NA	NA	1.41894	0.151964	3	4
Passeriformes	Muscicapidae	Cichladusa	Cichladusa ruficauda	1	0	0	0	0	0	0	1	0	0	0	0	0	0	LC	0	0	1.4624	0.477121	NA	NA	NA	NA	NA	NA	2.01703	3.07918	NA	NA	NA	NA	NA	NA
Passeriformes	Furnariidae	Cichlocolaptes	Cichlocolaptes leucophrus	0	0	0	0	1	0	0	0	0	0	0	1	0	0	LC	0	0	NA	NA	NA	NA	NA	NA	NA	NA	1.82607	3.14613	3.14613	2.8451	-16.4814	1.21699	NA	NA
Passeriformes	Muscicapidae	Cichlopsis	Cichlopsis leucogenys	0	0	0	0	1	0	0	0	0	0	0	1	0	0	LC	0	0	1.65321	NA	NA	NA	NA	NA	NA	NA	1.77815	3.16137	3.02119	2.96614	-16.4814	1.21699	NA	NA
Passeriformes	Corvidae	Cicinnurus	Cicinnurus magnificus	0	1	0	0	0	0	0	0	1	0	0	0	0	0	LC	0	0	1.87938	0.30103	NA	0.934498	1.273	1.23679	NA	NA	2.07918	3.25042	NA	NA	-7.13504	0.853397	NA	NA
Passeriformes	Corvidae	Cicinnurus	Cicinnurus regius	0	1	0	0	0	0	0	0	1	0	0	0	0	0	LC	0	0	1.70863	0.243038	NA	0.799341	1.23045	1.14613	NA	NA	2.1271	2.97772	2.97772	2.67669	-7.13504	0.853397	NA	NA
Ciconiiformes	Ciconiidae	Ciconia	Ciconia ciconia	1	0	0	0	0	0	1	0	0	0	0	0	0	0	LC	0	0	3.52426	0.564271	0.564271	2.04532	1.51851	1.78533	1.68124	59.9992	3.4524	3.54407	3.54407	3.24304	4.78473	0.679857	7	NA
Ciconiiformes	Ciconiidae	Ciconia	Ciconia episcopus	1	1	1	0	0	0	0	0	0	0	0	0	0	0	LC	0	0	3.23553	0.528274	0.528274	1.80049	1.4843	1.77815	1.5563	NA	3.436	3.47712	3.47712	3.17609	9.45456	0.975641	6	11
Ciconiiformes	Ciconiidae	Ciconia	Ciconia maguari	0	0	0	0	1	0	0	0	0	0	0	1	0	0	LC	0	0	3.5682	0.491362	0.491362	2.06446	1.4843	1.81954	1.62325	NA	2.83885	3.39794	3.39794	3.09691	-19.7027	1.29453	6	5
Ciconiiformes	Ciconiidae	Ciconia	Ciconia nigra	1	0	0	0	0	0	1	0	0	0	0	0	0	0	LC	0	0	3.47712	0.522879	0.522879	1.93425	1.52179	1.82119	1.5563	NA	3.55967	3.39794	3.39794	3.09691	15.3999	1.18752	6	3
Passeriformes	Muscicapidae	Cinclidium	Cinclidium diana	0	0	1	0	0	0	0	0	0	1	0	0	0	0	LC	0	0	NA	0.30103	NA	NA	NA	NA	NA	NA	1.88081	3.38021	3.14613	3.23045	NA	NA	NA	NA
Passeriformes	Muscicapidae	Cinclidium	Cinclidium frontale	0	0	1	0	0	0	1	0	0	0	0	0	0	0	LC	0	0	1.40483	NA	NA	NA	NA	NA	NA	NA	1.73239	3.47712	3.34242	3.27875	27.4566	1.43865	NA	NA
Passeriformes	Muscicapidae	Cinclidium	Cinclidium leucurum	0	0	1	0	0	0	1	0	0	0	0	0	0	0	LC	0	0	1.43136	0.544068	NA	NA	NA	NA	NA	NA	2.68124	3.43136	NA	NA	26.2864	1.41973	NA	NA
Passeriformes	Furnariidae	Cinclodes	Cinclodes antarcticus	0	0	0	0	1	0	0	0	0	0	0	1	0	0	LC	0	0	NA	0.39794	NA	NA	NA	NA	NA	NA	1.27875	2	2	1.69897	-51.5604	1.71232	NA	NA
Passeriformes	Furnariidae	Cinclodes	Cinclodes aricomae	0	0	0	0	1	0	0	0	0	0	0	1	0	0	CR	4	1	1.69897	NA	NA	NA	NA	NA	NA	NA	NA	3.66276	3.04139	3.60746	NA	NA	NA	2
Passeriformes	Furnariidae	Cinclodes	Cinclodes atacamensis	0	0	0	0	1	0	0	0	0	0	0	1	0	0	LC	0	0	1.73799	0.30103	NA	NA	NA	NA	NA	NA	2.15534	3.65321	3.36173	3.52504	-14.5278	1.1622	NA	NA
Passeriformes	Furnariidae	Cinclodes	Cinclodes comechingonus	0	0	0	0	1	0	0	0	0	0	0	1	0	0	LC	0	0	1.45484	0.30103	NA	NA	NA	NA	NA	NA	0.90309	3.51851	3.36173	3.33244	NA	NA	NA	NA
Passeriformes	Furnariidae	Cinclodes	Cinclodes excelsior	0	0	0	0	1	0	0	0	0	0	0	1	0	0	LC	0	0	1.80618	0.30103	NA	NA	NA	NA	NA	NA	1.47712	3.716	3.30103	3.62325	-7.32242	0.864655	NA	NA
Passeriformes	Furnariidae	Cinclodes	Cinclodes fuscus	0	0	0	0	1	0	0	0	0	0	0	1	0	0	LC	0	0	1.48643	0.439333	NA	NA	NA	NA	NA	NA	2.57287	3.69897	3.69897	3.39794	-12.3923	1.09315	NA	NA
Passeriformes	Furnariidae	Cinclodes	Cinclodes olrogi	0	0	0	0	1	0	0	0	0	0	0	1	0	0	LC	0	0	1.44716	0.30103	NA	NA	NA	NA	NA	NA	0.845098	3.44716	3.27875	3.26717	NA	NA	NA	NA
Passeriformes	Furnariidae	Cinclodes	Cinclodes oustaleti	0	0	0	0	1	0	0	0	0	0	0	1	0	0	LC	0	0	NA	0.380211	NA	NA	NA	NA	NA	NA	2.15229	3.62325	3.62325	3.32222	-29.6348	1.4718	NA	NA
Passeriformes	Furnariidae	Cinclodes	Cinclodes pabsti	0	0	0	0	1	0	0	0	0	0	0	1	0	0	NT	1	0	1.72016	NA	NA	NA	NA	NA	NA	NA	0.845098	3.23045	2.97772	3.08814	NA	NA	NA	NA
Passeriformes	Furnariidae	Cinclodes	Cinclodes palliatus	0	0	0	0	1	0	0	0	0	0	0	1	0	0	CR	4	1	2.01703	NA	NA	NA	NA	NA	NA	NA	1.07918	3.69897	2.77815	3.6721	NA	NA	NA	1
Passeriformes	Furnariidae	Cinclodes	Cinclodes patagonicus	0	0	0	0	1	0	0	0	0	0	0	1	0	0	LC	0	0	1.65801	0.39794	NA	NA	NA	NA	NA	NA	2.09342	3.39794	3.39794	3.09691	NA	NA	NA	NA
Passeriformes	Corvidae	Cinclosoma	Cinclosoma ajax	0	1	0	0	0	0	0	0	1	0	0	0	0	0	LC	0	0	NA	NA	NA	NA	NA	NA	NA	NA	1.5682	2.90309	2.90309	2.60206	-8.73285	0.941156	NA	NA
Passeriformes	Cinclidae	Cinclus	Cinclus cinclus	0	0	0	0	0	0	1	0	0	0	0	0	0	1	LC	0	0	1.73344	0.678767	0.751476	0.618048	1.19774	1.35698	1.07918	47.8689	3.22814	3.74036	3.74036	3.43933	29.9812	1.47685	1	2
Passeriformes	Cinclidae	Cinclus	Cinclus leucocephalus	0	0	0	0	1	0	0	0	0	0	0	1	0	0	LC	0	0	1.64246	0.30103	NA	NA	NA	NA	NA	NA	2.17026	3.62325	3.61278	3.33244	-9.35546	0.971065	NA	NA
Passeriformes	Cinclidae	Cinclus	Cinclus mexicanus	0	0	0	1	1	0	0	0	0	0	0	0	0	0	LC	0	0	1.7338	0.608526	0.863799	0.641474	1.20412	1.33579	1.07918	45.114	2.88818	3.54407	3.54407	3.24304	32.1786	1.50757	NA	NA
Passeriformes	Cinclidae	Cinclus	Cinclus pallasii	0	0	1	0	0	0	1	0	0	0	0	0	0	0	LC	0	0	1.85263	0.675778	0.800717	0.667453	1.24715	1.34895	NA	NA	3.10857	3.69897	3.69897	3.39794	27.8878	1.44541	1	2
Passeriformes	Cinclidae	Cinclus	Cinclus schulzi	0	0	0	0	1	0	0	0	0	0	0	1	0	0	VU	2	1	1.5966	0.30103	NA	NA	NA	NA	NA	NA	1.57978	3.39794	3.23045	3.21748	NA	NA	NA	2
Passeriformes	Certhiidae	Cinnycerthia	Cinnycerthia fulva	0	0	0	0	1	0	0	0	0	0	0	1	0	0	LC	0	0	1.17026	NA	NA	NA	NA	NA	NA	NA	NA	3.51851	3.25527	3.38021	NA	NA	NA	NA
Passeriformes	Certhiidae	Cinnycerthia	Cinnycerthia olivascens	0	0	0	0	1	0	0	0	0	0	0	1	0	0	LC	0	0	1.36173	NA	NA	NA	NA	NA	NA	NA	NA	3.49136	3.34242	3.30103	NA	NA	NA	NA
Passeriformes	Certhiidae	Cinnycerthia	Cinnycerthia peruana	0	0	0	0	1	0	0	0	0	0	0	1	0	0	LC	0	0	1.29226	NA	NA	NA	NA	NA	NA	NA	1.94448	3.51851	3.25527	3.38021	-8.91572	0.950156	NA	NA
Passeriformes	Certhiidae	Cinnycerthia	Cinnycerthia unirufa	0	0	0	0	1	0	0	0	0	0	0	1	0	0	LC	0	0	1.3962	NA	NA	NA	NA	NA	NA	NA	1.70757	3.57978	3.20412	3.47712	-0.756529	-0.121175	NA	NA
Passeriformes	Sturnidae	Cinnyricinclus	Cinnyricinclus femoralis	1	0	0	0	0	0	0	1	0	0	0	0	0	0	VU	2	1	NA	NA	NA	NA	NA	NA	NA	NA	1.11394	3.44716	3	3.36173	-0.378163	-0.422321	1	1
Passeriformes	Sturnidae	Cinnyricinclus	Cinnyricinclus leucogaster	1	0	0	0	0	0	0	1	0	0	0	0	0	0	LC	0	0	1.66181	0.452298	0.452298	0.591065	1.09108	1.30103	NA	NA	3.11227	3.47712	NA	NA	-3.20581	0.505938	2	4
Passeriformes	Sturnidae	Cinnyricinclus	Cinnyricinclus sharpii	1	0	0	0	0	0	0	1	0	0	0	0	0	0	LC	0	0	1.61278	0.477121	NA	NA	NA	NA	NA	NA	1.86332	3.47712	3.20412	3.34242	-0.37847	-0.421968	2	1
Ciconiiformes	Accipitridae	Circaetus	Circaetus beaudouini	1	0	0	0	0	0	0	1	0	0	0	0	0	0	VU	2	1	NA	0	NA	NA	NA	NA	NA	NA	NA	3.30103	3.30103	3	NA	NA	NA	NA
Ciconiiformes	Accipitridae	Circaetus	Circaetus gallicus	0	0	1	0	0	0	1	0	0	0	0	0	0	0	LC	0	0	3.28668	0	0	2.13354	1.66511	1.85278	1.68124	NA	3.34518	3.36173	3.36173	3.0607	27.0363	1.43195	5	7
Ciconiiformes	Accipitridae	Circus	Circus aeruginosus	0	0	0	0	0	0	1	0	0	0	0	0	0	1	LC	0	0	2.85309	0.658011	0.658011	1.60206	1.51851	1.57403	1.47712	59.3419	3.36399	3.30103	3.30103	3	47.2669	1.67456	NA	NA
Ciconiiformes	Accipitridae	Circus	Circus approximans	0	1	0	0	0	0	0	0	1	0	0	0	0	0	LC	0	0	2.94226	0.544068	0.544068	NA	1.51188	1.64836	NA	NA	2.85974	3.23045	3.23045	2.92942	-20.9397	1.32097	NA	NA
Ciconiiformes	Accipitridae	Circus	Circus assimilis	0	1	1	0	0	0	0	0	0	0	0	0	0	0	LC	0	0	2.75841	0.439333	0.439333	1.62325	1.51851	1.5966	NA	NA	2.94201	3	3	2.69897	-20.5855	1.31356	NA	NA
Ciconiiformes	Accipitridae	Circus	Circus cinereus	0	0	0	0	1	0	0	0	0	0	0	1	0	0	LC	0	0	2.69897	0.544068	NA	NA	1.47712	NA	NA	NA	2.71096	3.65321	3.65321	3.35218	-19.2786	1.28508	NA	NA
Ciconiiformes	Accipitridae	Circus	Circus macrosceles	1	0	0	0	0	0	0	1	0	0	0	0	0	0	VU	2	1	2.92942	0.39794	NA	NA	1.53782	1.67669	NA	NA	NA	3.30103	3.30103	3	-17.8571	1.25181	NA	4
Ciconiiformes	Accipitridae	Circus	Circus maillardi	1	0	0	0	0	0	0	1	0	0	0	0	0	0	EN	3	1	NA	0.500602	NA	NA	1.53782	1.67669	NA	NA	1.99564	3.30103	3.30103	3	-22.0843	1.34408	6	6
Ciconiiformes	Accipitridae	Circus	Circus maurus	1	0	0	0	0	0	0	1	0	0	0	0	0	0	VU	2	1	2.74429	0.536137	0.536137	1.53148	1.53782	1.57978	NA	NA	2.17319	3.47712	3.47712	3.17609	-30.5389	1.48485	7	7
Ciconiiformes	Accipitridae	Circus	Circus pygargus	0	0	0	0	0	0	1	0	0	0	0	0	0	1	LC	0	0	2.56214	0.60206	0.60206	1.38021	1.45484	1.57403	1.47712	NA	3.14829	3.60206	NA	NA	44.2689	1.6461	NA	NA
Ciconiiformes	Accipitridae	Circus	Circus ranivorus	1	0	0	0	0	0	0	1	0	0	0	0	0	0	LC	0	0	2.75587	0.544068	0.544068	1.54562	1.52179	1.58546	NA	68.0263	2.69197	3.47712	NA	NA	-6.32163	0.800829	6	2
Passeriformes	Corvidae	Cissa	Cissa chinensis	0	1	1	0	0	0	1	0	0	0	0	0	0	0	LC	0	0	2.08636	0.69897	0.69897	0.908485	NA	NA	NA	NA	2.52244	3.32222	3.17609	3.13033	26.6312	1.42539	5	1
Passeriformes	Corvidae	Cissa	Cissa hypoleuca	0	0	1	0	0	0	1	0	0	0	0	0	0	0	LC	0	0	2.09691	NA	NA	NA	NA	NA	NA	NA	1.98677	3.20412	NA	NA	14.5483	1.16281	NA	NA
Passeriformes	Corvidae	Cissa	Cissa thalassina	0	0	1	0	0	0	0	0	0	1	0	0	0	0	LC	0	0	2.09691	NA	NA	NA	NA	NA	NA	NA	1.63347	3.38021	3.17609	3.21748	NA	NA	NA	NA
Passeriformes	Fringillidae	Cissopis	Cissopis leveriana	0	0	0	0	1	0	0	0	0	0	0	1	0	0	LC	0	0	1.86481	0.30103	NA	0.752816	1.09691	1.17609	NA	NA	2.85552	3.30103	3.30103	3	-10.2439	1.01046	4	5
Passeriformes	Cisticolidae	Cisticola	Cisticola aberdare	1	0	0	0	0	0	0	1	0	0	0	0	0	0	EN	3	1	1.32222	0.278754	NA	NA	NA	NA	NA	NA	0.90309	3.5682	3.14613	3.47712	-0.378163	-0.422321	1	1
Passeriformes	Cisticolidae	Cisticola	Cisticola aberrans	1	0	0	0	0	0	0	1	0	0	0	0	0	0	LC	0	0	1.1271	0.477121	NA	NA	1.14613	1.13033	NA	NA	2.60206	3.39794	3.39794	3.09691	-6.45974	0.810215	1	4
Passeriformes	Cisticolidae	Cisticola	Cisticola anonymus	1	0	0	0	0	0	0	1	0	0	0	0	0	0	LC	0	0	1.09691	0.380211	NA	0.133539	1.14613	NA	NA	NA	2.48144	3.27875	NA	NA	0.0357717	-1	1	6
Passeriformes	Cisticolidae	Cisticola	Cisticola aridulus	1	0	0	0	0	0	1	0	0	0	0	0	0	0	LC	0	0	1.0086	0.60206	NA	NA	1.14613	1.25527	NA	NA	2.87622	3.25527	NA	NA	6.85683	0.836123	2	2
Passeriformes	Cisticolidae	Cisticola	Cisticola ayresii	1	0	0	0	0	0	0	1	0	0	0	0	0	0	LC	0	0	0.954243	0.491362	NA	NA	1.14613	1.14613	NA	NA	2.37658	3.5682	3.53148	3.30103	-1.84877	0.266884	3	3
Passeriformes	Cisticolidae	Cisticola	Cisticola bodessa	1	0	0	0	0	0	0	1	0	0	0	0	0	0	LC	0	0	1.14613	0.60206	NA	NA	NA	NA	NA	NA	1.79934	3.32222	3.07918	3.17609	0.882423	-0.0543232	1	4
Passeriformes	Cisticolidae	Cisticola	Cisticola brachypterus	1	0	0	0	0	0	1	0	0	0	0	0	0	0	LC	0	0	0.89487	0.454845	NA	0.0374265	1.14613	1.23045	NA	NA	3.00173	3.34242	3.27875	3.09691	-2.33156	0.367646	1	3
Passeriformes	Cisticolidae	Cisticola	Cisticola brunnescens	1	0	0	0	0	0	0	1	0	0	0	0	0	0	LC	0	0	0.977724	0.477121	NA	NA	1.07918	NA	NA	NA	2.58206	3.39794	3.39794	3.09691	-7.5625	0.878666	1	3
Passeriformes	Cisticolidae	Cisticola	Cisticola cantans	1	0	0	0	0	0	0	1	0	0	0	0	0	0	LC	0	0	1.0361	0.447158	NA	NA	1.11394	1.20412	NA	NA	2.88138	3.39794	3.39794	3.09691	-0.0750272	-1	2	4
Passeriformes	Cisticolidae	Cisticola	Cisticola cherinus	1	0	0	0	0	0	0	1	0	0	0	0	0	0	LC	0	0	0.989005	0.60206	NA	NA	NA	NA	NA	NA	1.96848	3.30103	3.30103	3	-22.0843	1.34408	1	3
Passeriformes	Cisticolidae	Cisticola	Cisticola chinianus	1	0	0	0	0	0	0	1	0	0	0	0	0	0	LC	0	0	1.10755	0.544068	NA	0.176091	NA	1.14613	NA	NA	2.97405	3.30103	3.23045	3.0607	-2.99017	0.475696	3	4
Passeriformes	Cisticolidae	Cisticola	Cisticola chubbi	1	0	0	0	0	0	0	1	0	0	0	0	0	0	LC	0	0	1.16928	0.39794	NA	NA	NA	NA	NA	NA	1.6721	3.52504	3.39794	3.32222	-0.537693	-0.269465	1	3
Passeriformes	Cisticolidae	Cisticola	Cisticola cinereolus	1	0	0	0	0	0	0	1	0	0	0	0	0	0	LC	0	0	1.23045	0.60206	NA	NA	NA	NA	NA	NA	2.08991	3.17609	3.07918	2.95424	NA	NA	NA	NA
Passeriformes	Cisticolidae	Cisticola	Cisticola erythrops	1	0	0	0	0	0	1	0	0	0	0	0	0	0	LC	0	0	1.12872	0.439333	NA	NA	1.14613	1.20412	NA	46.6619	2.97818	3.38021	3.38021	3.07918	-2.93898	0.468197	1	7
Passeriformes	Cisticolidae	Cisticola	Cisticola exilis	0	1	1	0	0	0	1	0	0	0	0	0	0	0	LC	0	0	0.876987	0.544068	0.845098	-0.00436481	1.04139	NA	NA	NA	3.11261	3.25527	3.25527	2.95424	10.2827	1.01211	1	2
Passeriformes	Cisticolidae	Cisticola	Cisticola eximius	1	0	0	0	0	0	0	1	0	0	0	0	0	0	LC	0	0	1.07918	0.511883	NA	NA	NA	NA	NA	NA	2.26951	3.38021	NA	NA	3.42962	0.535246	1	2
Passeriformes	Cisticolidae	Cisticola	Cisticola fulvicapillus	1	0	0	0	0	0	0	1	0	0	0	0	0	0	LC	0	0	0.912045	0.511883	NA	NA	1.12222	1.13566	NA	NA	2.73878	3.39794	3.39794	3.09691	-19.1632	1.28247	2	5
Passeriformes	Cisticolidae	Cisticola	Cisticola galactotes	1	0	0	0	0	0	1	0	0	0	0	0	0	0	LC	0	0	1.14922	0.477121	NA	NA	1.09691	1.19033	NA	NA	3.0693	3.39794	3.39794	3.09691	-0.974313	-0.0113014	3	6
Passeriformes	Cisticolidae	Cisticola	Cisticola hunteri	1	0	0	0	0	0	0	1	0	0	0	0	0	0	LC	0	0	1.17513	0.39794	0.69897	NA	1.09691	1.23045	NA	NA	1.5682	3.64345	3.44716	3.47712	0.567276	-0.246205	1	3
Passeriformes	Cisticolidae	Cisticola	Cisticola incanus	1	0	0	0	0	0	0	1	0	0	0	0	0	0	LC	0	0	1.02119	NA	NA	NA	NA	NA	NA	NA	0.30103	3.14613	3.14613	2.8451	NA	NA	NA	NA
Passeriformes	Cisticolidae	Cisticola	Cisticola juncidis	1	1	1	0	0	1	1	0	0	0	0	0	0	0	LC	0	0	0.887195	0.659203	0.994995	0.469822	1.08814	1.14613	0.778151	NA	3.40088	3.47712	3.47712	3.17609	12.4531	1.09528	3	6
Passeriformes	Cisticolidae	Cisticola	Cisticola lais	1	0	0	0	0	0	0	1	0	0	0	0	0	0	LC	0	0	1.08547	0.477121	NA	NA	NA	NA	NA	NA	2.32222	3.43933	3.43933	3.1383	-20.8241	1.31857	1	5
Passeriformes	Cisticolidae	Cisticola	Cisticola lateralis	1	0	0	0	0	0	0	1	0	0	0	0	0	0	LC	0	0	1.15432	0.352183	NA	NA	NA	NA	NA	NA	2.62118	3.26717	2.97772	3.1383	0.473919	-0.324296	1	3
Passeriformes	Cisticolidae	Cisticola	Cisticola natalensis	1	0	0	0	0	0	1	0	0	0	0	0	0	0	LC	0	0	1.21219	0.544068	NA	NA	NA	1.14613	NA	NA	3.04297	3.38021	NA	NA	-1.86808	0.271396	2	4
Passeriformes	Cisticolidae	Cisticola	Cisticola nigriloris	1	0	0	0	0	0	0	1	0	0	0	0	0	0	LC	0	0	1.24551	0.467361	NA	NA	NA	1.14613	NA	NA	1.43136	3.38021	3.11394	3.24304	-11.0339	1.04273	1	4
Passeriformes	Cisticolidae	Cisticola	Cisticola njombe	1	0	0	0	0	0	0	1	0	0	0	0	0	0	LC	0	0	1.01703	0.439333	NA	0.152288	NA	NA	NA	NA	1.25527	3.47712	3.06819	3.38292	-10.2637	1.0113	1	2
Passeriformes	Cisticolidae	Cisticola	Cisticola robustus	1	0	0	0	0	0	0	1	0	0	0	0	0	0	LC	0	0	1.28668	0.477121	NA	NA	1.14613	1.19033	NA	NA	2.4183	3.43136	3.17609	3.29003	-0.778933	-0.1085	1	7
Passeriformes	Cisticolidae	Cisticola	Cisticola textrix	1	0	0	0	0	0	0	1	0	0	0	0	0	0	LC	0	0	0.954243	0.531479	NA	NA	NA	NA	NA	NA	2.0607	3.30103	3.30103	3	NA	NA	NA	NA
Passeriformes	Cisticolidae	Cisticola	Cisticola tinniens	1	0	0	0	0	0	0	1	0	0	0	0	0	0	LC	0	0	1.02119	0.511883	NA	NA	1.14613	NA	NA	NA	2.40654	3.5563	3.5563	3.25527	-6.81002	0.833149	1	3
Passeriformes	Cisticolidae	Cisticola	Cisticola troglodytes	1	0	0	0	0	0	0	1	0	0	0	0	0	0	LC	0	0	NA	NA	NA	NA	NA	NA	NA	NA	2.3032	3.34242	NA	NA	3.20228	0.505459	1	2
Passeriformes	Certhiidae	Cistothorus	Cistothorus apolinari	0	0	0	0	1	0	0	0	0	0	0	1	0	0	EN	3	1	1.24797	0.30103	NA	NA	NA	NA	NA	NA	1.04139	3.59106	3.14613	3.50515	4.16333	0.619441	NA	2
Passeriformes	Certhiidae	Cistothorus	Cistothorus meridae	0	0	0	0	1	0	0	0	0	0	0	1	0	0	LC	0	0	NA	NA	NA	NA	NA	NA	NA	NA	0.60206	3.61278	3.04139	3.55023	NA	NA	NA	NA
Passeriformes	Certhiidae	Cistothorus	Cistothorus palustris	0	0	0	1	1	0	0	0	0	0	0	0	0	0	LC	0	0	1.01508	0.665769	1.01795	0.113943	1.13988	1.11394	NA	NA	2.88536	3.39794	3.39794	3.09691	41.6567	1.61968	NA	NA
Passeriformes	Certhiidae	Cistothorus	Cistothorus platensis	0	0	0	1	1	0	0	0	0	0	0	0	0	0	LC	0	0	0.90309	0.789016	0.99987	0.158362	1.13566	1.11394	NA	NA	3.01912	3.60206	3.60206	3.30103	-8.3973	0.92414	NA	NA
Coraciiformes	Halcyonidae	Cittura	Cittura cyanotis	0	1	0	0	0	0	0	0	1	0	0	0	0	0	NT	1	0	NA	NA	NA	NA	NA	NA	NA	NA	1.716	3	NA	NA	0.378195	-0.422284	2	2
Cuculiformes	Cuculidae	Clamator	Clamator coromandus	0	0	1	0	0	0	1	0	0	0	0	0	0	0	LC	0	0	1.86034	NA	NA	0.886491	NA	NA	NA	NA	2.80686	3.38917	3.38917	3.08814	25.7762	1.41122	2	3
Columbiformes	Columbidae	Claravis	Claravis godefrida	0	0	0	0	1	0	0	0	0	0	0	1	0	0	CR	4	1	NA	0.30103	NA	0.579784	NA	NA	NA	NA	2.04532	3.14613	3.14613	2.8451	-23.1234	1.36405	2	2
Columbiformes	Columbidae	Claravis	Claravis mondetoura	0	0	0	0	1	0	0	0	0	0	0	1	0	0	LC	0	0	1.96379	NA	NA	NA	NA	NA	NA	NA	1.91381	3.47712	3.32222	3.29003	-6.7465	0.829079	NA	NA
Columbiformes	Columbidae	Claravis	Claravis pretiosa	0	0	0	0	1	0	0	0	0	0	0	1	0	0	LC	0	0	1.8293	0.30103	NA	0.579784	1.16137	1.0607	NA	NA	3.21032	3.32222	3.32222	3.02119	-4.07783	0.61043	NA	NA
Passeriformes	Furnariidae	Clibanornis	Clibanornis dendrocolaptoides	0	0	0	0	1	0	0	0	0	0	0	1	0	0	NT	1	0	1.72016	NA	NA	NA	NA	NA	NA	NA	1.81954	3.07918	3.07918	2.77815	-25.2	1.4014	1	2
Passeriformes	Climacteridae	Climacteris	Climacteris erythrops	0	1	0	0	0	0	0	0	1	0	0	0	0	0	LC	0	0	1.35889	0.367977	0.544068	NA	1.23045	1.39794	1.07918	64.1572	1.78533	3.17609	3.17609	2.87506	-30.2387	1.48056	NA	NA
Coraciiformes	Halcyonidae	Clytoceyx	Clytoceyx rex	0	1	0	0	0	0	0	0	1	0	0	0	0	0	LC	0	0	2.45637	NA	NA	NA	NA	NA	NA	NA	1.60206	3.38021	NA	NA	-7.13504	0.853397	4	3
Passeriformes	Thamnophilidae	Clytoctantes	Clytoctantes alixii	0	0	0	0	1	0	0	0	0	0	0	1	0	0	EN	3	1	NA	NA	NA	NA	NA	NA	NA	NA	1.36173	3.07918	3	2.8451	NA	NA	NA	1
Trochiliformes	Trochilidae	Clytolaema	Clytolaema rubricauda	0	0	0	0	1	0	0	0	0	0	0	1	0	0	LC	0	0	0.812913	0.30103	NA	NA	NA	NA	NA	NA	1.87506	3	3	2.69897	-16.4814	1.21699	NA	NA
Passeriformes	Maluridae	Clytomyias	Clytomyias insignis	0	1	0	0	0	0	0	0	1	0	0	0	0	0	LC	0	0	1.11394	NA	NA	NA	NA	NA	NA	NA	1.73239	3.47712	3	3.39794	-7.13504	0.853397	NA	NA
Passeriformes	Corvidae	Clytorhynchus	Clytorhynchus nigrogularis	0	0	0	0	0	1	0	0	0	0	0	0	1	0	VU	2	1	NA	NA	NA	NA	NA	NA	NA	NA	1.25527	3.07918	3.07918	2.77815	-17.3051	1.23817	NA	2
Passeriformes	Corvidae	Clytorhynchus	Clytorhynchus sanctaecrucis	0	1	0	0	0	0	0	0	1	0	0	0	0	0	EN	3	1	NA	NA	NA	NA	NA	NA	NA	NA	NA	2.69897	2.69897	2.39794	NA	NA	NA	NA
Passeriformes	Corvidae	Clytorhynchus	Clytorhynchus vitiensis	0	0	0	0	0	1	0	0	0	0	0	0	1	0	LC	0	0	1.46538	0.30103	NA	NA	NA	NA	NA	NA	1.54407	3.07918	3.07918	2.77815	-17.4886	1.24276	NA	NA
Passeriformes	Passeridae	Clytospiza	Clytospiza monteiri	1	0	0	0	0	0	0	1	0	0	0	0	0	0	LC	0	0	1.18752	0.726999	1.02803	0.0899051	1.11394	1.30103	NA	NA	2.35218	3.17609	NA	NA	1.32375	0.121805	3	4
Passeriformes	Tyrannidae	Cnemarchus	Cnemarchus erythropygius	0	0	0	0	1	0	0	0	0	0	0	1	0	0	LC	0	0	NA	NA	NA	NA	NA	NA	NA	NA	1.73239	3.63347	3.16137	3.55328	-9.63822	0.983997	NA	NA
Passeriformes	Corvidae	Cnemophilus	Cnemophilus loriae	0	1	0	0	0	0	0	0	1	0	0	0	0	0	LC	0	0	1.91027	0	NA	1.05308	1.41497	NA	NA	NA	1.44716	3.47712	3.17609	3.35218	-6.88926	0.838173	NA	NA
Passeriformes	Corvidae	Cnemophilus	Cnemophilus macgregorii	0	1	0	0	0	0	0	0	1	0	0	0	0	0	LC	0	0	1.97924	0	NA	NA	1.41497	1.47712	NA	NA	1.32222	3.56229	3.19033	3.45864	-6.53935	0.815535	NA	NA
Passeriformes	Fringillidae	Cnemoscopus	Cnemoscopus rubrirostris	0	0	0	0	1	0	0	0	0	0	0	1	0	0	LC	0	0	1.29003	NA	NA	NA	NA	NA	NA	NA	1.76343	3.52504	3.32222	3.36173	-2.77869	0.44384	2	1
Passeriformes	Tyrannidae	Cnemotriccus	Cnemotriccus fuscatus	0	0	0	0	1	0	0	0	0	0	0	1	0	0	LC	0	0	1.11394	0.477121	NA	0.394452	NA	NA	NA	NA	3.16256	2.95424	2.95424	2.65321	-12.0496	1.08097	NA	NA
Passeriformes	Tyrannidae	Cnipodectes	Cnipodectes subbrunneus	0	0	0	0	1	0	0	0	0	0	0	1	0	0	LC	0	0	1.36549	NA	NA	NA	NA	NA	NA	NA	2.44716	3.07918	NA	NA	0.378227	-0.422247	NA	NA
Passeriformes	Tyrannidae	Cnipodectes	Cnipodectes superrufus	0	0	0	0	1	0	0	0	0	0	0	1	0	0	VU	2	1	NA	NA	NA	NA	NA	NA	NA	NA	NA	2.61278	2.20412	2.51851	NA	NA	NA	NA
Passeriformes	Fringillidae	Coccothraustes	Coccothraustes coccothraustes	0	0	0	0	0	0	1	0	0	0	0	0	0	1	LC	0	0	1.75051	0.60206	0.60206	0.58995	1.14613	1.14613	1.07918	NA	3.24204	3.34242	NA	NA	47.6542	1.6781	NA	NA
Cuculiformes	Coccyzidae	Coccyzus	Coccyzus cinereus	0	0	0	0	1	0	0	0	0	0	0	1	0	0	LC	0	0	1.65706	0.439333	NA	NA	NA	NA	NA	NA	2.45939	2.95424	NA	NA	-32.3529	1.50991	NA	NA
Cuculiformes	Coccyzidae	Coccyzus	Coccyzus erythropthalmus	0	0	0	1	0	0	0	0	0	0	1	0	0	0	LC	0	0	1.7332	0.564271	0.564271	0.799341	1.01072	1.19033	NA	NA	2.81889	3.30103	NA	NA	43.7085	1.64057	NA	NA
Cuculiformes	Coccyzidae	Coccyzus	Coccyzus euleri	0	0	0	0	1	0	0	0	0	0	0	1	0	0	LC	0	0	1.77269	0.30103	NA	NA	NA	NA	NA	NA	3.03743	2.95424	2.95424	2.65321	-10.1397	1.00602	NA	NA
Cuculiformes	Coccyzidae	Coccyzus	Coccyzus lansbergi	0	0	0	0	1	0	0	0	0	0	0	1	0	0	LC	0	0	1.6721	0.39794	NA	NA	NA	1.02119	NA	NA	1.89209	3.14613	3.14613	2.8451	-1.13462	0.0548493	NA	NA
Cuculiformes	Coccyzidae	Coccyzus	Coccyzus melacoryphus	0	0	0	0	1	0	0	0	0	0	0	1	0	0	LC	0	0	1.72509	0.491362	NA	0.934498	1.0607	0.90309	NA	NA	3.22037	3.44716	3.44716	3.14613	-12.3036	1.09003	NA	NA
Cuculiformes	Coccyzidae	Coccyzus	Coccyzus minor	0	0	0	1	1	0	0	0	0	0	0	0	0	0	LC	0	0	1.82607	0.335792	NA	0.959041	NA	NA	NA	NA	2.53908	3.11394	3.11394	2.81291	22.4905	1.352	NA	NA
Cuculiformes	Coccyzidae	Coccyzus	Coccyzus pumilus	0	0	0	0	1	0	0	0	0	0	0	1	0	0	LC	0	0	1.59218	0.39794	NA	NA	1.07918	1.0607	NA	NA	2.06819	3.41497	3.41497	3.11394	1.51284	0.179794	NA	NA
Ciconiiformes	Ardeidae	Cochlearius	Cochlearius cochlearius	0	0	0	0	1	0	0	0	0	0	0	1	0	0	LC	0	0	2.7796	0.439333	NA	1.51188	1.44326	NA	1.38021	NA	3.17085	2.81291	2.81291	2.51188	-1.61934	0.209339	5	6
Passeriformes	Muscicapidae	Cochoa	Cochoa azurea	0	0	1	0	0	0	0	0	0	1	0	0	0	0	VU	2	1	NA	0.30103	NA	NA	NA	NA	NA	NA	1.34242	3.47712	3.32222	3.29003	-7.2035	0.857544	NA	1
Passeriformes	Muscicapidae	Cochoa	Cochoa beccarii	0	0	1	0	0	0	0	0	0	1	0	0	0	0	VU	2	1	NA	NA	NA	NA	NA	NA	NA	NA	1.69897	3.34242	3.07918	3.20412	-0.5	-0.30103	1	1
Passeriformes	Muscicapidae	Cochoa	Cochoa purpurea	0	0	1	0	0	0	1	0	0	0	0	0	0	0	LC	0	0	2.01284	0.477121	NA	NA	NA	NA	NA	NA	2.4133	3.47712	3.41497	3.23045	26.8688	1.42925	NA	NA
Passeriformes	Muscicapidae	Cochoa	Cochoa viridis	0	0	1	0	0	0	1	0	0	0	0	0	0	0	LC	0	0	2.07737	0.477121	NA	NA	NA	NA	NA	NA	2.3962	3.25527	3.04139	3.09691	26.7955	1.42806	NA	NA
Trochiliformes	Trochilidae	Coeligena	Coeligena bonapartei	0	0	0	0	1	0	0	0	0	0	0	1	0	0	LC	0	0	0.818446	0.30103	NA	NA	NA	NA	NA	NA	1.32222	3.50515	3.25527	3.36173	4.16333	0.619441	NA	NA
Trochiliformes	Trochilidae	Coeligena	Coeligena coeligena	0	0	0	0	1	0	0	0	0	0	0	1	0	0	LC	0	0	0.792392	0.30103	NA	NA	NA	NA	NA	NA	2.11394	3.41497	3.04139	3.31175	-9.56094	0.9805	NA	NA
Trochiliformes	Trochilidae	Coeligena	Coeligena helianthea	0	0	0	0	1	0	0	0	0	0	0	1	0	0	LC	0	0	0.79588	0.30103	NA	NA	NA	NA	NA	NA	1.27875	3.51851	3.14613	3.41497	4.16333	0.619441	NA	NA
Trochiliformes	Trochilidae	Coeligena	Coeligena iris	0	0	0	0	1	0	0	0	0	0	0	1	0	0	LC	0	0	0.908485	NA	NA	NA	NA	NA	NA	NA	1.34242	3.51851	3.20412	3.39794	-3.62277	0.55904	NA	NA
Trochiliformes	Trochilidae	Coeligena	Coeligena lutetiae	0	0	0	0	1	0	0	0	0	0	0	1	0	0	LC	0	0	0.819544	0.30103	NA	NA	NA	NA	NA	NA	1.41497	3.5563	3	3.49136	-0.378776	-0.421618	NA	NA
Trochiliformes	Trochilidae	Coeligena	Coeligena phalerata	0	0	0	0	1	0	0	0	0	0	0	1	0	0	LC	0	0	NA	NA	NA	NA	NA	NA	NA	NA	0.477121	3.5682	3.36173	3.40654	NA	NA	NA	NA
Trochiliformes	Trochilidae	Coeligena	Coeligena prunellei	0	0	0	0	1	0	0	0	0	0	0	1	0	0	VU	2	1	0.851258	NA	NA	NA	NA	NA	NA	NA	0.845098	3.44716	3.25527	3.27875	NA	NA	NA	3
Trochiliformes	Trochilidae	Coeligena	Coeligena torquata	0	0	0	0	1	0	0	0	0	0	0	1	0	0	LC	0	0	0.819544	0.30103	NA	NA	NA	NA	NA	NA	2.02119	3.47712	2.90309	3.41497	-9.55813	0.980373	NA	NA
Trochiliformes	Trochilidae	Coeligena	Coeligena violifer	0	0	0	0	1	0	0	0	0	0	0	1	0	0	LC	0	0	0.851258	NA	NA	NA	NA	NA	NA	NA	1.70757	3.5682	3.38021	3.39794	-15.1526	1.18049	NA	NA
Ciconiiformes	Scolopacidae	Coenocorypha	Coenocorypha pusilla	0	1	0	0	0	0	0	0	1	0	0	0	0	0	VU	2	1	1.90956	0.30103	NA	1.20683	1.26717	1.37107	NA	NA	0.477121	2.45788	2.45788	2.15685	-45	1.65321	3	2
Passeriformes	Fringillidae	Coereba	Coereba flaveola	0	0	0	0	1	0	0	0	0	0	0	1	0	0	LC	0	0	0.991226	0.352183	0.750123	0.146128	1.09691	1.23679	NA	NA	3.17551	3.41497	3.41497	3.11394	-6.21777	0.793635	4	10
Piciformes	Picidae	Colaptes	Colaptes atricollis	0	0	0	0	1	0	0	0	0	0	0	1	0	0	LC	0	0	1.91116	NA	NA	NA	NA	NA	NA	NA	1.62325	3.60206	3.54407	3.35218	NA	NA	NA	NA
Piciformes	Picidae	Colaptes	Colaptes auratus	0	0	0	1	1	0	0	0	0	0	0	0	0	0	LC	0	0	2.11059	0.811072	0.987163	0.845098	1.10123	1.42325	1.25527	NA	3.29226	3.60206	3.60206	3.30103	34.2208	1.53429	NA	NA
Piciformes	Picidae	Colaptes	Colaptes campestris	0	0	0	0	1	0	0	0	0	0	0	1	0	0	LC	0	0	2.21319	0.653213	NA	0.913814	NA	NA	NA	NA	2.86094	2.77815	NA	NA	-21.8721	1.33989	NA	NA
Piciformes	Picidae	Colaptes	Colaptes chrysoides	0	0	0	1	0	0	0	0	0	0	1	0	0	0	LC	0	0	2.04532	0.60206	NA	NA	1.04139	1.38917	NA	NA	1.90309	2.95424	2.95424	2.65321	27.9144	1.44583	NA	NA
Piciformes	Picidae	Colaptes	Colaptes melanochloros	0	0	0	0	1	0	0	0	0	0	0	1	0	0	LC	0	0	2.05308	0.60206	NA	0.869232	NA	NA	NA	NA	2.93247	3.47712	NA	NA	-20.6746	1.31544	NA	NA
Piciformes	Picidae	Colaptes	Colaptes punctigula	0	0	0	0	1	0	0	0	0	0	0	1	0	0	LC	0	0	1.82478	NA	NA	0.690196	NA	NA	NA	NA	2.71684	3.20412	3.20412	2.90309	-9.31657	0.969256	NA	NA
Piciformes	Picidae	Colaptes	Colaptes rupicola	0	0	0	0	1	0	0	0	0	0	0	1	0	0	LC	0	0	2.24221	0.60206	NA	0.892095	NA	NA	NA	NA	2.15229	3.69897	NA	NA	-15.0597	1.17782	NA	NA
Trochiliformes	Trochilidae	Colibri	Colibri coruscans	0	0	0	0	1	0	0	0	0	0	0	1	0	0	LC	0	0	0.851258	0.30103	NA	NA	NA	NA	NA	NA	2.32634	3.65321	3.44716	3.49136	-9.06904	0.957561	NA	NA
Trochiliformes	Trochilidae	Colibri	Colibri delphinae	0	0	0	0	1	0	0	0	0	0	0	1	0	0	LC	0	0	0.78533	0.30103	NA	-0.173925	NA	NA	NA	NA	2.43933	3.44716	3.43136	3.16137	-8.79709	0.944339	2	5
Trochiliformes	Trochilidae	Colibri	Colibri serrirostris	0	0	0	0	1	0	0	0	0	0	0	1	0	0	LC	0	0	0.80956	0.30103	NA	NA	NA	NA	NA	NA	2.52763	3.17609	2.69897	3.09691	-16.0126	1.20446	NA	NA
Trochiliformes	Trochilidae	Colibri	Colibri thalassinus	0	0	0	0	1	0	0	0	0	0	0	1	0	0	LC	0	0	0.690196	0.30103	0.477121	-0.113509	1.21748	1.38021	NA	NA	2.35793	3.47712	3.39794	3.24304	-1.15564	0.0628223	NA	NA
Galliformes	Odontophoridae	Colinus	Colinus cristatus	0	0	0	0	1	0	0	0	0	0	0	1	0	0	LC	0	0	2.11727	1.07918	NA	1.01703	1.35218	NA	NA	NA	2.50786	3.50515	3.50515	3.20412	4.17399	0.620551	NA	NA
Galliformes	Odontophoridae	Colinus	Colinus nigrogularis	0	0	0	0	1	0	0	0	0	0	0	1	0	0	LC	0	0	2.13033	NA	NA	0.959041	1.37107	NA	NA	NA	1.4624	2.69897	2.69897	2.39794	18.0795	1.25719	NA	NA
Galliformes	Odontophoridae	Colinus	Colinus virginianus	0	0	0	1	1	0	0	0	0	0	0	0	0	0	NT	1	0	2.1959	1.14106	1.23797	1.04139	1.31175	NA	1.07918	25.8416	2.82995	3.39794	3.39794	3.09691	25.4134	1.40506	NA	NA
Coliiformes	Coliidae	Colius	Colius castanotus	1	0	0	0	0	0	0	1	0	0	0	0	0	0	LC	0	0	1.78781	0.412461	NA	NA	NA	NA	NA	NA	1.59106	3.30103	3.30103	3	NA	NA	NA	NA
Coliiformes	Coliidae	Colius	Colius leucocephalus	1	0	0	0	0	0	0	1	0	0	0	0	0	0	LC	0	0	1.53148	0.477121	NA	NA	NA	NA	NA	NA	1.87506	3.14613	NA	NA	NA	NA	NA	NA
Coliiformes	Coliidae	Colius	Colius striatus	1	0	0	0	0	0	0	1	0	0	0	0	0	0	LC	0	0	1.73799	0.329059	0.630089	0.431364	1.07918	1.24304	1.25527	71.5641	3.02119	3.44716	3.44716	3.14613	-3.38578	0.529659	5	6
Apodiformes	Apodidae	Collocalia	Collocalia bartschi	0	0	0	0	0	1	0	0	0	0	0	0	1	0	EN	3	1	0.869232	0	0	NA	NA	1.54407	NA	NA	NA	2.77815	2.77815	2.47712	18.6667	1.27107	1	4
Apodiformes	Apodidae	Collocalia	Collocalia brevirostris	0	0	1	0	0	0	1	0	0	0	0	0	0	0	LC	0	0	1.07918	0.30103	NA	0.357935	NA	NA	NA	NA	2.51851	3.66039	3.48785	3.48252	26.8688	1.42925	1	4
Apodiformes	Apodidae	Collocalia	Collocalia esculenta	0	1	1	0	0	0	0	0	0	0	0	0	0	0	LC	0	0	0.907143	0.264818	0.565848	0.0681859	1.3457	1.58659	NA	NA	2.8848	3.65321	3.65321	3.35218	-4.9785	0.697098	1	3
Apodiformes	Apodidae	Collocalia	Collocalia fuciphaga	0	0	1	0	0	0	0	0	0	1	0	0	0	0	LC	0	0	1.07918	0.30103	NA	0.0881361	1.36798	1.64015	NA	NA	2.49136	3.44716	3.44716	3.14613	3.68251	0.566144	1	3
Apodiformes	Apodidae	Collocalia	Collocalia hirundinacea	0	1	0	0	0	0	0	0	1	0	0	0	0	0	LC	0	0	0.954243	0	NA	NA	NA	NA	NA	NA	1.75587	3.60206	NA	NA	-7.13504	0.853397	NA	NA
Apodiformes	Apodidae	Collocalia	Collocalia infuscata	0	1	0	0	0	0	0	0	1	0	0	0	0	0	LC	0	0	NA	NA	NA	NA	NA	NA	NA	NA	1.75587	3.39794	3.39794	3.09691	-3.02981	0.481416	NA	NA
Apodiformes	Apodidae	Collocalia	Collocalia mearnsi	0	0	1	0	0	0	0	0	0	1	0	0	0	0	LC	0	0	NA	0.60206	NA	NA	NA	NA	NA	NA	1.87506	3.20412	2.95424	3.0607	8.73053	0.941041	NA	NA
Apodiformes	Apodidae	Collocalia	Collocalia spodiopygius	0	1	0	0	0	0	0	0	1	0	0	0	0	0	LC	0	0	0.90309	0.0791812	0.0791812	NA	NA	NA	NA	NA	2.22531	3.27646	3.27646	2.97543	-15.2088	1.1821	NA	NA
Apodiformes	Apodidae	Collocalia	Collocalia unicolor	0	0	1	0	0	0	0	0	0	1	0	0	0	0	LC	0	0	1.04139	0.30103	0.60206	NA	NA	NA	NA	NA	1.716	3.34242	NA	NA	14.131	1.15017	NA	NA
Apodiformes	Apodidae	Collocalia	Collocalia vanikorensis	0	1	0	0	0	0	0	0	1	0	0	0	0	0	LC	0	0	0.963788	0.0791812	NA	-0.0409586	NA	1.54407	NA	NA	2.47857	3.20412	NA	NA	-6.74023	0.828675	NA	NA
Passeriformes	Corvidae	Colluricincla	Colluricincla harmonica	0	1	0	0	0	0	0	0	1	0	0	0	0	0	LC	0	0	1.82595	0.463893	0.706931	NA	1.22789	1.23045	1.47712	NA	2.98632	3.23045	3.23045	2.92942	-14.6521	1.1659	NA	NA
Passeriformes	Corvidae	Colluricincla	Colluricincla megarhyncha	0	1	0	0	0	0	0	0	1	0	0	0	0	0	LC	0	0	1.56532	0.364864	0.540955	NA	1.21748	1	NA	NA	2.47422	3.36173	3.36173	3.0607	-9.22984	0.965194	NA	NA
Passeriformes	Corvidae	Colluricincla	Colluricincla sanghirensis	0	1	0	0	0	0	0	0	1	0	0	0	0	0	CR	4	1	1.5563	NA	NA	NA	NA	NA	NA	NA	NA	3	2.62839	2.89625	NA	NA	NA	1
Passeriformes	Corvidae	Colluricincla	Colluricincla umbrina	0	1	0	0	0	0	0	0	1	0	0	0	0	0	LC	0	0	1.66276	NA	NA	NA	NA	NA	NA	NA	1.25527	3.33244	2.87506	3.2492	-4.99109	0.698196	NA	NA
Passeriformes	Tyrannidae	Colonia	Colonia colonus	0	0	0	0	1	0	0	0	0	0	0	1	0	0	LC	0	0	1.22703	0.39794	NA	NA	NA	NA	NA	NA	2.94349	3.25527	NA	NA	-8.82759	0.945842	NA	NA
Passeriformes	Tyrannidae	Colorhamphus	Colorhamphus parvirostris	0	0	0	0	1	0	0	0	0	0	0	1	0	0	LC	0	0	0.929419	0.477121	NA	NA	NA	NA	NA	NA	1.91908	3	NA	NA	NA	NA	NA	NA
Columbiformes	Columbidae	Columba	Columba albinucha	1	0	0	0	0	0	0	1	0	0	0	0	0	0	NT	1	0	2.4843	0	NA	NA	NA	NA	NA	NA	1.34242	3.25527	3.04139	3.09691	-0.945728	-0.0242339	2	1
Columbiformes	Columbidae	Columba	Columba albitorques	1	0	0	0	0	0	0	1	0	0	0	0	0	0	LC	0	0	2.4183	0.30103	NA	NA	1.20412	1.4624	NA	NA	1.76343	3.64345	3.41497	3.49136	15.6951	1.19576	1	5
Columbiformes	Columbidae	Columba	Columba araucana	0	0	0	0	1	0	0	0	0	0	0	1	0	0	LC	0	0	NA	NA	NA	NA	NA	NA	NA	NA	1.80618	3	NA	NA	-29.6348	1.4718	NA	NA
Columbiformes	Columbidae	Columba	Columba arquatrix	1	0	0	0	0	0	0	1	0	0	0	0	0	0	LC	0	0	2.56378	0	NA	1.20952	1.23045	1.27875	NA	NA	2.36736	3.50515	3.4624	3.24304	-3.34462	0.524346	3	4
Columbiformes	Columbidae	Columba	Columba caribaea	0	0	0	0	1	0	0	0	0	0	0	1	0	0	VU	2	1	2.39794	0.30103	NA	NA	NA	NA	NA	NA	0.69897	3.30103	3.26717	3.03141	NA	NA	NA	2
Columbiformes	Columbidae	Columba	Columba cayennensis	0	0	0	0	1	0	0	0	0	0	0	1	0	0	LC	0	0	2.33646	0	NA	1.14922	NA	NA	NA	NA	3.21617	3.32222	3.32222	3.02119	-10.2036	1.00876	NA	NA
Columbiformes	Columbidae	Columba	Columba corensis	0	0	0	0	1	0	0	0	0	0	0	1	0	0	LC	0	0	2.43775	0	NA	NA	NA	NA	NA	NA	1.57978	2.60206	2.60206	2.30103	NA	NA	NA	NA
Columbiformes	Columbidae	Columba	Columba delegorguei	1	0	0	0	0	0	0	1	0	0	0	0	0	0	LC	0	0	2.15685	0.30103	NA	NA	NA	NA	NA	NA	1.86332	3.44716	NA	NA	-3.40219	0.531758	4	4
Columbiformes	Columbidae	Columba	Columba elphinstonii	0	0	1	0	0	0	0	0	0	1	0	0	0	0	VU	2	1	2.57864	0	NA	1.24055	NA	NA	NA	NA	1.66276	3.30103	NA	NA	16.4955	1.21737	3	2
Columbiformes	Columbidae	Columba	Columba fasciata	0	0	0	1	1	0	0	0	0	0	0	0	0	0	LC	0	0	2.54469	0.124939	0.425969	1.20683	1.27875	1.47712	NA	NA	2.79449	3.59106	NA	NA	10.0331	1.00144	NA	NA
Columbiformes	Columbidae	Columba	Columba flavirostris	0	0	0	1	1	0	0	0	0	0	0	0	0	0	LC	0	0	2.52504	0	0.30103	1.19033	NA	NA	NA	NA	2.25042	3.33041	NA	NA	22.1518	1.34541	NA	NA
Columbiformes	Columbidae	Columba	Columba goodsoni	0	0	0	0	1	0	0	0	0	0	0	1	0	0	LC	0	0	NA	NA	NA	NA	NA	NA	NA	NA	1.44716	3.17609	NA	NA	1.55543	0.191849	NA	NA
Columbiformes	Columbidae	Columba	Columba guinea	1	0	0	0	0	0	0	1	0	0	0	0	0	0	LC	0	0	2.50651	0.30103	0.778151	1.19866	1.19033	1.33244	NA	NA	3.13862	3.47712	3.47712	3.17609	0.109086	-0.962231	3	6
Columbiformes	Columbidae	Columba	Columba hodgsonii	0	0	0	0	0	0	1	0	0	0	0	0	0	1	LC	0	0	NA	0	NA	NA	NA	NA	NA	NA	2.3962	3.60206	3.34242	3.4624	27.0289	1.43183	2	1
Columbiformes	Columbidae	Columba	Columba iriditorques	1	0	0	0	0	0	0	1	0	0	0	0	0	0	LC	0	0	2.08636	0	NA	NA	NA	NA	NA	NA	2.47129	3.17609	3.17609	2.87506	-0.270309	-0.56814	2	1
Columbiformes	Columbidae	Columba	Columba junoniae	1	0	0	0	0	0	0	1	0	0	0	0	0	0	NT	1	0	NA	0	NA	1.29667	NA	NA	NA	NA	0.69897	3.20412	NA	NA	28.4284	1.45375	NA	3
Columbiformes	Columbidae	Columba	Columba larvata	1	0	0	0	0	0	0	1	0	0	0	0	0	0	LC	0	0	2.06911	0.30103	NA	0.892095	1.20412	1.31175	NA	NA	2.61066	3.50515	3.50515	3.20412	-1.95474	0.291089	4	5
Columbiformes	Columbidae	Columba	Columba leucocephala	0	0	0	1	1	0	0	0	0	0	0	0	0	0	NT	1	0	2.36596	0.30103	NA	NA	NA	NA	NA	NA	2.11727	3.17609	3.17609	2.87506	23.7333	1.37536	NA	NA
Columbiformes	Columbidae	Columba	Columba leuconota	0	0	0	0	0	0	1	0	0	0	0	0	0	1	LC	0	0	2.44871	0.30103	NA	1.23805	1.25527	NA	NA	NA	2.51188	3.69897	3.30103	3.60206	27.1404	1.43362	3	1
Columbiformes	Columbidae	Columba	Columba maculosa	0	0	0	0	1	0	0	0	0	0	0	1	0	0	LC	0	0	2.51388	0.176091	NA	NA	NA	NA	NA	NA	2.50243	3.62325	NA	NA	-20.6284	1.31447	NA	NA
Columbiformes	Columbidae	Columba	Columba mayeri	1	0	0	0	0	0	0	1	0	0	0	0	0	0	EN	3	1	2.46389	0.170262	0.568202	NA	NA	1.36173	1.03743	NA	0.30103	2.90309	2.69897	2.74036	NA	NA	NA	2
Columbiformes	Columbidae	Columba	Columba nigrirostris	0	0	0	0	1	0	0	0	0	0	0	1	0	0	LC	0	0	2.25285	0	NA	NA	NA	NA	NA	NA	1.92942	3.17609	NA	NA	13.3836	1.12657	NA	NA
Columbiformes	Columbidae	Columba	Columba oenas	0	0	0	0	0	0	1	0	0	0	0	0	0	1	LC	0	0	2.4604	0.30103	0.845098	1.22272	1.23045	1.39794	1.07918	NA	2.89432	3.36173	NA	NA	43.8958	1.64242	NA	NA
Columbiformes	Columbidae	Columba	Columba oenops	0	0	0	0	1	0	0	0	0	0	0	1	0	0	VU	2	1	2.44091	NA	NA	NA	NA	NA	NA	NA	1.07918	3.38021	3.19033	3.21085	-5.20114	0.716099	2	4
Columbiformes	Columbidae	Columba	Columba pallidiceps	0	1	0	0	0	0	0	0	1	0	0	0	0	0	VU	2	1	2.66181	NA	NA	NA	NA	NA	NA	NA	1.68124	3.11394	NA	NA	-5.68146	0.75446	NA	2
Columbiformes	Columbidae	Columba	Columba picturata	1	0	0	0	0	0	0	1	0	0	0	0	0	0	LC	0	0	2.21748	0.30103	NA	NA	NA	NA	NA	NA	2.02938	3.30103	3.30103	3	-22.0843	1.34408	3	4
Columbiformes	Columbidae	Columba	Columba plumbea	0	0	0	0	1	0	0	0	0	0	0	1	0	0	LC	0	0	2.27416	NA	NA	1.15229	NA	NA	NA	NA	2.94743	3.27875	3.23045	3.02119	-9.65717	0.98485	NA	NA
Columbiformes	Columbidae	Columba	Columba pulchricollis	0	0	1	0	0	0	1	0	0	0	0	0	0	0	LC	0	0	2.51851	0.09691	NA	NA	1.34242	1.47712	NA	NA	2.21219	3.50515	3.49136	3.21748	27.1811	1.43427	3	2
Columbiformes	Columbidae	Columba	Columba punicea	0	0	1	0	0	0	0	0	0	1	0	0	0	0	VU	2	1	2.64345	0.09691	NA	1.23805	NA	NA	NA	NA	2.49969	3.20412	3.20412	2.90309	24.581	1.3906	2	5
Columbiformes	Columbidae	Columba	Columba rupestris	0	0	0	0	0	0	1	0	0	0	0	0	0	1	LC	0	0	NA	0.30103	NA	NA	NA	NA	NA	NA	3.19811	3.74036	NA	NA	31.7947	1.50236	3	2
Columbiformes	Columbidae	Columba	Columba sjostedti	1	0	0	0	0	0	0	1	0	0	0	0	0	0	LC	0	0	NA	0	NA	NA	NA	NA	NA	NA	1.17609	3.39794	3.17609	3.24304	4.92225	0.692164	2	1
Columbiformes	Columbidae	Columba	Columba speciosa	0	0	0	0	1	0	0	0	0	0	0	1	0	0	LC	0	0	2.46015	0	NA	1.22531	NA	1.21748	NA	NA	3.10449	3.18298	3.18298	2.88195	-7.81391	0.892868	NA	NA
Columbiformes	Columbidae	Columba	Columba subvinacea	0	0	0	0	1	0	0	0	0	0	0	1	0	0	VU	2	1	2.21484	0	NA	NA	NA	NA	NA	NA	2.94743	3.44716	NA	NA	-8.18814	0.913185	NA	NA
Columbiformes	Columbidae	Columba	Columba thomensis	1	0	0	0	0	0	0	1	0	0	0	0	0	0	EN	3	1	2.54407	NA	NA	NA	NA	NA	NA	NA	0.30103	3.30621	3.30621	3.00518	NA	NA	NA	2
Columbiformes	Columbidae	Columba	Columba unicincta	1	0	0	0	0	0	0	1	0	0	0	0	0	0	LC	0	0	2.55388	0	NA	NA	NA	NA	NA	NA	2.48996	3.20412	NA	NA	-0.467448	-0.330267	3	2
Columbiformes	Columbidae	Columba	Columba vitiensis	0	1	1	0	0	0	0	0	0	0	0	0	0	0	LC	0	0	2.65297	0	NA	NA	1.25527	1.32222	NA	NA	2.54777	3.43933	NA	NA	-9.72251	0.987779	5	3
Columbiformes	Columbidae	Columbina	Columbina buckleyi	0	0	0	0	1	0	0	0	0	0	0	1	0	0	LC	0	0	1.75587	NA	NA	NA	NA	NA	NA	NA	1.38021	3	NA	NA	-1.63976	0.214779	NA	NA
Columbiformes	Columbidae	Columbina	Columbina cyanopis	0	0	0	0	1	0	0	0	0	0	0	1	0	0	CR	4	1	NA	NA	NA	NA	NA	NA	NA	NA	1.99123	2.90309	2.90309	2.60206	NA	NA	NA	1
Columbiformes	Columbidae	Columbina	Columbina inca	0	0	0	1	1	0	0	0	0	0	0	0	0	0	LC	0	0	1.67669	0.30103	0.954243	0.531479	1.13033	1.17609	NA	NA	2.62118	3.47712	NA	NA	22.7063	1.35615	NA	NA
Columbiformes	Columbidae	Columbina	Columbina minuta	0	0	0	0	1	0	0	0	0	0	0	1	0	0	LC	0	0	1.49136	0.335792	NA	0.462398	1.11394	NA	NA	NA	2.99432	3.32222	3.32222	3.02119	-7.43342	0.871188	NA	NA
Columbiformes	Columbidae	Columbina	Columbina passerina	0	0	0	1	1	0	0	0	0	0	0	0	0	0	LC	0	0	1.53782	0.30103	0.69897	0.491362	1.13033	1.04139	NA	NA	3.0187	3.4624	3.4624	3.16137	17.5513	1.24431	NA	NA
Columbiformes	Columbidae	Columbina	Columbina picui	0	0	0	0	1	0	0	0	0	0	0	1	0	0	LC	0	0	1.70757	0.30103	NA	0.531479	NA	NA	NA	NA	2.85248	3.54407	NA	NA	-20.6281	1.31446	NA	NA
Columbiformes	Columbidae	Columbina	Columbina squammata	0	0	0	0	1	0	0	0	0	0	0	1	0	0	LC	0	0	1.716	0.30103	NA	0.568202	NA	NA	NA	NA	2.79657	3.07918	NA	NA	-16.8761	1.22727	NA	NA
Columbiformes	Columbidae	Columbina	Columbina talpacoti	0	0	0	0	1	0	0	0	0	0	0	1	0	0	LC	0	0	1.64933	0.30103	0.69897	0.544068	1.09691	1.0607	NA	NA	3.2584	3.41497	NA	NA	0.595667	-0.224997	NA	NA
Passeriformes	Fringillidae	Compsothraupis	Compsothraupis loricata	0	0	0	0	1	0	0	0	0	0	0	1	0	0	LC	0	0	1.86034	NA	NA	NA	NA	NA	NA	NA	2.30103	3	2.90309	2.77815	NA	NA	NA	NA
Passeriformes	Tyrannidae	Conioptilon	Conioptilon mcilhennyi	0	0	0	0	1	0	0	0	0	0	0	1	0	0	LC	0	0	1.90849	0	NA	NA	NA	NA	NA	NA	1.4624	2.65321	NA	NA	-12.7713	1.10624	NA	NA
Passeriformes	Fringillidae	Conirostrum	Conirostrum albifrons	0	0	0	0	1	0	0	0	0	0	0	1	0	0	LC	0	0	1	NA	NA	NA	NA	NA	NA	NA	2.02119	3.47712	3.17609	3.35218	-9.71176	0.987298	NA	NA
Passeriformes	Fringillidae	Conirostrum	Conirostrum bicolor	0	0	0	0	1	0	0	0	0	0	0	1	0	0	NT	1	0	1.03342	0.30103	NA	0.187521	NA	NA	NA	NA	2.32222	2	2	1.69897	-4.21489	0.624786	NA	NA
Passeriformes	Fringillidae	Conirostrum	Conirostrum cinereum	0	0	0	0	1	0	0	0	0	0	0	1	0	0	LC	0	0	0.977724	0.477121	NA	NA	NA	NA	NA	NA	2.05308	3.65321	3.65321	3.35218	-8.79025	0.944001	NA	NA
Passeriformes	Fringillidae	Conirostrum	Conirostrum ferrugineiventre	0	0	0	0	1	0	0	0	0	0	0	1	0	0	LC	0	0	1.0607	NA	NA	NA	NA	NA	NA	NA	1.51851	3.61278	3.20412	3.51851	-14.7375	1.16842	NA	NA
Passeriformes	Fringillidae	Conirostrum	Conirostrum leucogenys	0	0	0	0	1	0	0	0	0	0	0	1	0	0	LC	0	0	0.845098	NA	NA	NA	NA	NA	NA	NA	1.77085	2.90309	2.90309	2.60206	1.89114	0.276723	NA	NA
Passeriformes	Fringillidae	Conirostrum	Conirostrum margaritae	0	0	0	0	1	0	0	0	0	0	0	1	0	0	VU	2	1	NA	NA	NA	NA	NA	NA	NA	NA	1.44716	2.17609	2.17609	1.87506	NA	NA	NA	NA
Passeriformes	Fringillidae	Conirostrum	Conirostrum rufum	0	0	0	0	1	0	0	0	0	0	0	1	0	0	LC	0	0	1.04139	0.30103	NA	NA	NA	NA	NA	NA	1.23045	3.51851	2.8451	3.46982	4.16333	0.619441	NA	NA
Passeriformes	Fringillidae	Conirostrum	Conirostrum sitticolor	0	0	0	0	1	0	0	0	0	0	0	1	0	0	LC	0	0	1.01703	NA	NA	NA	NA	NA	NA	NA	2.01284	3.54407	3.07918	3.4624	-10.1541	1.00664	NA	NA
Passeriformes	Fringillidae	Conirostrum	Conirostrum speciosum	0	0	0	0	1	0	0	0	0	0	0	1	0	0	LC	0	0	0.924279	NA	NA	NA	NA	NA	NA	NA	2.97681	3.11394	3.11394	2.81291	-12.3615	1.09207	NA	NA
Passeriformes	Fringillidae	Conirostrum	Conirostrum tamarugense	0	0	0	0	1	0	0	0	0	0	0	1	0	0	VU	2	1	1.02119	NA	NA	NA	NA	NA	NA	NA	1	3.61278	3.44716	3.43136	NA	NA	NA	4
Passeriformes	Tyrannidae	Conopias	Conopias albovittata	0	0	0	0	1	0	0	0	0	0	0	1	0	0	LC	0	0	1.38021	0.30103	NA	NA	NA	NA	NA	NA	1.77085	3.13033	NA	NA	9.49627	0.977553	NA	NA
Passeriformes	Tyrannidae	Conopias	Conopias cinchoneti	0	0	0	0	1	0	0	0	0	0	0	1	0	0	VU	2	1	NA	NA	NA	NA	NA	NA	NA	NA	1.82607	3.33244	3.24304	3.10551	-1.90318	0.27948	NA	NA
Passeriformes	Tyrannidae	Conopias	Conopias parva	0	0	0	0	1	0	0	0	0	0	0	1	0	0	LC	0	0	1.32222	0.30103	NA	0.450249	NA	NA	NA	NA	2.5977	3.11394	NA	NA	-1.13455	0.0548248	NA	NA
Passeriformes	Tyrannidae	Conopias	Conopias trivirgata	0	0	0	0	1	0	0	0	0	0	0	1	0	0	LC	0	0	NA	NA	NA	NA	NA	NA	NA	NA	2.41162	2.97772	NA	NA	-15.8967	1.20131	NA	NA
Passeriformes	Conopophagidae	Conopophaga	Conopophaga ardesiaca	0	0	0	0	1	0	0	0	0	0	0	1	0	0	LC	0	0	1.41996	NA	NA	NA	NA	NA	NA	NA	1.51851	3.38917	3.21748	3.21085	-14.9175	1.1737	NA	NA
Passeriformes	Conopophagidae	Conopophaga	Conopophaga aurita	0	0	0	0	1	0	0	0	0	0	0	1	0	0	LC	0	0	1.25648	0.30103	NA	NA	NA	NA	NA	NA	2.62014	3.11394	NA	NA	0.252162	-0.59832	NA	NA
Passeriformes	Conopophagidae	Conopophaga	Conopophaga castaneiceps	0	0	0	0	1	0	0	0	0	0	0	1	0	0	LC	0	0	1.44091	NA	NA	NA	NA	NA	NA	NA	1.8451	3.34242	3.23045	3.13033	-1.90318	0.27948	NA	NA
Passeriformes	Conopophagidae	Conopophaga	Conopophaga lineata	0	0	0	0	1	0	0	0	0	0	0	1	0	0	LC	0	0	1.32325	0.30103	NA	0.579784	NA	NA	NA	NA	2.40483	3.38021	3.32222	3.13033	NA	NA	NA	NA
Passeriformes	Conopophagidae	Conopophaga	Conopophaga melanogaster	0	0	0	0	1	0	0	0	0	0	0	1	0	0	LC	0	0	1.60477	NA	NA	NA	NA	NA	NA	NA	2.13672	2.8451	NA	NA	-14.5213	1.16201	NA	NA
Passeriformes	Conopophagidae	Conopophaga	Conopophaga melanops	0	0	0	0	1	0	0	0	0	0	0	1	0	0	LC	0	0	1.31281	0.30103	NA	0.531479	NA	NA	NA	NA	1.83885	2.90309	2.90309	2.60206	-16.4814	1.21699	NA	NA
Passeriformes	Conopophagidae	Conopophaga	Conopophaga peruviana	0	0	0	0	1	0	0	0	0	0	0	1	0	0	LC	0	0	1.37566	NA	NA	NA	NA	NA	NA	NA	2.19033	2.92942	NA	NA	-7.91841	0.898638	NA	NA
Passeriformes	Sylviidae	Conostoma	Conostoma oemodium	0	0	1	0	0	0	1	0	0	0	0	0	0	0	LC	0	0	1.99564	0.39794	NA	NA	NA	NA	NA	NA	2.33445	3.56348	3.35411	3.40312	27.1843	1.43432	NA	NA
Passeriformes	Fringillidae	Conothraupis	Conothraupis mesoleuca	0	0	0	0	1	0	0	0	0	0	0	1	0	0	CR	4	1	1.19033	NA	NA	NA	NA	NA	NA	NA	0.69897	2.47712	2.47712	2.17609	-15.6951	1.19576	NA	1
Passeriformes	Fringillidae	Conothraupis	Conothraupis speculigera	0	0	0	0	1	0	0	0	0	0	0	1	0	0	NT	1	0	1.39794	0.544068	NA	NA	NA	NA	NA	NA	1.20412	3.25527	3.23045	2.97772	-4.54304	0.657346	3	3
Passeriformes	Tyrannidae	Contopus	Contopus albogularis	0	0	0	0	1	0	0	0	0	0	0	1	0	0	LC	0	0	NA	NA	NA	NA	NA	NA	NA	NA	1.36173	2.8451	2.47712	2.74036	NA	NA	NA	NA
Passeriformes	Tyrannidae	Contopus	Contopus borealis	0	0	0	1	0	0	0	0	0	0	1	0	0	0	NT	1	0	1.52201	0.500602	NA	0.469822	1.19498	1.28631	1.07918	NA	3.14582	3.53148	3.53148	3.23045	49.8482	1.69765	NA	NA
Passeriformes	Tyrannidae	Contopus	Contopus caribaeus	0	0	0	0	1	0	0	0	0	0	0	1	0	0	LC	0	0	1.04922	0.477121	NA	NA	NA	NA	NA	NA	1.86332	3.25527	3.25527	2.95424	23.7333	1.37536	NA	NA
Passeriformes	Tyrannidae	Contopus	Contopus cinereus	0	0	0	0	1	0	0	0	0	0	0	1	0	0	LC	0	0	1.03743	0.352183	NA	0.210853	1.19033	NA	NA	NA	2.93551	3.41497	3.41497	3.11394	-10.5196	1.022	NA	NA
Passeriformes	Tyrannidae	Contopus	Contopus fumigatus	0	0	0	0	1	0	0	0	0	0	0	1	0	0	LC	0	0	1.2878	NA	NA	NA	NA	NA	NA	NA	2.35218	3.47712	3.47712	3.17609	-9.71176	0.987298	NA	NA
Passeriformes	Tyrannidae	Contopus	Contopus hispaniolensis	0	0	0	0	1	0	0	0	0	0	0	1	0	0	LC	0	0	NA	0.477121	NA	NA	NA	NA	NA	NA	NA	3.25527	3.25527	2.95424	NA	NA	NA	NA
Passeriformes	Tyrannidae	Contopus	Contopus lugubris	0	0	0	1	0	0	0	0	0	0	1	0	0	0	LC	0	0	1.34733	NA	NA	NA	NA	NA	NA	NA	0.845098	3.35218	3.13033	3.19728	9.62445	0.983376	NA	NA
Passeriformes	Tyrannidae	Contopus	Contopus nigrescens	0	0	0	0	1	0	0	0	0	0	0	1	0	0	LC	0	0	0.977724	NA	NA	NA	NA	NA	NA	NA	1.43136	3.07918	2.90309	2.90309	-3.04186	0.483139	NA	NA
Passeriformes	Tyrannidae	Contopus	Contopus ochraceus	0	0	0	0	1	0	0	0	0	0	0	1	0	0	LC	0	0	1.36173	NA	NA	NA	NA	NA	NA	NA	0.69897	3.47712	2.90309	3.41497	9.49661	0.977568	NA	NA
Passeriformes	Tyrannidae	Contopus	Contopus pallidus	0	0	0	0	1	0	0	0	0	0	0	1	0	0	LC	0	0	NA	NA	NA	NA	NA	NA	NA	NA	NA	3.30103	NA	NA	NA	NA	NA	NA
Passeriformes	Tyrannidae	Contopus	Contopus pertinax	0	0	0	1	1	0	0	0	0	0	0	0	0	0	LC	0	0	1.43297	0.511883	0.687975	0.44248	NA	NA	NA	NA	2.23045	3.54407	3.51188	3.273	23.2079	1.36564	NA	NA
Passeriformes	Tyrannidae	Contopus	Contopus sordidulus	0	0	0	1	0	0	0	0	0	0	1	0	0	0	LC	0	0	1.11394	0.477121	NA	NA	1.13033	1.20412	1.07918	NA	2.97174	3.47712	3.47712	3.17609	31.9573	1.50457	NA	NA
Passeriformes	Tyrannidae	Contopus	Contopus virens	0	0	0	1	0	0	0	0	0	0	1	0	0	0	LC	0	0	1.14922	0.477121	NA	0.255273	1.09691	1.21748	1.07918	NA	2.73957	3.17609	3.17609	2.87506	41.4002	1.617	NA	NA
Passeriformes	Muscicapidae	Copsychus	Copsychus albospecularis	1	0	0	0	0	0	0	1	0	0	0	0	0	0	LC	0	0	1.35025	0.477121	NA	NA	NA	NA	NA	NA	1.95424	3.25527	3.25527	2.95424	-22.0843	1.34408	2	5
Passeriformes	Muscicapidae	Copsychus	Copsychus luzoniensis	0	0	1	0	0	0	0	0	0	1	0	0	0	0	LC	0	0	NA	0.30103	NA	NA	NA	NA	NA	NA	1.6721	3	NA	NA	NA	NA	NA	NA
Passeriformes	Muscicapidae	Copsychus	Copsychus malabaricus	0	1	1	0	0	1	1	0	0	0	0	0	0	0	LC	0	0	1.49136	0.574031	NA	0.550228	NA	1.09691	NA	NA	2.90091	3.17609	3.17609	2.87506	22.2529	1.34739	NA	NA
Passeriformes	Muscicapidae	Copsychus	Copsychus saularis	0	1	1	0	0	0	1	0	0	0	0	0	0	0	LC	0	0	1.63347	0.60206	0.90309	0.535294	1.09691	1.20412	NA	NA	3.12808	3.27875	3.27875	2.97772	23.2032	1.36555	NA	NA
Coraciiformes	Coraciidae	Coracias	Coracias garrulus	0	0	0	0	0	0	1	0	0	0	0	0	0	1	NT	1	0	2.16137	0.628389	0.628389	1.13513	1.25527	1.42325	1.07918	NA	3.20466	3.30103	NA	NA	42.8166	1.63161	8	3
Coraciiformes	Coraciidae	Coracias	Coracias naevia	1	0	0	0	0	0	0	1	0	0	0	0	0	0	LC	0	0	2.19208	0.500602	NA	1.19312	NA	NA	NA	NA	3.1209	3.47712	3.47712	3.17609	-0.208687	-0.680505	5	4
Coraciiformes	Coraciidae	Coracias	Coracias spatulata	1	0	0	0	0	0	0	1	0	0	0	0	0	0	LC	0	0	1.99782	0.500602	NA	NA	NA	NA	NA	NA	2.5682	3.11394	NA	NA	-15.1584	1.18065	4	2
Coraciiformes	Coraciidae	Coracias	Coracias temminckii	0	1	0	0	0	0	0	0	1	0	0	0	0	0	LC	0	0	2.18752	0.477121	NA	NA	NA	NA	NA	NA	1.79239	3.0607	3.0607	2.75967	-1.64169	0.215291	NA	2
Passeriformes	Corvidae	Coracina	Coracina abbotti	0	1	0	0	0	0	0	0	1	0	0	0	0	0	LC	0	0	NA	NA	NA	NA	NA	NA	NA	NA	1.66276	3.39794	3.11394	3.26717	-1.64169	0.215291	NA	NA
Passeriformes	Corvidae	Coracina	Coracina atriceps	0	1	0	0	0	0	0	0	1	0	0	0	0	0	LC	0	0	NA	NA	NA	NA	NA	NA	NA	NA	1.36173	3.07918	3.07918	2.77815	-3.40539	0.532167	NA	NA
Passeriformes	Corvidae	Coracina	Coracina azurea	1	0	0	0	0	0	0	1	0	0	0	0	0	0	LC	0	0	1.66839	NA	NA	NA	NA	NA	NA	NA	2.21748	3.07555	NA	NA	1.38968	0.142913	3	1
Passeriformes	Corvidae	Coracina	Coracina bicolor	0	1	0	0	0	0	0	0	1	0	0	0	0	0	NT	1	0	NA	0.30103	NA	NA	NA	NA	NA	NA	1.74819	2.95424	2.95424	2.65321	-1.64169	0.215291	NA	NA
Passeriformes	Corvidae	Coracina	Coracina boyeri	0	1	0	0	0	0	0	0	1	0	0	0	0	0	LC	0	0	1.82575	0	NA	NA	NA	NA	NA	NA	1.82607	3.16137	3.16137	2.86034	-7.13504	0.853397	NA	NA
Passeriformes	Corvidae	Coracina	Coracina caeruleogrisea	0	1	0	0	0	0	0	0	1	0	0	0	0	0	LC	0	0	2.1124	0	NA	NA	NA	NA	NA	NA	2.09342	3.38917	3.38917	3.08814	-7.13504	0.853397	NA	NA
Passeriformes	Corvidae	Coracina	Coracina caesia	1	0	0	0	0	0	0	1	0	0	0	0	0	0	LC	0	0	1.74896	0.176091	NA	NA	NA	NA	NA	NA	2.35411	3.47712	3.47712	3.17609	-2.22909	0.348127	2	3
Passeriformes	Corvidae	Coracina	Coracina caledonica	0	1	0	0	0	0	0	0	1	0	0	0	0	0	LC	0	0	2.16386	NA	NA	NA	NA	NA	NA	NA	1.91908	3.04139	NA	NA	-7.97257	0.901598	NA	NA
Passeriformes	Corvidae	Coracina	Coracina ceramensis	0	1	0	0	0	0	0	0	1	0	0	0	0	0	LC	0	0	NA	NA	NA	NA	NA	NA	NA	NA	1.23045	3.24304	3.24304	2.94201	-3.40539	0.532167	NA	NA
Passeriformes	Corvidae	Coracina	Coracina cinerea	1	0	0	0	0	0	0	1	0	0	0	0	0	0	LC	0	0	1.63574	0	NA	NA	NA	NA	NA	NA	1.94448	3.36173	3.36173	3.0607	-22.0843	1.34408	2	2
Passeriformes	Corvidae	Coracina	Coracina coerulescens	0	0	1	0	0	0	0	0	0	1	0	0	0	0	LC	0	0	NA	NA	NA	NA	NA	NA	NA	NA	1.50515	3	NA	NA	NA	NA	NA	NA
Passeriformes	Corvidae	Coracina	Coracina dispar	0	1	0	0	0	0	0	0	1	0	0	0	0	0	NT	1	0	NA	NA	NA	NA	NA	NA	NA	NA	0.69897	3.14613	NA	NA	NA	NA	NA	NA
Passeriformes	Corvidae	Coracina	Coracina dohertyi	0	1	0	0	0	0	0	0	1	0	0	0	0	0	LC	0	0	NA	NA	NA	NA	NA	NA	NA	NA	1.11394	3.23045	3.17609	2.97772	NA	NA	NA	NA
Passeriformes	Corvidae	Coracina	Coracina fimbriata	0	0	1	0	0	0	0	0	0	1	0	0	0	0	LC	0	0	1.46464	0.30103	NA	NA	NA	NA	NA	NA	2.4183	3.17609	NA	NA	-0.378291	-0.422174	NA	1
Passeriformes	Corvidae	Coracina	Coracina fortis	0	1	0	0	0	0	0	0	1	0	0	0	0	0	NT	1	0	NA	NA	NA	NA	NA	NA	NA	NA	0.60206	3.17609	NA	NA	-3.40539	0.532167	NA	NA
Passeriformes	Corvidae	Coracina	Coracina graueri	1	0	0	0	0	0	0	1	0	0	0	0	0	0	NT	1	0	NA	NA	NA	NA	NA	NA	NA	NA	1.20412	3.27875	2.87506	3.18327	-0.645611	-0.190029	1	1
Passeriformes	Corvidae	Coracina	Coracina holopolia	0	1	0	0	0	0	0	0	1	0	0	0	0	0	NT	1	0	1.64345	NA	NA	NA	NA	NA	NA	NA	1.39794	2.97772	2.97772	2.67669	-5.68146	0.75446	NA	NA
Passeriformes	Corvidae	Coracina	Coracina incerta	0	1	0	0	0	0	0	0	1	0	0	0	0	0	LC	0	0	1.75205	NA	NA	NA	NA	NA	NA	NA	1.68124	3.25527	3.23045	2.97772	-7.13504	0.853397	NA	NA
Passeriformes	Corvidae	Coracina	Coracina javensis	0	0	1	0	0	0	0	0	0	1	0	0	0	0	LC	0	0	NA	0.30103	NA	NA	NA	NA	NA	NA	1.51851	3.17609	NA	NA	NA	NA	NA	NA
Passeriformes	Corvidae	Coracina	Coracina larvata	0	0	1	0	0	0	0	0	0	1	0	0	0	0	LC	0	0	NA	NA	NA	NA	NA	NA	NA	NA	2.0086	3.34242	3.13033	3.18327	NA	NA	NA	NA
Passeriformes	Corvidae	Coracina	Coracina leucopygia	0	1	0	0	0	0	0	0	1	0	0	0	0	0	LC	0	0	NA	NA	NA	NA	NA	NA	NA	NA	1.74036	3.04139	3.04139	2.74036	-1.64169	0.215291	NA	NA
Passeriformes	Corvidae	Coracina	Coracina lineata	0	1	0	0	0	0	0	0	1	0	0	0	0	0	LC	0	0	1.88309	0.176091	0.176091	NA	NA	NA	NA	NA	2.31806	3.16137	3.16137	2.86034	-9.97733	0.999015	NA	NA
Passeriformes	Corvidae	Coracina	Coracina longicauda	0	1	0	0	0	0	0	0	1	0	0	0	0	0	LC	0	0	1.98453	0	NA	NA	NA	NA	NA	NA	1.41497	3.5682	3.38021	3.39794	-6.80457	0.8328	NA	NA
Passeriformes	Corvidae	Coracina	Coracina macei	0	0	1	0	0	0	1	0	0	0	0	0	0	0	LC	0	0	NA	0.39794	NA	NA	NA	NA	NA	NA	2.902	3.38021	NA	NA	24.0977	1.38198	2	4
Passeriformes	Corvidae	Coracina	Coracina mcgregori	0	0	1	0	0	0	0	0	0	1	0	0	0	0	NT	1	0	1.63271	NA	NA	NA	NA	NA	NA	NA	1.38021	3.27875	2.95424	3.16137	7.76397	0.890084	NA	NA
Passeriformes	Corvidae	Coracina	Coracina melanoptera	0	0	1	0	0	0	0	0	0	1	0	0	0	0	LC	0	0	1.47712	0.39794	NA	NA	NA	NA	NA	NA	2.48855	3.32222	NA	NA	23.1726	1.36497	2	4
Passeriformes	Corvidae	Coracina	Coracina melas	0	1	0	0	0	0	0	0	1	0	0	0	0	0	LC	0	0	1.75778	NA	NA	NA	NA	NA	NA	NA	1.82607	3.09691	3.09691	2.79588	-7.13504	0.853397	NA	NA
Passeriformes	Corvidae	Coracina	Coracina melaschistos	0	0	1	0	0	0	1	0	0	0	0	0	0	0	LC	0	0	1.58546	0.500602	NA	NA	NA	NA	NA	NA	2.77379	3.38917	NA	NA	26.0378	1.4156	1	1
Passeriformes	Corvidae	Coracina	Coracina mindanensis	0	0	1	0	0	0	0	0	0	1	0	0	0	0	VU	2	1	NA	NA	NA	NA	NA	NA	NA	NA	1.86923	3	NA	NA	NA	NA	NA	NA
Passeriformes	Corvidae	Coracina	Coracina montana	0	1	0	0	0	0	0	0	1	0	0	0	0	0	LC	0	0	1.80652	NA	NA	NA	NA	NA	NA	NA	1.76343	3.44716	3.31175	3.2492	-7.13504	0.853397	NA	NA
Passeriformes	Corvidae	Coracina	Coracina morio	0	1	0	0	0	0	0	0	1	0	0	0	0	0	LC	0	0	1.76582	NA	NA	NA	NA	NA	NA	NA	1.716	3.24797	NA	NA	-1.64169	0.215291	NA	NA
Passeriformes	Corvidae	Coracina	Coracina newtoni	1	0	0	0	0	0	0	1	0	0	0	0	0	0	CR	4	1	NA	0.361728	0.361728	NA	1.34242	1.30103	NA	NA	0.30103	3.26717	2.8451	3.17609	NA	NA	4	3
Passeriformes	Corvidae	Coracina	Coracina novaehollandiae	0	1	0	0	0	0	0	0	1	0	0	0	0	0	LC	0	0	2.0361	0.39794	0.640978	0.934498	1.33244	1.36642	NA	NA	2.99739	3.26245	3.26245	2.96142	-17.0557	1.23187	NA	NA
Passeriformes	Corvidae	Coracina	Coracina ostenta	0	0	1	0	0	0	0	0	0	1	0	0	0	0	VU	2	1	NA	0.439333	NA	NA	NA	NA	NA	NA	1.11394	3.33244	NA	NA	8.82036	0.945486	NA	2
Passeriformes	Corvidae	Coracina	Coracina papuensis	0	1	0	0	0	0	0	0	1	0	0	0	0	0	LC	0	0	1.85461	0.335792	0.511883	0.812913	1.33244	1.34242	NA	NA	2.75358	3.21748	3.21748	2.91645	-10.014	1.00061	NA	NA
Passeriformes	Corvidae	Coracina	Coracina parvula	0	1	0	0	0	0	0	0	1	0	0	0	0	0	LC	0	0	NA	NA	NA	NA	NA	NA	NA	NA	0.954243	2.95424	2.90309	2.69897	NA	NA	NA	NA
Passeriformes	Corvidae	Coracina	Coracina pectoralis	1	0	0	0	0	0	0	1	0	0	0	0	0	0	LC	0	0	1.76343	0.221849	NA	NA	1.36173	1.45484	NA	NA	2.97497	3.17609	NA	NA	-3.84281	0.584649	1	1
Passeriformes	Corvidae	Coracina	Coracina personata	0	1	0	0	0	0	0	0	1	0	0	0	0	0	LC	0	0	NA	NA	NA	NA	NA	NA	NA	NA	1.69897	3.34242	3.34242	3.04139	NA	NA	NA	NA
Passeriformes	Corvidae	Coracina	Coracina polioptera	0	0	1	0	0	0	0	0	0	1	0	0	0	0	LC	0	0	1.55388	0.39794	NA	NA	NA	NA	NA	NA	2.35984	3.17609	3.07918	2.95424	21.3607	1.32962	NA	NA
Passeriformes	Corvidae	Coracina	Coracina schisticeps	0	1	0	0	0	0	0	0	1	0	0	0	0	0	LC	0	0	1.7214	NA	NA	NA	NA	NA	NA	NA	1.47712	3.17609	3.17609	2.87506	-6.85532	0.836027	NA	NA
Passeriformes	Corvidae	Coracina	Coracina striata	0	0	1	0	0	0	0	0	0	1	0	0	0	0	LC	0	0	2.04922	0.30103	NA	NA	NA	NA	NA	NA	2.55509	3.30103	3.30103	3	4.94451	0.694124	NA	NA
Passeriformes	Corvidae	Coracina	Coracina sula	0	1	0	0	0	0	0	0	1	0	0	0	0	0	LC	0	0	NA	NA	NA	NA	NA	NA	NA	NA	0.69897	3.14613	NA	NA	NA	NA	NA	NA
Passeriformes	Corvidae	Coracina	Coracina temminckii	0	1	0	0	0	0	0	0	1	0	0	0	0	0	LC	0	0	NA	NA	NA	NA	NA	NA	NA	NA	1.62325	3.34242	3.32222	3.0607	0.378195	-0.422284	NA	NA
Passeriformes	Corvidae	Coracina	Coracina tenuirostris	0	1	0	0	0	0	0	0	1	0	0	0	0	0	LC	0	0	1.81375	0	0	NA	1.34242	1.43136	NA	NA	2.61172	3.17609	3.17609	2.87506	-9.62326	0.983322	NA	NA
Passeriformes	Corvidae	Coracina	Coracina typica	1	0	0	0	0	0	0	1	0	0	0	0	0	0	VU	2	1	1.63246	0.39794	NA	NA	1.38471	1.37107	NA	NA	0.30103	2.90309	2.77815	2.69897	NA	NA	NA	1
Psittaciformes	Psittacidae	Coracopsis	Coracopsis nigra	1	0	0	0	0	0	0	1	0	0	0	0	0	0	LC	0	0	2.2701	0.39794	NA	NA	NA	NA	NA	NA	1.94939	3.31175	3.31175	3.01072	-22.0843	1.34408	4	6
Psittaciformes	Psittacidae	Coracopsis	Coracopsis vasa	1	0	0	0	0	0	0	1	0	0	0	0	0	0	LC	0	0	2.72016	0.653213	NA	NA	NA	NA	NA	NA	1.95904	3	3	2.69897	-22.0843	1.34408	2	3
Passeriformes	Corvidae	Coracornis	Coracornis raveni	0	1	0	0	0	0	0	0	1	0	0	0	0	0	LC	0	0	NA	NA	NA	NA	NA	NA	NA	NA	1.5563	3.34242	2.8451	3.26717	0.378195	-0.422284	NA	NA
Passeriformes	Tyrannidae	Corapipo	Corapipo gutturalis	0	0	0	0	1	0	0	0	0	0	0	1	0	0	LC	0	0	0.944483	0.30103	NA	NA	NA	NA	NA	NA	2.17609	3.04139	2.95424	2.81291	-1.13455	0.0548248	NA	NA
Passeriformes	Tyrannidae	Corapipo	Corapipo leucorrhoa	0	0	0	0	1	0	0	0	0	0	0	1	0	0	LC	0	0	1.12057	0.30103	NA	NA	NA	NA	NA	NA	1.4624	3.17609	3.17609	2.87506	NA	NA	NA	NA
Passeriformes	Climacteridae	Cormobates	Cormobates placens	0	1	0	0	0	0	0	0	1	0	0	0	0	0	LC	0	0	1.19728	NA	NA	NA	NA	NA	NA	NA	1.716	3.47712	3.24304	3.32736	-7.20772	0.857798	NA	NA
Passeriformes	Laniidae	Corvinella	Corvinella corvina	1	0	0	0	0	0	0	1	0	0	0	0	0	0	LC	0	0	1.82586	0.60206	1	0.62634	1.21748	1.27875	NA	39.231	2.68664	3.34242	3.23045	3.13033	4.86687	0.687249	5	4
Passeriformes	Laniidae	Corvinella	Corvinella melanoleuca	1	0	0	0	0	0	0	1	0	0	0	0	0	0	LC	0	0	1.94481	0.60206	0.90309	NA	1.20412	1.23045	NA	NA	2.50379	3.25527	NA	NA	-16.4814	1.21699	5	5
Passeriformes	Corvidae	Corvus	Corvus albicollis	1	0	0	0	0	0	0	1	0	0	0	0	0	0	LC	0	0	2.91328	0.591065	NA	1.47857	1.30103	1.38917	NA	NA	2.52763	3.76343	3.76343	3.4624	-2.88933	0.460798	9	3
Passeriformes	Corvidae	Corvus	Corvus albus	1	0	0	0	0	0	0	1	0	0	0	0	0	0	LC	0	0	2.72515	0.636822	NA	1.33846	1.26717	1.61278	NA	NA	3.37694	3.5682	3.5682	3.26717	-1.7964	0.254402	16	6
Passeriformes	Corvidae	Corvus	Corvus capensis	1	0	0	0	0	0	0	1	0	0	0	0	0	0	LC	0	0	2.6902	0.583577	NA	1.2974	1.26717	1.54407	NA	NA	2.79796	3.39794	3.39794	3.09691	-7.21655	0.858329	8	7
Passeriformes	Corvidae	Corvus	Corvus corone	0	0	0	0	0	0	1	0	0	0	0	0	0	1	LC	0	0	2.716	0.653213	0.653213	1.29667	1.27875	1.53148	1.25527	52.5343	3.62387	3.5563	3.5563	3.25527	45.794	1.66081	NA	NA
Passeriformes	Corvidae	Corvus	Corvus coronoides	0	1	0	0	0	0	0	0	1	0	0	0	0	0	LC	0	0	2.79414	0.645913	0.645913	1.34242	1.30103	1.63347	NA	61.341	2.73957	3.30103	3.30103	3	-30.5213	1.4846	NA	NA
Passeriformes	Corvidae	Corvus	Corvus crassirostris	1	0	0	0	0	0	0	1	0	0	0	0	0	0	LC	0	0	3.055	0.60206	0.778151	NA	NA	NA	NA	NA	1.89209	3.61278	3.4624	3.42325	15.6951	1.19576	6	5
Passeriformes	Corvidae	Corvus	Corvus cryptoleucus	0	0	0	0	0	1	0	0	0	0	0	0	1	0	LC	0	0	2.70927	0.740363	0.740363	1.32222	1.32222	NA	NA	NA	2.27646	3.38021	3.38021	3.07918	25.171	1.4009	NA	NA
Passeriformes	Corvidae	Corvus	Corvus dauuricus	0	0	0	0	0	0	1	0	0	0	0	0	0	1	LC	0	0	2.28103	0.726999	NA	1.0569	NA	NA	NA	NA	2.86273	3.30103	NA	NA	36.2543	1.55936	NA	NA
Passeriformes	Corvidae	Corvus	Corvus enca	0	1	1	0	0	0	0	0	0	0	0	0	0	0	LC	0	0	2.4216	0.367977	NA	1.10721	NA	NA	NA	NA	2.65706	3.20412	NA	NA	0.508147	-0.29401	NA	1
Passeriformes	Corvidae	Corvus	Corvus florensis	0	1	0	0	0	0	0	0	1	0	0	0	0	0	EN	3	1	2.24304	0.477121	NA	NA	NA	NA	NA	NA	1.07918	2.97772	NA	NA	NA	NA	NA	2
Passeriformes	Corvidae	Corvus	Corvus frugilegus	0	0	0	0	0	0	1	0	0	0	0	0	0	1	LC	0	0	2.5966	0.636822	NA	NA	1.23045	1.51188	1.07918	62.7244	3.42635	3.30103	NA	NA	45.6167	1.65912	2	3
Passeriformes	Corvidae	Corvus	Corvus imparatus	0	0	0	1	0	0	0	0	0	0	1	0	0	0	LC	0	0	2.33143	0.628389	NA	NA	1.24304	NA	NA	NA	1.36173	2.90309	2.90309	2.60206	22.7909	1.35776	NA	NA
Passeriformes	Corvidae	Corvus	Corvus macrorhynchos	0	1	1	0	0	0	1	0	0	0	0	0	0	0	LC	0	0	2.68226	0.615424	NA	1.26245	1.25527	1.38917	NA	NA	3.23147	3.65321	3.65321	3.35218	25.6647	1.40934	12	4
Passeriformes	Corvidae	Corvus	Corvus meeki	0	1	0	0	0	0	0	0	1	0	0	0	0	0	LC	0	0	NA	NA	NA	NA	NA	NA	NA	NA	0.90309	3.20412	NA	NA	-5.68146	0.75446	NA	NA
Passeriformes	Corvidae	Corvus	Corvus mellori	0	1	0	0	0	0	0	0	1	0	0	0	0	0	LC	0	0	2.70855	0.615424	0.615424	NA	NA	1.5682	NA	NA	2.22011	3.30103	3.30103	3	-31.4009	1.49694	NA	NA
Passeriformes	Corvidae	Corvus	Corvus monedula	0	0	0	0	0	0	1	0	0	0	0	0	0	1	LC	0	0	2.2878	0.636822	0.636822	1.04532	1.24304	1.49485	1.47712	51.3538	3.44576	3.54407	3.54407	3.24304	46.8791	1.67098	NA	NA
Passeriformes	Corvidae	Corvus	Corvus orru	0	1	0	0	0	0	0	0	1	0	0	0	0	0	LC	0	0	2.73105	0.684247	0.684247	1.24055	NA	NA	NA	NA	2.86864	3.17609	3.17609	2.87506	-12.5299	1.09795	NA	NA
Passeriformes	Corvidae	Corvus	Corvus palmarum	0	0	0	0	1	0	0	0	0	0	0	1	0	0	NT	1	0	2.41996	0.583577	NA	NA	NA	NA	NA	NA	1.44716	3.27875	NA	NA	22.0843	1.34408	NA	3
Passeriformes	Corvidae	Corvus	Corvus rhipidurus	1	0	0	0	0	0	1	0	0	0	0	0	0	0	LC	0	0	2.76901	0.636822	NA	NA	1.27875	1.57403	NA	NA	2.70586	3.60206	3.60206	3.30103	6.6373	0.821991	8	3
Passeriformes	Corvidae	Corvus	Corvus ruficollis	1	0	1	0	0	0	1	0	0	0	0	0	0	0	LC	0	0	2.7767	0.636822	NA	1.32838	1.31702	1.61278	NA	NA	3.25527	3.30103	NA	NA	15.218	1.18236	9	7
Passeriformes	Corvidae	Corvus	Corvus sinaloae	0	0	0	1	1	0	0	0	0	0	0	0	0	0	LC	0	0	2.38739	0.653213	NA	NA	NA	NA	NA	NA	1.41497	3	3	2.69897	24.9273	1.39667	NA	NA
Passeriformes	Corvidae	Corvus	Corvus splendens	1	1	1	0	0	0	1	0	0	0	0	0	0	0	LC	0	0	2.44404	0.621522	NA	1.13672	1.21748	1.38917	NA	NA	2.85733	3.4624	3.4624	3.16137	24.5982	1.3909	11	4
Passeriformes	Corvidae	Corvus	Corvus tasmanicus	0	1	0	0	0	0	0	0	1	0	0	0	0	0	LC	0	0	2.80899	0.628389	0.628389	NA	NA	NA	NA	NA	1.85733	3.17609	3.17609	2.87506	NA	NA	NA	NA
Passeriformes	Corvidae	Corvus	Corvus tristis	0	1	0	0	0	0	0	0	1	0	0	0	0	0	LC	0	0	2.80277	0.30103	NA	NA	NA	NA	NA	NA	1.78533	3.17609	NA	NA	-7.13504	0.853397	NA	NA
Passeriformes	Corvidae	Corvus	Corvus typicus	0	1	0	0	0	0	0	0	1	0	0	0	0	0	LC	0	0	2.24304	NA	NA	NA	NA	NA	NA	NA	1.32222	3.33244	NA	NA	-5.68146	0.75446	NA	NA
Passeriformes	Corvidae	Corvus	Corvus unicolor	0	1	0	0	0	0	0	0	1	0	0	0	0	0	CR	4	1	2.24304	NA	NA	NA	NA	NA	NA	NA	0.60206	2.95424	NA	NA	NA	NA	NA	2
Passeriformes	Corvidae	Corvus	Corvus validus	0	1	0	0	0	0	0	0	1	0	0	0	0	0	LC	0	0	2.47712	NA	NA	NA	NA	NA	NA	NA	1.11394	3.0607	3.0607	2.75967	NA	NA	NA	NA
Passeriformes	Corvidae	Corvus	Corvus woodfordi	0	1	0	0	0	0	0	0	1	0	0	0	0	0	LC	0	0	2.74935	NA	NA	NA	NA	NA	NA	NA	1.20412	3	NA	NA	-5.68146	0.75446	NA	NA
Passeriformes	Eurylaimidae	Corydon	Corydon sumatranus	0	0	1	0	0	0	0	0	0	1	0	0	0	0	LC	0	0	2.14613	0.477121	NA	NA	NA	NA	NA	NA	2.60853	3.30103	3.30103	3	6.68943	0.825389	NA	NA
Passeriformes	Fringillidae	Coryphaspiza	Coryphaspiza melanotis	0	0	0	0	1	0	0	0	0	0	0	1	0	0	VU	2	1	1.1959	NA	NA	NA	NA	NA	NA	NA	2.46538	3.07918	3.07918	2.77815	-16.2686	1.21135	NA	3
Passeriformes	Furnariidae	Coryphistera	Coryphistera alaudina	0	0	0	0	1	0	0	0	0	0	0	1	0	0	LC	0	0	1.55267	0.544068	NA	NA	NA	NA	NA	NA	2.29447	2.69897	2.69897	2.39794	-28.75	1.45864	NA	NA
Passeriformes	Fringillidae	Coryphospingus	Coryphospingus cucullatus	0	0	0	0	1	0	0	0	0	0	0	1	0	0	LC	0	0	1.17319	0.39794	NA	NA	NA	NA	NA	NA	2.72346	3.49136	3.49136	3.19033	-20.6088	1.31405	NA	NA
Passeriformes	Fringillidae	Coryphospingus	Coryphospingus pileatus	0	0	0	0	1	0	0	0	0	0	0	1	0	0	LC	0	0	1.19451	NA	NA	NA	NA	NA	NA	NA	2.60746	3	3	2.69897	-7.29513	0.863033	NA	NA
Musophagiformes	Musophagidae	Corythaeola	Corythaeola cristata	1	0	0	0	0	0	0	1	0	0	0	0	0	0	LC	0	0	3.00572	0.30103	NA	1.73239	1.47712	1.53782	NA	NA	2.72754	3.43136	3.43136	3.13033	0.31323	-0.504137	3	3
Musophagiformes	Musophagidae	Corythaixoides	Corythaixoides concolor	1	0	0	0	0	0	0	1	0	0	0	0	0	0	LC	0	0	2.41246	0.452298	NA	1.39794	1.43136	1.43136	NA	NA	2.70243	3.34242	3.34242	3.04139	-16.2765	1.21156	5	2
Musophagiformes	Musophagidae	Corythaixoides	Corythaixoides leucogaster	1	0	0	0	0	0	0	1	0	0	0	0	0	0	LC	0	0	2.37429	0.39794	NA	NA	1.41913	1.32222	NA	NA	2.32838	3.23045	3.23045	2.92942	2.80457	0.447866	4	1
Musophagiformes	Musophagidae	Corythaixoides	Corythaixoides personatus	1	0	0	0	0	0	0	1	0	0	0	0	0	0	LC	0	0	2.40226	0.39794	NA	NA	NA	NA	NA	NA	2.08991	3.30103	3.17609	3.09691	-1.06611	0.0278	1	4
Passeriformes	Tyrannidae	Corythopis	Corythopis delalandi	0	0	0	0	1	0	0	0	0	0	0	1	0	0	LC	0	0	1.18893	0.39794	NA	NA	NA	1.14613	NA	NA	2.50243	3	3	2.69897	-17.6673	1.24717	NA	NA
Passeriformes	Tyrannidae	Corythopis	Corythopis torquata	0	0	0	0	1	0	0	0	0	0	0	1	0	0	LC	0	0	1.17802	0.30103	NA	NA	NA	1.11394	NA	NA	2.89597	3.14613	3.14613	2.8451	-8.95703	0.952164	NA	NA
Passeriformes	Sturnidae	Cosmopsarus	Cosmopsarus regius	1	0	0	0	0	0	0	1	0	0	0	0	0	0	LC	0	0	1.63347	0.619789	0.79588	0.672098	1.14613	1.31702	NA	NA	2.14301	3.07918	3.07918	2.77815	7.96633	0.901258	1	1
Passeriformes	Sturnidae	Cosmopsarus	Cosmopsarus unicolor	1	0	0	0	0	0	0	1	0	0	0	0	0	0	LC	0	0	1.79239	0.511883	NA	NA	1.14613	1.45484	NA	NA	1.63347	3.25527	2.8451	3.16137	NA	NA	NA	NA
Passeriformes	Muscicapidae	Cossypha	Cossypha albicapilla	1	0	0	0	0	0	0	1	0	0	0	0	0	0	LC	0	0	1.77232	0.30103	NA	0.651278	NA	NA	NA	NA	2.24055	3.17609	3.17609	2.87506	NA	NA	NA	NA
Passeriformes	Muscicapidae	Cossypha	Cossypha anomala	1	0	0	0	0	0	0	1	0	0	0	0	0	0	LC	0	0	1.38917	0.30103	NA	NA	NA	NA	NA	57.733	1.5563	3.41497	3.20412	3.25527	-10.2637	1.0113	1	3
Passeriformes	Muscicapidae	Cossypha	Cossypha archeri	1	0	0	0	0	0	0	1	0	0	0	0	0	0	LC	0	0	1.37107	0.30103	NA	NA	NA	NA	NA	NA	1.30103	3.63347	3.43136	3.46982	-1.33683	0.126076	1	2
Passeriformes	Muscicapidae	Cossypha	Cossypha caffra	1	0	0	0	0	0	0	1	0	0	0	0	0	0	LC	0	0	1.40426	0.375664	0.676694	0.523746	1.20412	1.19033	1.38021	NA	2.48996	3.60206	3.60206	3.30103	-4.83667	0.684546	10	5
Passeriformes	Muscicapidae	Cossypha	Cossypha cyanocampter	1	0	0	0	0	0	0	1	0	0	0	0	0	0	LC	0	0	1.49136	0.30103	0.477121	0.498311	NA	NA	NA	NA	2.44091	3.30103	3.30103	3	0.31323	-0.504137	2	3
Passeriformes	Muscicapidae	Cossypha	Cossypha dichroa	1	0	0	0	0	0	0	1	0	0	0	0	0	0	LC	0	0	1.64444	0.458638	0.458638	0.667453	1.23045	1.14613	NA	62.584	1.72428	3.25527	3.25527	2.95424	-31.3846	1.49672	4	2
Passeriformes	Muscicapidae	Cossypha	Cossypha heinrichi	1	0	0	0	0	0	0	1	0	0	0	0	0	0	VU	2	1	1.79588	NA	NA	NA	NA	NA	NA	NA	0.90309	3.09691	NA	NA	NA	NA	NA	1
Passeriformes	Muscicapidae	Cossypha	Cossypha heuglini	1	0	0	0	0	0	0	1	0	0	0	0	0	0	LC	0	0	1.51255	0.335792	0.636822	NA	1.16879	1.19728	NA	NA	2.93095	3.36173	3.36173	3.0607	-2.97652	0.473709	3	4
Passeriformes	Muscicapidae	Cossypha	Cossypha isabellae	1	0	0	0	0	0	0	1	0	0	0	0	0	0	LC	0	0	1.379	0.30103	NA	NA	NA	NA	NA	NA	1.20412	3.43136	3.27875	3.24304	4.92225	0.692164	2	1
Passeriformes	Muscicapidae	Cossypha	Cossypha natalensis	1	0	0	0	0	0	0	1	0	0	0	0	0	0	LC	0	0	1.46015	0.477121	0.477121	0.431364	1.15786	1.0607	1.38021	NA	2.76716	3.34242	3.34242	3.04139	-3.65748	0.563182	3	5
Passeriformes	Muscicapidae	Cossypha	Cossypha niveicapilla	1	0	0	0	0	0	0	1	0	0	0	0	0	0	LC	0	0	1.57665	0.39794	NA	0.531479	NA	NA	NA	NA	2.87506	3.38021	3.38021	3.07918	0.729683	-0.136866	2	3
Passeriformes	Muscicapidae	Cossypha	Cossypha polioptera	1	0	0	0	0	0	0	1	0	0	0	0	0	0	LC	0	0	1.29447	0.39794	NA	NA	NA	NA	NA	NA	1.93952	3.33244	NA	NA	0.8199	-0.0862393	2	4
Passeriformes	Muscicapidae	Cossypha	Cossypha roberti	1	0	0	0	0	0	0	1	0	0	0	0	0	0	LC	0	0	NA	NA	NA	NA	NA	NA	NA	NA	1.34242	3.38021	3.24304	3.18327	-0.861989	-0.0644985	2	2
Passeriformes	Muscicapidae	Cossypha	Cossypha semirufa	1	0	0	0	0	0	0	1	0	0	0	0	0	0	LC	0	0	1.42975	0.39794	NA	NA	1.09691	1.19033	NA	NA	2.0607	3.50515	3.34242	3.32222	15.6951	1.19576	1	4
Passeriformes	Tyrannidae	Cotinga	Cotinga amabilis	0	0	0	0	1	0	0	0	0	0	0	1	0	0	LC	0	0	1.85126	NA	NA	NA	NA	NA	NA	NA	1.79934	3.23045	NA	NA	13.3836	1.12657	NA	NA
Passeriformes	Tyrannidae	Cotinga	Cotinga cayana	0	0	0	0	1	0	0	0	0	0	0	1	0	0	LC	0	0	1.81057	NA	NA	NA	NA	NA	NA	NA	2.88536	3.11394	NA	NA	-8.16523	0.911968	NA	NA
Passeriformes	Tyrannidae	Cotinga	Cotinga cotinga	0	0	0	0	1	0	0	0	0	0	0	1	0	0	LC	0	0	1.74036	NA	NA	NA	NA	NA	NA	NA	2.42325	2.90309	NA	NA	-0.756358	-0.121273	NA	NA
Passeriformes	Tyrannidae	Cotinga	Cotinga maculata	0	0	0	0	1	0	0	0	0	0	0	1	0	0	EN	3	1	1.81291	0.176091	NA	NA	NA	NA	NA	NA	1.54407	2.30103	NA	NA	-18.2407	1.26104	1	1
Passeriformes	Tyrannidae	Cotinga	Cotinga maynana	0	0	0	0	1	0	0	0	0	0	0	1	0	0	LC	0	0	1.83885	NA	NA	NA	NA	NA	NA	NA	2.49693	2.8451	NA	NA	-6.00966	0.77885	NA	NA
Passeriformes	Tyrannidae	Cotinga	Cotinga nattererii	0	0	0	0	1	0	0	0	0	0	0	1	0	0	LC	0	0	NA	0.30103	NA	NA	NA	NA	NA	NA	1.70757	3.14613	NA	NA	NA	NA	NA	NA
Passeriformes	Tyrannidae	Cotinga	Cotinga ridgwayi	0	0	0	0	1	0	0	0	0	0	0	1	0	0	VU	2	1	1.80186	0.30103	NA	NA	NA	NA	1.07918	NA	0.90309	3.26717	NA	NA	9.65009	0.984531	NA	2
Gruiformes	Rallidae	Coturnicops	Coturnicops notatus	0	0	0	0	1	0	0	0	0	0	0	1	0	0	LC	0	0	1.47712	NA	NA	NA	NA	NA	NA	NA	2.35218	3.17609	3.17609	2.87506	-30.5402	1.48487	4	7
Gruiformes	Rallidae	Coturnicops	Coturnicops noveboracensis	0	0	0	1	0	0	0	0	0	0	1	0	0	0	LC	0	0	1.68619	0.916454	NA	0.812913	1.23045	1.54407	NA	NA	2.69984	3.39794	3.39794	3.09691	53.5802	1.729	6	4
Galliformes	Phasianidae	Coturnix	Coturnix chinensis	1	1	1	0	0	0	1	0	0	0	0	0	0	0	LC	0	0	1.6026	0.747023	0.843933	0.694605	1.23045	1.47712	1.86332	NA	3.35564	3.30103	3.30103	3	9.47132	0.976411	4	11
Galliformes	Phasianidae	Coturnix	Coturnix coromandelica	0	0	1	0	0	0	1	0	0	0	0	0	0	0	LC	0	0	1.87216	0.69897	0.69897	0.819544	1.26717	NA	NA	NA	2.63246	3.30103	3.30103	3	24.3431	1.38638	3	4
Galliformes	Phasianidae	Coturnix	Coturnix coturnix	1	0	1	0	0	0	1	0	0	0	0	0	0	0	LC	0	0	2.01284	0.973128	1.14922	0.913814	1.26717	1.29003	1.07918	NA	3.51202	3	3	2.69897	16.416	1.21527	7	7
Galliformes	Phasianidae	Coturnix	Coturnix japonica	0	0	0	0	0	0	1	0	0	0	0	0	0	1	NT	1	0	1.95424	0.942008	0.942008	NA	1.26717	NA	NA	NA	2.72997	3	3	2.69897	28.5056	1.45493	NA	NA
Galliformes	Phasianidae	Coturnix	Coturnix ypsilophora	0	1	0	0	0	0	0	0	1	0	0	0	0	0	LC	0	0	1.98722	0.88224	1.28018	NA	1.33244	NA	NA	NA	2.88024	3.5563	3.5563	3.25527	-12.2505	1.08815	6	12
Cuculiformes	Cuculidae	Coua	Coua caerulea	1	0	0	0	0	0	0	1	0	0	0	0	0	0	LC	0	0	2.40483	0	NA	NA	NA	NA	NA	NA	1.57978	3.25527	3.25527	2.95424	-22.0843	1.34408	5	3
Cuculiformes	Cuculidae	Coua	Coua coquereli	1	0	0	0	0	0	0	1	0	0	0	0	0	0	LC	0	0	2.13033	0.352183	NA	NA	NA	NA	NA	NA	1.53148	2.90309	2.90309	2.60206	NA	NA	NA	NA
Cuculiformes	Cuculidae	Coua	Coua cristata	1	0	0	0	0	0	0	1	0	0	0	0	0	0	LC	0	0	2.16047	0.30103	0.60206	NA	NA	NA	NA	NA	1.92942	2.95424	2.95424	2.65321	-22.0843	1.34408	6	2
Cuculiformes	Cuculidae	Coua	Coua cursor	1	0	0	0	0	0	0	1	0	0	0	0	0	0	LC	0	0	2.07188	0.30103	NA	NA	NA	NA	NA	NA	1.11394	2.30103	2.30103	2	NA	NA	NA	NA
Cuculiformes	Cuculidae	Coua	Coua gigas	1	0	0	0	0	0	0	1	0	0	0	0	0	0	LC	0	0	2.62325	0.477121	NA	NA	NA	NA	NA	NA	1.54407	2.90309	2.90309	2.60206	NA	NA	NA	NA
Cuculiformes	Cuculidae	Coua	Coua reynaudii	1	0	0	0	0	0	0	1	0	0	0	0	0	0	LC	0	0	2.19893	0.30103	NA	NA	NA	NA	NA	NA	1.59106	3.39794	3.39794	3.09691	-22.0843	1.34408	4	1
Cuculiformes	Cuculidae	Coua	Coua ruficeps	1	0	0	0	0	0	0	1	0	0	0	0	0	0	LC	0	0	2.27723	0.30103	NA	NA	NA	1.07918	NA	NA	1.59106	2.92942	2.92942	2.62839	NA	NA	NA	NA
Cuculiformes	Cuculidae	Coua	Coua serriana	1	0	0	0	0	0	0	1	0	0	0	0	0	0	LC	0	0	2.47422	0.30103	NA	NA	NA	NA	NA	NA	1.17609	3	3	2.69897	NA	NA	NA	NA
Cuculiformes	Cuculidae	Coua	Coua verreauxi	1	0	0	0	0	0	0	1	0	0	0	0	0	0	NT	1	0	NA	NA	NA	NA	NA	NA	NA	NA	0.90309	2	2	1.69897	NA	NA	2	1
Passeriformes	Corvidae	Cracticus	Cracticus cassicus	0	1	0	0	0	0	0	0	1	0	0	0	0	0	LC	0	0	2.16137	0.39794	NA	1.00432	NA	NA	NA	NA	2.15836	2.81291	NA	NA	-7.13504	0.853397	NA	NA
Passeriformes	Corvidae	Cracticus	Cracticus mentalis	0	1	0	0	0	0	0	0	1	0	0	0	0	0	LC	0	0	1.94645	0.477121	0.653213	NA	NA	NA	NA	NA	1.62325	2.77815	NA	NA	-9.83066	0.992583	NA	NA
Passeriformes	Corvidae	Cracticus	Cracticus quoyi	0	1	0	0	0	0	0	0	1	0	0	0	0	0	LC	0	0	2.21032	0.452298	0.452298	1.0607	NA	NA	NA	NA	2.32222	3.11394	3.11394	2.81291	-7.45304	0.872334	NA	NA
Passeriformes	Furnariidae	Cranioleuca	Cranioleuca albicapilla	0	0	0	0	1	0	0	0	0	0	0	1	0	0	LC	0	0	1.32222	NA	NA	NA	NA	NA	NA	NA	1	3.57978	3.14613	3.49136	-12.8359	1.10843	NA	NA
Passeriformes	Furnariidae	Cranioleuca	Cranioleuca albiceps	0	0	0	0	1	0	0	0	0	0	0	1	0	0	LC	0	0	1.24797	NA	NA	NA	NA	NA	NA	NA	1.14613	3.53148	3.07918	3.44716	-15.9601	1.20304	NA	NA
Passeriformes	Furnariidae	Cranioleuca	Cranioleuca antisiensis	0	0	0	0	1	0	0	0	0	0	0	1	0	0	LC	0	0	1.21748	NA	NA	NA	NA	NA	NA	NA	1.57978	3.4624	3.30103	3.27875	-9.56472	0.980672	NA	NA
Passeriformes	Furnariidae	Cranioleuca	Cranioleuca baroni	0	0	0	0	1	0	0	0	0	0	0	1	0	0	LC	0	0	1.40654	NA	NA	NA	NA	NA	NA	NA	NA	3.65321	3.44716	3.49136	NA	NA	NA	NA
Passeriformes	Furnariidae	Cranioleuca	Cranioleuca curtata	0	0	0	0	1	0	0	0	0	0	0	1	0	0	VU	2	1	1.24304	NA	NA	NA	NA	NA	NA	NA	1.87506	3.39794	3.26717	3.19728	-9.71176	0.987298	NA	NA
Passeriformes	Furnariidae	Cranioleuca	Cranioleuca demissa	0	0	0	0	1	0	0	0	0	0	0	1	0	0	LC	0	0	1.18184	NA	NA	NA	NA	NA	NA	NA	1.43136	3.38917	3.13033	3.2492	NA	NA	NA	NA
Passeriformes	Furnariidae	Cranioleuca	Cranioleuca erythrops	0	0	0	0	1	0	0	0	0	0	0	1	0	0	LC	0	0	1.21661	0.30103	NA	0.480725	NA	NA	NA	NA	1.62325	3.36173	3.33244	3.08814	3.80257	0.580077	NA	NA
Passeriformes	Furnariidae	Cranioleuca	Cranioleuca gutturata	0	0	0	0	1	0	0	0	0	0	0	1	0	0	LC	0	0	1.13988	NA	NA	NA	NA	NA	NA	NA	2.73159	3.04139	3.04139	2.74036	-9.55729	0.980335	NA	NA
Passeriformes	Furnariidae	Cranioleuca	Cranioleuca hellmayri	0	0	0	0	1	0	0	0	0	0	0	1	0	0	LC	0	0	1.17609	NA	NA	NA	NA	NA	NA	NA	0.30103	3.47712	3.17026	3.35411	NA	NA	NA	NA
Passeriformes	Furnariidae	Cranioleuca	Cranioleuca henricae	0	0	0	0	1	0	0	0	0	0	0	1	0	0	EN	3	1	NA	NA	NA	NA	NA	NA	NA	NA	0	3.51851	3.17609	3.40654	NA	NA	NA	2
Passeriformes	Furnariidae	Cranioleuca	Cranioleuca marcapatae	0	0	0	0	1	0	0	0	0	0	0	1	0	0	VU	2	1	1.29667	NA	NA	NA	NA	NA	NA	NA	0.69897	3.54407	3.04139	3.46982	-12.8359	1.10843	NA	NA
Passeriformes	Furnariidae	Cranioleuca	Cranioleuca muelleri	0	0	0	0	1	0	0	0	0	0	0	1	0	0	EN	3	1	1.16137	NA	NA	NA	NA	NA	NA	NA	1.4624	2.30103	2.30103	2	NA	NA	NA	NA
Passeriformes	Furnariidae	Cranioleuca	Cranioleuca obsoleta	0	0	0	0	1	0	0	0	0	0	0	1	0	0	LC	0	0	1.13672	NA	NA	NA	NA	NA	NA	NA	1.96848	3	3	2.69897	NA	NA	NA	NA
Passeriformes	Furnariidae	Cranioleuca	Cranioleuca pallida	0	0	0	0	1	0	0	0	0	0	0	1	0	0	LC	0	0	1.0607	NA	NA	NA	NA	NA	NA	NA	2.0086	3.33244	3.16137	3.15381	-16.4814	1.21699	NA	NA
Passeriformes	Furnariidae	Cranioleuca	Cranioleuca pyrrhophia	0	0	0	0	1	0	0	0	0	0	0	1	0	0	LC	0	0	1.14457	0.39794	NA	NA	NA	NA	NA	NA	2.44871	3.49136	3.49136	3.19033	-23.2271	1.366	NA	NA
Passeriformes	Furnariidae	Cranioleuca	Cranioleuca semicinerea	0	0	0	0	1	0	0	0	0	0	0	1	0	0	LC	0	0	1.17609	NA	NA	NA	NA	NA	NA	NA	2.13354	2.92942	2.54407	2.8293	NA	NA	NA	NA
Passeriformes	Furnariidae	Cranioleuca	Cranioleuca subcristata	0	0	0	0	1	0	0	0	0	0	0	1	0	0	LC	0	0	1.14613	NA	NA	NA	NA	NA	NA	NA	1.63347	3.29003	3.27875	3	NA	NA	NA	NA
Passeriformes	Furnariidae	Cranioleuca	Cranioleuca sulphurifera	0	0	0	0	1	0	0	0	0	0	0	1	0	0	LC	0	0	1.12222	0.477121	NA	NA	NA	NA	NA	NA	2.03342	2.47712	2.47712	2.17609	-34.0714	1.53239	NA	NA
Passeriformes	Furnariidae	Cranioleuca	Cranioleuca vulpecula	0	0	0	0	1	0	0	0	0	0	0	1	0	0	LC	0	0	1.27875	NA	NA	NA	NA	NA	NA	NA	NA	2.47712	2.17609	2.35218	NA	NA	NA	NA
Passeriformes	Furnariidae	Cranioleuca	Cranioleuca vulpina	0	0	0	0	1	0	0	0	0	0	0	1	0	0	LC	0	0	1.20412	0.39794	NA	NA	NA	NA	NA	NA	2.90687	2.60206	2.60206	2.30103	-6.2612	0.796657	NA	NA
Passeriformes	Pardalotidae	Crateroscelis	Crateroscelis murina	0	1	0	0	0	0	0	0	1	0	0	0	0	0	LC	0	0	1.23045	0.30103	NA	0.552668	NA	NA	NA	NA	1.72428	3.23045	3.09342	3.03342	-7.13504	0.853397	NA	NA
Passeriformes	Pardalotidae	Crateroscelis	Crateroscelis nigrorufa	0	1	0	0	0	0	0	0	1	0	0	0	0	0	LC	0	0	NA	0.30103	NA	NA	NA	NA	NA	NA	1.47712	3.39794	3.10721	3.26951	-7.28363	0.862348	NA	NA
Passeriformes	Pardalotidae	Crateroscelis	Crateroscelis robusta	0	1	0	0	0	0	0	0	1	0	0	0	0	0	LC	0	0	1.21748	NA	NA	NA	NA	NA	NA	NA	1.51851	3.56585	3.38561	3.39182	-7.13504	0.853397	NA	NA
Craciformes	Cracidae	Crax	Crax alberti	0	0	0	0	1	0	0	0	0	0	0	1	0	0	CR	4	1	3.44716	0.30103	NA	2.30103	NA	NA	NA	NA	1.43136	3.07918	3.07918	2.77815	NA	NA	NA	1
Craciformes	Cracidae	Crax	Crax alector	0	0	0	0	1	0	0	0	0	0	0	1	0	0	VU	2	1	3.45818	0.30103	NA	NA	1.47712	NA	NA	NA	2.43775	3.23045	3.23045	2.92942	-1.13455	0.0548248	NA	NA
Craciformes	Cracidae	Crax	Crax blumenbachii	0	0	0	0	1	0	0	0	0	0	0	1	0	0	EN	3	1	3.54407	0.30103	0.69897	2.27723	1.46613	NA	1.47712	NA	1.63347	2.69897	2.69897	2.39794	-18.2407	1.26104	6	1
Craciformes	Cracidae	Crax	Crax daubentoni	0	0	0	0	1	0	0	0	0	0	0	1	0	0	NT	1	0	3.36642	0.30103	NA	2.28556	1.44716	NA	NA	NA	1.83885	3.17609	3.14613	2.90309	NA	NA	NA	4
Craciformes	Cracidae	Crax	Crax fasciolata	0	0	0	0	1	0	0	0	0	0	0	1	0	0	LC	0	0	3.34242	0.30103	NA	2.26717	1.47712	NA	NA	NA	2.67025	2.95424	2.95424	2.65321	-19.4002	1.28781	NA	NA
Craciformes	Cracidae	Crax	Crax globulosa	0	0	0	0	1	0	0	0	0	0	0	1	0	0	EN	3	1	3.39794	0.30103	NA	2.26007	1.4624	NA	NA	NA	2.43775	2.47712	2.47712	2.17609	-13.1835	1.12003	5	4
Craciformes	Cracidae	Crax	Crax rubra	0	0	0	0	1	0	0	0	0	0	0	1	0	0	VU	2	1	3.64508	0.30103	NA	2.36298	1.50515	NA	NA	NA	2.20952	3.27875	3.27875	2.97772	20.0141	1.30134	6	5
Passeriformes	Sturnidae	Creatophora	Creatophora cinerea	1	0	0	0	0	0	0	1	0	0	0	0	0	0	LC	0	0	1.81954	0.550228	0.72632	0.812913	1.04139	1.24304	NA	NA	2.95376	3.47712	NA	NA	-3.5034	0.54449	7	3
Gruiformes	Rallidae	Crecopsis	Crecopsis egregia	1	0	0	0	0	0	0	1	0	0	0	0	0	0	LC	0	0	2.07555	0.778151	NA	NA	1.27875	1.54407	NA	NA	3.18893	3.30103	3.30103	3	-2.19601	0.341635	7	7
Passeriformes	Fringillidae	Creurgops	Creurgops dentata	0	0	0	0	1	0	0	0	0	0	0	1	0	0	LC	0	0	1.27875	NA	NA	NA	NA	NA	NA	NA	1.36173	3.39794	3.11394	3.26717	-14.7375	1.16842	NA	NA
Passeriformes	Fringillidae	Creurgops	Creurgops verticalis	0	0	0	0	1	0	0	0	0	0	0	1	0	0	LC	0	0	1.38021	NA	NA	NA	NA	NA	NA	NA	1.69897	3.44716	3.23045	3.29003	-0.378291	-0.422174	NA	NA
Gruiformes	Rallidae	Crex	Crex crex	0	0	0	0	0	0	1	0	0	0	0	0	0	1	LC	0	0	2.15685	1	1.17609	1.12057	1.24304	1.5563	1.07918	NA	3.23679	3.47712	3.47712	3.17609	48.4356	1.68517	10	7
Musophagiformes	Musophagidae	Crinifer	Crinifer piscator	1	0	0	0	0	0	0	1	0	0	0	0	0	0	LC	0	0	NA	0.39794	NA	NA	1.43933	NA	NA	NA	2.61172	3.11394	3.11394	2.81291	NA	NA	NA	NA
Musophagiformes	Musophagidae	Crinifer	Crinifer zonurus	1	0	0	0	0	0	0	1	0	0	0	0	0	0	LC	0	0	2.80787	0.39794	NA	NA	NA	NA	NA	NA	2.29447	3.27875	NA	NA	1.03993	0.0170048	1	2
Passeriformes	Pycnonotidae	Criniger	Criniger barbatus	1	0	0	0	0	0	0	1	0	0	0	0	0	0	LC	0	0	1.60906	0.30103	NA	NA	NA	NA	NA	NA	2.01703	3.09691	NA	NA	7.2035	0.857544	2	2
Passeriformes	Pycnonotidae	Criniger	Criniger calurus	1	0	0	0	0	0	0	1	0	0	0	0	0	0	LC	0	0	1.52288	0.30103	NA	NA	NA	1.14613	NA	NA	2.65225	3.24304	NA	NA	0.0384799	-1	4	3
Passeriformes	Pycnonotidae	Criniger	Criniger chloronotus	1	0	0	0	0	0	0	1	0	0	0	0	0	0	LC	0	0	1.6744	0.30103	NA	NA	1.14613	NA	NA	NA	2.2014	3.25527	NA	NA	-0.31536	-0.501193	2	NA
Passeriformes	Pycnonotidae	Criniger	Criniger olivaceus	1	0	0	0	0	0	0	1	0	0	0	0	0	0	VU	2	1	1.42325	NA	NA	NA	NA	NA	NA	NA	1.75587	2.95424	NA	NA	NA	NA	NA	1
Passeriformes	Sylviidae	Crocias	Crocias albonotatus	0	0	1	0	0	0	0	0	0	1	0	0	0	0	NT	1	0	NA	0.30103	NA	NA	NA	NA	NA	NA	1.17609	3.38021	3.17609	3.21748	NA	NA	NA	NA
Passeriformes	Sylviidae	Crocias	Crocias langbianis	0	0	1	0	0	0	0	0	0	1	0	0	0	0	EN	3	1	NA	NA	NA	NA	NA	NA	NA	NA	0.778151	3.16137	2.74036	3.07004	NA	NA	NA	1
Passeriformes	Sylviidae	Crossleyia	Crossleyia xanthophrys	1	0	0	0	0	0	0	1	0	0	0	0	0	0	NT	1	0	1.27875	0.477121	NA	NA	NA	NA	NA	NA	1.43136	3.36173	3.11394	3.21748	-22.0843	1.34408	1	2
Galliformes	Phasianidae	Crossoptilon	Crossoptilon auritum	0	0	0	0	0	0	1	0	0	0	0	0	0	1	LC	0	0	3.2449	0.90309	NA	NA	1.41497	NA	NA	NA	1.88649	3.59824	3.18327	3.50549	NA	NA	NA	NA
Galliformes	Phasianidae	Crossoptilon	Crossoptilon crossoptilon	0	0	0	0	0	0	1	0	0	0	0	0	0	1	NT	1	0	3.23679	0.778151	NA	1.77012	1.38021	NA	NA	NA	1.92942	3.63347	3.17609	3.55023	27.7759	1.44367	3	1
Galliformes	Phasianidae	Crossoptilon	Crossoptilon harmani	0	0	0	0	0	0	1	0	0	0	0	0	0	1	NT	1	0	3.31439	0.860338	NA	NA	1.38021	NA	NA	NA	1.30103	3.66276	3.20412	3.57978	29.1166	1.46414	3	1
Galliformes	Phasianidae	Crossoptilon	Crossoptilon mantchuricum	0	0	0	0	0	0	1	0	0	0	0	0	0	1	VU	2	1	3.25123	0.920384	NA	1.71265	1.42325	NA	1.07918	NA	1.62325	3.39794	3.07918	3.27875	NA	NA	6	2
Cuculiformes	Crotophagidae	Crotophaga	Crotophaga ani	0	0	0	1	1	0	0	0	0	0	0	0	0	0	LC	0	0	1.96786	0.760925	1.23805	1.10721	1.1383	1.07918	NA	NA	3.25164	3.36173	3.36173	3.0607	-8.98232	0.953388	NA	NA
Cuculiformes	Crotophagidae	Crotophaga	Crotophaga major	0	0	0	0	1	0	0	0	0	0	0	1	0	0	LC	0	0	2.1685	0.638489	NA	1.22531	1.13033	0.954243	NA	NA	3.16673	3.41497	3.41497	3.11394	-9.42054	0.974076	NA	NA
Cuculiformes	Crotophagidae	Crotophaga	Crotophaga sulcirostris	0	0	0	0	1	0	0	0	0	0	0	1	0	0	LC	0	0	1.8508	0.564271	0.962211	1.02735	1.10551	1.16137	1.07918	57.1016	2.67669	3.36173	3.36173	3.0607	21.5748	1.33395	NA	NA
Passeriformes	Corvidae	Crypsirina	Crypsirina cucullata	0	0	1	0	0	0	0	0	0	1	0	0	0	0	NT	1	0	2.12222	0.477121	NA	NA	NA	NA	NA	NA	1.6721	2.97772	NA	NA	26.0542	1.41588	NA	NA
Passeriformes	Corvidae	Crypsirina	Crypsirina temia	0	0	1	0	0	0	0	0	0	1	0	0	0	0	LC	0	0	2.11227	0.477121	NA	NA	NA	NA	NA	NA	2.40654	3	3	2.69897	20.0675	1.30249	NA	NA
Columbiformes	Columbidae	Cryptophaps	Cryptophaps poecilorrhoa	0	1	0	0	0	0	0	0	1	0	0	0	0	0	LC	0	0	NA	NA	NA	NA	NA	NA	NA	NA	1.44716	3.36173	3.13033	3.21085	0.378195	-0.422284	NA	NA
Passeriformes	Passeridae	Cryptospiza	Cryptospiza jacksoni	1	0	0	0	0	0	0	1	0	0	0	0	0	0	LC	0	0	1.13619	0.30103	NA	NA	NA	NA	NA	NA	1.44716	3.43136	3.07918	3.32222	-1.1595	0.0642705	3	3
Passeriformes	Passeridae	Cryptospiza	Cryptospiza reichenovii	1	0	0	0	0	0	0	1	0	0	0	0	0	0	LC	0	0	1.10037	0.60206	0.90309	0.152288	NA	1.32222	NA	NA	2.07188	3.39794	3.34242	3.14613	-2.47553	0.393669	3	3
Passeriformes	Passeridae	Cryptospiza	Cryptospiza salvadorii	1	0	0	0	0	0	0	1	0	0	0	0	0	0	LC	0	0	1.10721	0.60206	NA	NA	NA	NA	NA	NA	1.88081	3.48144	3.12385	3.37383	-0.289179	-0.538834	1	3
Passeriformes	Passeridae	Cryptospiza	Cryptospiza shelleyi	1	0	0	0	0	0	0	1	0	0	0	0	0	0	VU	2	1	1.26126	NA	NA	NA	NA	NA	NA	NA	1.39794	3.53148	3.25527	3.39794	-1.52138	0.182236	2	1
Passeriformes	Sylviidae	Cryptosylvicola	Cryptosylvicola randrianasoloi	1	0	0	0	0	0	0	1	0	0	0	0	0	0	LC	0	0	0.919078	0.477121	NA	NA	NA	NA	NA	NA	NA	3.39794	3.20412	3.23045	NA	NA	2	3
Tinamiformes	Tinamidae	Crypturellus	Crypturellus berlepschi	0	0	0	0	1	0	0	0	0	0	0	1	0	0	LC	0	0	2.75089	NA	NA	NA	NA	NA	NA	NA	1.32222	2.69897	2.69897	2.39794	1.89178	0.27687	NA	1
Tinamiformes	Tinamidae	Crypturellus	Crypturellus boucardi	0	0	0	0	1	0	0	0	0	0	0	1	0	0	LC	0	0	2.66314	0.568202	NA	NA	1.20412	NA	NA	NA	1.82607	3.25527	3.25527	2.95424	13.3836	1.12657	5	2
Tinamiformes	Tinamidae	Crypturellus	Crypturellus casiquiare	0	0	0	0	1	0	0	0	0	0	0	1	0	0	LC	0	0	NA	NA	NA	NA	NA	NA	NA	NA	1.14613	2.30103	2.30103	2	NA	NA	NA	1
Tinamiformes	Tinamidae	Crypturellus	Crypturellus duidae	0	0	0	0	1	0	0	0	0	0	0	1	0	0	NT	1	0	NA	NA	NA	NA	NA	NA	NA	NA	1.23045	2.69897	NA	NA	4.92197	0.692139	NA	1
Tinamiformes	Tinamidae	Crypturellus	Crypturellus erythropus	0	0	0	0	1	0	0	0	0	0	0	1	0	0	LC	0	0	2.68574	0.477121	NA	NA	NA	NA	NA	NA	2.43616	3.23045	3.23045	2.92942	-1.13455	0.0548248	4	5
Tinamiformes	Tinamidae	Crypturellus	Crypturellus kerriae	0	0	0	0	1	0	0	0	0	0	0	1	0	0	VU	2	1	NA	NA	NA	NA	NA	NA	NA	NA	1	2.90309	2.69897	2.74036	NA	NA	NA	2
Tinamiformes	Tinamidae	Crypturellus	Crypturellus obsoletus	0	0	0	0	1	0	0	0	0	0	0	1	0	0	LC	0	0	2.67679	0.628389	NA	1.5563	1.29003	NA	NA	NA	2.57749	3.4624	NA	NA	-13.8964	1.1429	5	2
Tinamiformes	Tinamidae	Crypturellus	Crypturellus ptaritepui	0	0	0	0	1	0	0	0	0	0	0	1	0	0	LC	0	0	NA	NA	NA	NA	NA	NA	NA	NA	0.60206	3.25527	2.65321	3.19728	NA	NA	NA	1
Tinamiformes	Tinamidae	Crypturellus	Crypturellus soui	0	0	0	0	1	0	0	0	0	0	0	1	0	0	LC	0	0	2.36474	0.335792	NA	1.35218	1.27875	1.32222	NA	NA	3.08529	3.30103	NA	NA	-7.52792	0.876675	6	5
Tinamiformes	Tinamidae	Crypturellus	Crypturellus variegatus	0	0	0	0	1	0	0	0	0	0	0	1	0	0	LC	0	0	2.57921	0	NA	1.48996	1.32222	NA	NA	NA	2.82802	3.11394	3.07918	2.8451	-7.16081	0.854962	3	3
Cuculiformes	Cuculidae	Cuculus	Cuculus canorus	0	0	1	0	0	0	1	0	0	0	0	0	0	0	LC	0	0	2.02776	NA	NA	0.553681	NA	NA	1.07918	47.0063	3.67852	3.57978	NA	NA	31.584	1.49947	5	6
Cuculiformes	Cuculidae	Cuculus	Cuculus clamosus	1	0	0	0	0	0	0	1	0	0	0	0	0	0	LC	0	0	1.97873	NA	NA	0.652004	NA	NA	NA	NA	3.1878	3.30103	NA	NA	-2.67258	0.42693	3	4
Cuculiformes	Cuculidae	Cuculus	Cuculus crassirostris	0	1	0	0	0	0	0	0	1	0	0	0	0	0	LC	0	0	NA	NA	NA	NA	NA	NA	NA	NA	2.25768	3.14613	2.95424	2.97772	20.0619	1.30237	1	1
Cuculiformes	Cuculidae	Cuculus	Cuculus fugax	0	0	1	0	0	0	1	0	0	0	0	0	0	0	LC	0	0	1.89505	NA	NA	0.662758	NA	NA	NA	NA	3.03583	3.44716	3.34242	3.23045	24.5948	1.39084	2	3
Cuculiformes	Cuculidae	Cuculus	Cuculus lepidus	0	1	1	0	0	0	0	0	0	0	0	0	0	0	LC	0	0	NA	NA	NA	NA	NA	NA	NA	NA	NA	3.43933	3.25527	3.26717	NA	NA	NA	NA
Cuculiformes	Cuculidae	Cuculus	Cuculus micropterus	0	0	1	0	0	0	1	0	0	0	0	0	0	0	LC	0	0	2.06195	NA	NA	0.624969	NA	NA	NA	NA	3.17143	3.5682	NA	NA	23.9276	1.3789	2	1
Cuculiformes	Cuculidae	Cuculus	Cuculus optatus	0	0	0	0	0	0	1	0	0	0	0	0	0	1	LC	0	0	NA	NA	NA	NA	NA	NA	NA	NA	NA	3.65321	NA	NA	NA	NA	NA	NA
Cuculiformes	Cuculidae	Cuculus	Cuculus poliocephalus	0	0	1	0	0	0	1	0	0	0	0	0	0	0	LC	0	0	1.67117	NA	NA	0.414416	NA	NA	NA	NA	2.87795	3.56348	NA	NA	27.0241	1.43175	1	3
Cuculiformes	Cuculidae	Cuculus	Cuculus rochii	1	0	0	0	0	0	0	1	0	0	0	0	0	0	LC	0	0	1.80956	NA	NA	0.267172	NA	NA	NA	NA	1.93952	3.25527	3.25527	2.95424	-22.0843	1.34408	1	1
Cuculiformes	Cuculidae	Cuculus	Cuculus saturatus	0	0	1	0	0	0	1	0	0	0	0	0	0	0	LC	0	0	1.92104	NA	NA	0.352183	NA	NA	NA	NA	3.44201	3.51851	3.30103	3.36173	29.2686	1.4664	2	2
Cuculiformes	Cuculidae	Cuculus	Cuculus solitarius	1	0	0	0	0	0	0	1	0	0	0	0	0	0	LC	0	0	1.85329	NA	NA	0.507856	NA	NA	NA	NA	3.17085	3.47712	NA	NA	-3.28483	0.516513	1	3
Cuculiformes	Cuculidae	Cuculus	Cuculus sparverioides	0	0	1	0	0	0	1	0	0	0	0	0	0	0	LC	0	0	2.1469	NA	NA	0.703291	NA	NA	NA	NA	2.94002	3.47712	3.47712	3.17609	26.3096	1.42011	3	4
Cuculiformes	Cuculidae	Cuculus	Cuculus vagans	0	0	1	0	0	0	0	0	0	1	0	0	0	0	NT	1	0	1.79239	NA	NA	NA	NA	NA	NA	NA	2.45332	2.95424	NA	NA	-0.378291	-0.422174	1	2
Cuculiformes	Cuculidae	Cuculus	Cuculus varius	0	0	1	0	0	0	0	0	0	1	0	0	0	0	LC	0	0	2.01912	NA	NA	0.78533	NA	NA	NA	NA	2.64738	3	NA	NA	25.1198	1.40002	3	2
Passeriformes	Muscicapidae	Culicicapa	Culicicapa ceylonensis	0	1	1	0	0	0	1	0	0	0	0	0	0	0	LC	0	0	0.954243	0.544068	NA	0.064458	NA	NA	NA	NA	2.97359	3.49136	3.49136	3.19033	24.7738	1.39399	NA	NA
Passeriformes	Muscicapidae	Culicicapa	Culicicapa helianthea	0	0	1	0	0	0	0	0	0	1	0	0	0	0	LC	0	0	0.90309	NA	NA	NA	NA	NA	NA	NA	2.14922	3.39794	3.30103	3.17609	-1.64169	0.215291	NA	NA
Passeriformes	Tyrannidae	Culicivora	Culicivora caudacuta	0	0	0	0	1	0	0	0	0	0	0	1	0	0	VU	2	1	NA	0.477121	NA	NA	NA	NA	NA	NA	2.3784	3.14613	NA	NA	-19.0651	1.28024	NA	NA
Passeriformes	Fringillidae	Curaeus	Curaeus curaeus	0	0	0	0	1	0	0	0	0	0	0	1	0	0	LC	0	0	1.95904	0.653213	NA	NA	NA	NA	NA	NA	2.08991	3.17609	3.17609	2.87506	-29.6348	1.4718	4	7
Passeriformes	Fringillidae	Curaeus	Curaeus forbesi	0	0	0	0	1	0	0	0	0	0	0	1	0	0	EN	3	1	NA	0.453318	NA	NA	1.11394	NA	NA	NA	1.20412	2.94939	2.94939	2.64836	NA	NA	1	3
Passeriformes	Sylviidae	Cutia	Cutia nipalensis	0	0	1	0	0	0	1	0	0	0	0	0	0	0	LC	0	0	1.68124	NA	NA	NA	NA	NA	NA	NA	2.42651	3.4843	3.37107	3.273	26.8688	1.42925	NA	NA
Passeriformes	Fringillidae	Cyanerpes	Cyanerpes caeruleus	0	0	0	0	1	0	0	0	0	0	0	1	0	0	LC	0	0	1.1038	0.30103	NA	0.206826	1.14613	1.32222	1.38021	NA	2.93601	3.25527	3.25527	2.95424	-8.95703	0.952164	4	5
Passeriformes	Fringillidae	Cyanerpes	Cyanerpes cyaneus	0	0	0	0	1	0	0	0	0	0	0	1	0	0	LC	0	0	1.12057	0.30103	0.30103	0.214844	1.09691	1.14613	1.38021	NA	3.05843	3.30103	3.30103	3	-0.5817	-0.235301	4	5
Passeriformes	Fringillidae	Cyanerpes	Cyanerpes lucidus	0	0	0	0	1	0	0	0	0	0	0	1	0	0	LC	0	0	1.0569	0.30103	NA	NA	1.09691	1.13033	NA	NA	1.80618	3.20412	3.20412	2.90309	9.49627	0.977553	4	2
Passeriformes	Fringillidae	Cyanerpes	Cyanerpes nitidus	0	0	0	0	1	0	0	0	0	0	0	1	0	0	LC	0	0	0.954243	NA	NA	NA	NA	NA	NA	NA	2.54033	3	3	2.69897	0.378227	-0.422247	3	1
Passeriformes	Fringillidae	Cyanicterus	Cyanicterus cyanicterus	0	0	0	0	1	0	0	0	0	0	0	1	0	0	LC	0	0	1.53148	NA	NA	NA	NA	NA	NA	NA	1.8451	2.77815	2.77815	2.47712	NA	NA	NA	NA
Anseriformes	Anatidae	Cyanochen	Cyanochen cyanopterus	1	0	0	0	0	0	0	1	0	0	0	0	0	0	VU	2	1	3.16475	0.778151	NA	1.91461	1.50515	1.92942	1.38021	NA	1.94448	3.60206	3.41497	3.43136	15.6951	1.19576	5	3
Passeriformes	Fringillidae	Cyanocompsa	Cyanocompsa brissonii	0	0	0	0	1	0	0	0	0	0	0	1	0	0	LC	0	0	1.32015	NA	NA	0.491362	NA	NA	NA	NA	2.86864	3.20412	3.20412	2.90309	-20.5247	1.31228	NA	NA
Passeriformes	Fringillidae	Cyanocompsa	Cyanocompsa cyanoides	0	0	0	1	1	0	0	0	0	0	0	0	0	0	LC	0	0	1.41497	0.30103	0.69897	0.540329	1.13033	1.0607	NA	NA	2.99432	3.14613	3.14613	2.8451	-7.16978	0.855506	NA	NA
Passeriformes	Fringillidae	Cyanocompsa	Cyanocompsa parellina	0	0	0	1	1	0	0	0	0	0	0	0	0	0	LC	0	0	1.18752	0.39794	NA	NA	NA	NA	NA	NA	2.12057	3.25527	3.25527	2.95424	22.1103	1.34459	NA	NA
Passeriformes	Corvidae	Cyanocorax	Cyanocorax affinis	0	0	0	0	1	0	0	0	0	0	0	1	0	0	LC	0	0	2.29885	0.60206	NA	1.03342	NA	NA	NA	NA	1.98227	3.41497	3.41497	3.11394	9.49627	0.977553	NA	NA
Passeriformes	Corvidae	Cyanocorax	Cyanocorax beecheii	0	0	0	1	0	0	0	0	0	0	1	0	0	0	LC	0	0	2.2878	0.69897	NA	NA	1.17609	1.11394	NA	NA	1.39794	2.77815	2.77815	2.47712	25.0867	1.39944	NA	NA
Passeriformes	Corvidae	Cyanocorax	Cyanocorax cayanus	0	0	0	0	1	0	0	0	0	0	0	1	0	0	LC	0	0	2.24304	0.60206	NA	NA	NA	NA	NA	NA	2.1959	3.04139	NA	NA	-1.13455	0.0548248	NA	NA
Passeriformes	Corvidae	Cyanocorax	Cyanocorax chrysops	0	0	0	0	1	0	0	0	0	0	0	1	0	0	LC	0	0	2.18398	0.619789	NA	NA	NA	NA	NA	NA	2.58546	3.44716	NA	NA	-18.7322	1.27259	NA	NA
Passeriformes	Corvidae	Cyanocorax	Cyanocorax cristatellus	0	0	0	0	1	0	0	0	0	0	0	1	0	0	LC	0	0	2.25042	0.628389	NA	NA	NA	NA	NA	NA	2.55871	3.04139	2.97772	2.79588	-17.2709	1.23731	NA	NA
Passeriformes	Corvidae	Cyanocorax	Cyanocorax cyanomelas	0	0	0	0	1	0	0	0	0	0	0	1	0	0	LC	0	0	2.3217	0.544068	NA	NA	NA	NA	NA	NA	2.35025	3.30103	NA	NA	-17.1502	1.23427	NA	NA
Passeriformes	Corvidae	Cyanocorax	Cyanocorax cyanopogon	0	0	0	0	1	0	0	0	0	0	0	1	0	0	LC	0	0	2.16435	0.30103	NA	NA	NA	NA	NA	NA	2.58206	3.04139	2.8451	2.87506	-16.4814	1.21699	NA	NA
Passeriformes	Corvidae	Cyanocorax	Cyanocorax dickeyi	0	0	0	1	0	0	0	0	0	0	1	0	0	0	NT	1	0	2.24117	0.574031	NA	NA	1.26717	1.38021	NA	NA	1.07918	3.33244	2.90309	3.24304	23.7278	1.37526	NA	NA
Passeriformes	Corvidae	Cyanocorax	Cyanocorax heilprini	0	0	0	0	1	0	0	0	0	0	0	1	0	0	LC	0	0	NA	NA	NA	NA	NA	NA	NA	NA	1.39794	2.39794	2.17609	2.24304	4.92197	0.692139	NA	NA
Passeriformes	Corvidae	Cyanocorax	Cyanocorax melanocyaneus	0	0	0	0	1	0	0	0	0	0	0	1	0	0	LC	0	0	2.0205	0.544068	NA	NA	NA	NA	NA	NA	1.43136	3.38917	3.16137	3.23679	NA	NA	NA	NA
Passeriformes	Corvidae	Cyanocorax	Cyanocorax mystacalis	0	0	0	0	1	0	0	0	0	0	0	1	0	0	LC	0	0	2.17319	NA	NA	0.94939	NA	NA	NA	NA	1.36173	3.41497	3.41497	3.11394	-4.16404	0.619515	NA	NA
Passeriformes	Corvidae	Cyanocorax	Cyanocorax violaceus	0	0	0	0	1	0	0	0	0	0	0	1	0	0	LC	0	0	2.4183	0.69897	NA	NA	NA	NA	NA	NA	2.62325	3.13033	3.13033	2.8293	-7.5812	0.879738	NA	NA
Passeriformes	Corvidae	Cyanocorax	Cyanocorax yncas	0	0	0	1	1	0	0	0	0	0	0	0	0	0	LC	0	0	1.91908	0.60206	NA	0.799341	1.20412	1.27875	NA	NA	2.43616	3.47712	3.47712	3.17609	-0.850462	-0.0703449	NA	NA
Passeriformes	Corvidae	Cyanocorax	Cyanocorax yucatanicus	0	0	0	0	1	0	0	0	0	0	0	1	0	0	LC	0	0	2.06911	0.69897	NA	NA	1.23045	1.41497	NA	NA	1.51851	2.39794	2.39794	2.09691	17.2709	1.23731	NA	NA
Passeriformes	Corvidae	Cyanolanius	Cyanolanius madagascarinus	1	0	0	0	0	0	0	1	0	0	0	0	0	0	LC	0	0	1.33846	NA	NA	NA	NA	NA	NA	NA	1.8451	3.20412	3.20412	2.90309	-22.0843	1.34408	2	3
Psittaciformes	Psittacidae	Cyanoliseus	Cyanoliseus patagonus	0	0	0	0	1	0	0	0	0	0	0	1	0	0	LC	0	0	2.4413	0.477121	NA	NA	NA	NA	NA	NA	2.20683	3.30103	3.30103	3	-33.7129	1.5278	NA	NA
Passeriformes	Fringillidae	Cyanoloxia	Cyanoloxia glaucocaerulea	0	0	0	0	1	0	0	0	0	0	0	1	0	0	LC	0	0	1.2492	0.477121	NA	NA	NA	NA	NA	NA	2.02938	3.23045	3.23045	2.92942	NA	NA	NA	NA
Passeriformes	Corvidae	Cyanolyca	Cyanolyca argentigula	0	0	0	0	1	0	0	0	0	0	0	1	0	0	LC	0	0	2.12222	NA	NA	NA	NA	NA	NA	NA	0.69897	3.50515	3.07918	3.41497	9.49661	0.977568	NA	NA
Passeriformes	Corvidae	Cyanolyca	Cyanolyca armillata	0	0	0	0	1	0	0	0	0	0	0	1	0	0	LC	0	0	2.17609	NA	NA	NA	NA	NA	NA	NA	1.53148	3.51188	3.21748	3.38471	0.756422	-0.121236	NA	NA
Passeriformes	Corvidae	Cyanolyca	Cyanolyca cucullata	0	0	0	0	1	0	0	0	0	0	0	1	0	0	LC	0	0	1.97405	NA	NA	NA	NA	NA	NA	NA	1.62325	3.32222	3.11394	3.16137	18.1174	1.2581	NA	NA
Passeriformes	Corvidae	Cyanolyca	Cyanolyca mirabilis	0	0	0	0	1	0	0	0	0	0	0	1	0	0	VU	2	1	1.716	NA	NA	NA	NA	NA	NA	NA	1.20412	3.54407	3.29557	3.40011	15.6951	1.19576	NA	1
Passeriformes	Corvidae	Cyanolyca	Cyanolyca nana	0	0	0	1	0	0	0	0	0	0	1	0	0	0	VU	2	1	1.61278	0.39794	NA	NA	1.30103	NA	NA	NA	1.04139	3.50515	3.25527	3.36173	21.1813	1.32595	1	1
Passeriformes	Corvidae	Cyanolyca	Cyanolyca pulchra	0	0	0	0	1	0	0	0	0	0	0	1	0	0	NT	1	0	NA	NA	NA	NA	NA	NA	NA	NA	1.07918	3.36173	3.14613	3.20412	1.89167	0.276846	NA	NA
Passeriformes	Corvidae	Cyanolyca	Cyanolyca pumilo	0	0	0	0	1	0	0	0	0	0	0	1	0	0	LC	0	0	1.6721	NA	NA	NA	NA	NA	NA	NA	1.43136	3.4843	3.26717	3.32736	17.2709	1.23731	NA	NA
Passeriformes	Corvidae	Cyanolyca	Cyanolyca turcosa	0	0	0	0	1	0	0	0	0	0	0	1	0	0	LC	0	0	NA	NA	NA	NA	NA	NA	NA	NA	1.25527	3.54407	3.30103	3.39794	-1.73034	0.238132	NA	NA
Passeriformes	Corvidae	Cyanolyca	Cyanolyca viridicyana	0	0	0	0	1	0	0	0	0	0	0	1	0	0	NT	1	0	1.96942	NA	NA	NA	NA	NA	NA	NA	1.66276	3.60206	3.38021	3.44716	-14.7375	1.16842	NA	NA
Trochiliformes	Trochilidae	Cyanophaia	Cyanophaia bicolor	0	0	0	0	1	0	0	0	0	0	0	1	0	0	LC	0	0	0.653213	0.30103	NA	NA	NA	NA	NA	NA	0.69897	3	3	2.69897	NA	NA	NA	NA
Passeriformes	Corvidae	Cyanopica	Cyanopica cyana	0	0	0	0	0	0	1	0	0	0	0	0	0	1	LC	0	0	1.89395	0.79588	0.971971	0.755875	1.17609	NA	NA	NA	2.83442	3.20412	3.20412	2.90309	NA	NA	NA	NA
Passeriformes	Muscicapidae	Cyanoptila	Cyanoptila cyanomelana	0	1	1	0	0	0	1	0	0	0	0	0	0	0	LC	0	0	1.39794	0.69897	NA	NA	1.14613	NA	NA	NA	2.4216	3.07918	3.07918	2.77815	38.3957	1.58428	NA	NA
Psittaciformes	Psittacidae	Cyanoramphus	Cyanoramphus auriceps	0	1	0	0	0	0	0	0	1	0	0	0	0	0	NT	1	0	1.97772	0.845098	NA	NA	1.27875	1.58546	NA	NA	1.60206	3.09691	3.09691	2.79588	NA	NA	5	2
Psittaciformes	Psittacidae	Cyanoramphus	Cyanoramphus forbesi	0	1	0	0	0	0	0	0	1	0	0	0	0	0	EN	3	1	NA	0.845098	NA	NA	1.27875	1.60206	NA	NA	NA	2.45788	2.45788	2.15685	-45	1.65321	5	2
Psittaciformes	Psittacidae	Cyanoramphus	Cyanoramphus malherbi	0	1	0	0	0	0	0	0	1	0	0	0	0	0	CR	4	1	NA	0.477121	NA	0.607455	1.30103	1.60206	NA	NA	NA	2.95424	2.47712	2.87506	-43	1.63347	4	1
Psittaciformes	Psittacidae	Cyanoramphus	Cyanoramphus novaezelandiae	0	1	0	0	0	0	0	0	1	0	0	0	0	0	VU	2	1	1.88508	0.845098	NA	NA	1.27875	1.58546	NA	NA	1.54407	3.17609	3.17609	2.87506	NA	NA	5	NA
Psittaciformes	Psittacidae	Cyanoramphus	Cyanoramphus saisseti	0	1	0	0	0	0	0	0	1	0	0	0	0	0	VU	2	1	NA	NA	NA	NA	NA	NA	NA	NA	NA	3.17609	NA	NA	NA	NA	NA	NA
Psittaciformes	Psittacidae	Cyanoramphus	Cyanoramphus unicolor	0	1	0	0	0	0	0	0	1	0	0	0	0	0	VU	2	1	NA	0.69897	NA	NA	1.44716	NA	1.07918	NA	0	2.47712	2.47712	2.17609	NA	NA	5	1
Passeriformes	Vireonidae	Cyclarhis	Cyclarhis gujanensis	0	0	0	0	1	0	0	0	0	0	0	1	0	0	LC	0	0	1.42651	0.39794	NA	0.471292	NA	NA	NA	NA	3.22968	3.39794	3.39794	3.09691	-5.7634	0.760679	NA	NA
Passeriformes	Vireonidae	Cyclarhis	Cyclarhis nigrirostris	0	0	0	0	1	0	0	0	0	0	0	1	0	0	LC	0	0	1.49866	NA	NA	NA	NA	NA	NA	NA	1.60206	3.43136	3.04139	3.33244	0.378227	-0.422247	NA	NA
Psittaciformes	Psittacidae	Cyclopsitta	Cyclopsitta diophthalma	0	1	0	0	0	0	0	0	1	0	0	0	0	0	LC	0	0	1.74819	0.30103	0.30103	0.574031	1.25527	1.72016	1.07918	NA	1.79239	3.20412	3.20412	2.90309	-6.8864	0.837992	6	NA
Psittaciformes	Psittacidae	Cyclopsitta	Cyclopsitta gulielmitertii	0	1	0	0	0	0	0	0	1	0	0	0	0	0	LC	0	0	1.49136	NA	NA	NA	NA	NA	NA	NA	1.82607	3.04139	3.04139	2.74036	-7.13504	0.853397	NA	NA
Passeriformes	Thamnophilidae	Cymbilaimus	Cymbilaimus lineatus	0	0	0	0	1	0	0	0	0	0	0	1	0	0	LC	0	0	1.5611	0.30103	NA	NA	NA	NA	NA	NA	2.9248	3.20412	3.20412	2.90309	-6.9282	0.84062	NA	NA
Passeriformes	Thamnophilidae	Cymbilaimus	Cymbilaimus sanctaemariae	0	0	0	0	1	0	0	0	0	0	0	1	0	0	LC	0	0	1.47129	NA	NA	NA	NA	NA	NA	NA	1.86332	3.07918	NA	NA	-12.8385	1.10852	NA	NA
Passeriformes	Eurylaimidae	Cymbirhynchus	Cymbirhynchus macrorhynchos	0	0	1	0	0	0	0	0	0	1	0	0	0	0	LC	0	0	1.80106	0.39794	NA	NA	NA	NA	NA	NA	2.56348	2.95424	2.95424	2.65321	7.68505	0.885647	NA	NA
Trochiliformes	Trochilidae	Cynanthus	Cynanthus latirostris	0	0	0	1	1	0	0	0	0	0	0	0	0	0	LC	0	0	0.531479	0.30103	NA	-0.30103	NA	NA	NA	NA	2.12057	3.30103	3.30103	3	23.6288	1.37344	NA	NA
Trochiliformes	Trochilidae	Cynanthus	Cynanthus sordidus	0	0	0	0	1	0	0	0	0	0	0	1	0	0	LC	0	0	0.64836	0.30103	NA	NA	NA	NA	NA	NA	1.30103	3.34242	3.11394	3.19033	NA	NA	NA	NA
Passeriformes	Muscicapidae	Cyornis	Cyornis banyumas	0	1	1	0	0	0	1	0	0	0	0	0	0	0	LC	0	0	1.17319	0.39794	NA	NA	NA	NA	NA	NA	2.68034	3.39794	3.39794	3.09691	25.3942	1.40473	NA	NA
Passeriformes	Muscicapidae	Cyornis	Cyornis caerulatus	0	0	1	0	0	0	0	0	0	1	0	0	0	0	VU	2	1	NA	NA	NA	NA	NA	NA	NA	NA	2.26482	2.69897	2.69897	2.39794	1.66024	0.220172	1	1
Passeriformes	Muscicapidae	Cyornis	Cyornis concretus	0	0	1	0	0	0	0	0	0	1	0	0	0	0	LC	0	0	1.38917	0.30103	NA	NA	NA	NA	NA	NA	2.48287	3.36173	3.36173	3.0607	21.8203	1.33886	NA	NA
Passeriformes	Muscicapidae	Cyornis	Cyornis hainanus	0	0	1	0	0	0	1	0	0	0	0	0	0	0	LC	0	0	NA	NA	NA	NA	NA	NA	NA	NA	2.49831	3.04139	3.04139	2.74036	21.0651	1.32356	NA	NA
Passeriformes	Muscicapidae	Cyornis	Cyornis herioti	0	0	1	0	0	0	0	0	0	1	0	0	0	0	LC	0	0	1.25527	NA	NA	NA	NA	NA	NA	NA	1.50515	3.07918	3.04139	2.81291	NA	NA	NA	NA
Passeriformes	Muscicapidae	Cyornis	Cyornis hyacinthinus	0	1	0	0	0	0	0	0	1	0	0	0	0	0	LC	0	0	NA	NA	NA	NA	NA	NA	NA	NA	1.11394	3.30103	NA	NA	NA	NA	NA	NA
Passeriformes	Muscicapidae	Cyornis	Cyornis lemprieri	0	0	1	0	0	0	0	0	0	1	0	0	0	0	NT	1	0	1.33244	NA	NA	NA	NA	NA	NA	NA	1.14613	3	NA	NA	8.73053	0.941041	NA	NA
Passeriformes	Muscicapidae	Cyornis	Cyornis pallipes	0	0	1	0	0	0	0	0	0	1	0	0	0	0	LC	0	0	1.30103	0.60206	NA	0.40654	NA	NA	NA	NA	1.62325	3.23045	3.14613	3	16.4955	1.21737	NA	NA
Passeriformes	Muscicapidae	Cyornis	Cyornis poliogenys	0	0	1	0	0	0	1	0	0	0	0	0	0	0	LC	0	0	NA	0.60206	NA	NA	NA	NA	NA	NA	2.07918	3.17609	NA	NA	26.7235	1.42689	NA	NA
Passeriformes	Muscicapidae	Cyornis	Cyornis ruckii	0	0	1	0	0	0	0	0	0	1	0	0	0	0	CR	4	1	NA	NA	NA	NA	NA	NA	NA	NA	1.86923	2.30103	1.69897	2.24304	NA	NA	NA	1
Passeriformes	Muscicapidae	Cyornis	Cyornis rufigaster	0	0	1	0	0	0	0	0	0	1	0	0	0	0	LC	0	0	1.19033	0.30103	NA	0.361728	NA	NA	NA	NA	2.53403	3.36173	3.36173	3.0607	4.93254	0.693071	NA	NA
Passeriformes	Muscicapidae	Cyornis	Cyornis sanfordi	0	1	0	0	0	0	0	0	1	0	0	0	0	0	EN	3	1	NA	NA	NA	NA	NA	NA	NA	NA	1.20412	3.25042	2.68124	3.18752	0.378195	-0.422284	NA	1
Passeriformes	Muscicapidae	Cyornis	Cyornis superbus	0	0	1	0	0	0	0	0	0	1	0	0	0	0	LC	0	0	NA	NA	NA	NA	NA	NA	NA	NA	2.04139	3.20412	3	3.04139	-0.378291	-0.422174	NA	NA
Passeriformes	Muscicapidae	Cyornis	Cyornis tickelliae	0	1	1	0	0	0	1	0	0	0	0	0	0	0	LC	0	0	1.14613	0.544068	NA	0.287802	NA	NA	NA	NA	2.83885	3.17609	3.17609	2.87506	24.2425	1.38458	NA	NA
Passeriformes	Muscicapidae	Cyornis	Cyornis turcosus	0	0	1	0	0	0	0	0	0	1	0	0	0	0	NT	1	0	NA	NA	NA	NA	NA	NA	NA	NA	2.32015	2.69897	2.69897	2.39794	-0.378291	-0.422174	NA	NA
Passeriformes	Muscicapidae	Cyornis	Cyornis unicolor	0	1	1	0	0	0	1	0	0	0	0	0	0	0	LC	0	0	1.28443	0.39794	NA	0.532754	NA	NA	NA	NA	2.74741	3.34242	3.30103	3.07918	25.1498	1.40054	NA	NA
Passeriformes	Certhiidae	Cyphorhinus	Cyphorhinus aradus	0	0	0	0	1	0	0	0	0	0	0	1	0	0	LC	0	0	1.33041	0.30103	0.60206	NA	NA	NA	NA	NA	NA	3.14613	3.14613	2.8451	-9.34697	0.970671	NA	NA
Passeriformes	Certhiidae	Cyphorhinus	Cyphorhinus phaeocephalus	0	0	0	0	1	0	0	0	0	0	0	1	0	0	LC	0	0	1.39094	0.30103	NA	NA	NA	NA	NA	NA	1.91381	3.02119	3.02119	2.72016	9.49627	0.977553	NA	NA
Passeriformes	Certhiidae	Cyphorhinus	Cyphorhinus thoracicus	0	0	0	0	1	0	0	0	0	0	0	1	0	0	LC	0	0	1.46687	0.30103	NA	NA	NA	NA	NA	NA	1.79239	3.36173	3.20412	3.17609	-8.77394	0.943195	NA	NA
Apodiformes	Apodidae	Cypseloides	Cypseloides cryptus	0	0	0	0	1	0	0	0	0	0	0	1	0	0	LC	0	0	1.43377	0	NA	NA	1.47712	1.75205	NA	NA	1.86923	3.47712	3.47712	3.17609	-1.92837	0.285189	1	5
Apodiformes	Apodidae	Cypseloides	Cypseloides fumigatus	0	0	0	0	1	0	0	0	0	0	0	1	0	0	LC	0	0	1.64345	0	NA	NA	NA	NA	NA	NA	2.06819	3.32222	3.14613	3.14613	NA	NA	NA	NA
Apodiformes	Apodidae	Cypseloides	Cypseloides lemosi	0	0	0	0	1	0	0	0	0	0	0	1	0	0	LC	0	0	1.4624	NA	NA	NA	NA	NA	NA	NA	1.11394	3.25527	2.87506	3.15381	0.756679	-0.121088	1	4
Apodiformes	Apodidae	Cypseloides	Cypseloides niger	0	0	0	1	1	0	0	0	0	0	0	0	0	0	LC	0	0	1.63144	0	0	0.691965	1.39794	1.65321	NA	NA	2.4624	3.47712	3.47712	3.17609	23.1128	1.36385	1	2
Apodiformes	Apodidae	Cypseloides	Cypseloides phelpsi	0	0	0	0	1	0	0	0	0	0	0	1	0	0	LC	0	0	1.32222	NA	NA	NA	NA	NA	NA	NA	1.66276	3.14613	3	2.95424	NA	NA	NA	NA
Apodiformes	Apodidae	Cypseloides	Cypseloides rothschildi	0	0	0	0	1	0	0	0	0	0	0	1	0	0	NT	1	0	NA	NA	NA	NA	NA	NA	NA	NA	1.54407	3.30103	3.17609	3.09691	NA	NA	1	1
Apodiformes	Apodidae	Cypseloides	Cypseloides rutilus	0	0	0	0	1	0	0	0	0	0	0	1	0	0	LC	0	0	1.29226	0.30103	0.60206	NA	1.38021	1.61013	NA	NA	2.45332	3.53148	3.4624	3.29003	2.99717	0.476711	1	5
[truncated: 5,465 more rows]

## Sheet: Reference list
PUBLICATION YEAR	TITLE	DOCUMENT TYPE	FULL REFERENCE
1966	Contribution to systematic problems and geographic variation within the genus Petronia (Aves, Ploceidae).	journal article	Abs, M., 1966. Contribution to systematic problems and geographic variation within the genus Petronia (Aves, Ploceidae). Proceedings of the Second Pan-African Ornithological Congress (Ostrich) 6:41-49.
2000	The breeding biology of Abdim’s Stork Ciconia abdimii in the far north of Benin.	journal article	Adjakpa, J.B., 2000. The breeding biology of Abdim’s Stork Ciconia abdimii in the far north of Benin. Ostrich 71:61-63.
1998	Natural history of the little-known speckled antshrike Xenornis setifrons.	journal article	Adsett, W.J. & Wege, D.C. 1998. Natural history of the little-known speckled antshrike Xenornis setifrons. Cotinga 10:24-29.
1999	Pale-headed brush-finch Atlapetes pallidiceps is not extinct.	journal article	Agreda, A. et al., 1999. Pale-headed brush-finch Atlapetes pallidiceps is not extinct. Cotinga 11:50-54.
1997	Townsend’s and Newell’s Shearwater (Puffinus auricularis).	government or NGO document	Ainley, D.G. et al., 1997. Townsend’s and Newell’s Shearwater (Puffinus auricularis). Report No. 297. The birds of North America. Academy of Natural Sciences and American Ornithologists' Union, Philadelphia and Washington, D.C., U.S.A..
1969	Handbook of the birds of India and Pakistan. Together with those of Nepal, Sikkim, Bhutan and Ceylon. Vol. 2, Megapodes to Crab Plover.	book	Ali, S. & Ripley, S.D. (2) 1969. Handbook of the birds of India and Pakistan. Together with those of Nepal, Sikkim, Bhutan and Ceylon. Vol. 2, Megapodes to Crab Plover. Oxford University Press, Bombay, India.
1973	Handbook of the birds of India and Pakistan. Together with those of Bangladesh, Nepal, Sikkim, Bhutan and Sri Lanka. Vol. 8, Warblers to Redstarts.	book	Ali, S. & Ripley, S.D. (2) 1973. Handbook of the birds of India and Pakistan. Together with those of Bangladesh, Nepal, Sikkim, Bhutan and Sri Lanka. Vol. 8, Warblers to Redstarts. Oxford University Press, Bombay, India.
1968	Handbook of the birds of India and Pakistan. Together with those of Nepal, Sikkim, Bhutan and Ceylon. Vol. 1, Divers to Hawks.	book	Ali, S. & Ripley, S.D. 1968. Handbook of the birds of India and Pakistan. Together with those of Nepal, Sikkim, Bhutan and Ceylon. Vol. 1, Divers to Hawks. Oxford University Press, Bombay, India.
1969	Handbook of the birds of India and Pakistan. Together with those of Nepal, Sikkim, Bhutan and Ceylon. Vol. 3, Stone Curlews to Owls.	book	Ali, S. & Ripley, S.D. 1969. Handbook of the birds of India and Pakistan. Together with those of Nepal, Sikkim, Bhutan and Ceylon. Vol. 3, Stone Curlews to Owls. Oxford University Press, Bombay, India.
1970	Handbook of the birds of India and Pakistan. Together with those of Nepal, Sikkim, Bhutan and Ceylon. Vol. 4, Frogmouths to Pittas.	book	Ali, S. & Ripley, S.D. 1970. Handbook of the birds of India and Pakistan. Together with those of Nepal, Sikkim, Bhutan and Ceylon. Vol. 4, Frogmouths to Pittas. Oxford University Press, Bombay, India.
1971	Handbook of the birds of India and Pakistan. Together with those of Nepal, Sikkim, Bhutan and Ceylon. Vol. 6, Cuckoo-Shrikes to Babaxes.	book	Ali, S. & Ripley, S.D. 1971. Handbook of the birds of India and Pakistan. Together with those of Nepal, Sikkim, Bhutan and Ceylon. Vol. 6, Cuckoo-Shrikes to Babaxes. Oxford University Press, Bombay, India.
1972	Handbook of the birds of India and Pakistan. Together with those of Nepal, Sikkim, Bhutan and Ceylon. Vol. 5, Larks to the Grey Hypocolius.	book	Ali, S. & Ripley, S.D. 1972. Handbook of the birds of India and Pakistan. Together with those of Nepal, Sikkim, Bhutan and Ceylon. Vol. 5, Larks to the Grey Hypocolius. Oxford University Press, Bombay, India.
1973	Handbook of the birds of India and Pakistan. Together with those of Bangladesh, Nepal, Sikkim, Bhutan and Sri Lanka. Vol. 9, Robins to Wagtails.	book	Ali, S. & Ripley, S.D. 1973. Handbook of the birds of India and Pakistan. Together with those of Bangladesh, Nepal, Sikkim, Bhutan and Sri Lanka. Vol. 9, Robins to Wagtails. Oxford University Press, Bombay, India.
1983	Handbook of the birds of India and Pakistan.	book	Ali, S. & Ripley, S.D. 1983. Handbook of the birds of India and Pakistan. Oxford University Press, Delhi, India.
1981	Growth rates of nestling Black Crows. In Short Notes.	journal article	Allan, D., 1981. Growth rates of nestling Black Crows. In Short Notes. Ostrich 52:189-190.
2002	A catalogue of birds’ eggs in the Durban Natural Science Museum.	journal article	Allan, D.G. & McInnes, A.M. 2002. A catalogue of birds’ eggs in the Durban Natural Science Museum. Durban Museum Novitates 27:3-27.
2003	Pipits and wagtails of Europe, Asia and North America: identification and systematics.	book	Alstrom, P. & Mild, K. 2003. Pipits and wagtails of Europe, Asia and North America: identification and systematics. Christopher Helm, London, U.K..
1990	Social system and helping behavior in the white-banded tanager (Neothraupis fasciata).	journal article	Alves, M.A.S., 1990. Social system and helping behavior in the white-banded tanager (Neothraupis fasciata). Condor 92:470-474.
2000	Habitat relationships and life history of the Rota Bridled White Eye (Zosterops rotensis).	thesis or thesis-related	Amidon, F.A.. 2000. Habitat relationships and life history of the Rota Bridled White Eye (Zosterops rotensis). Unpublished M.Sc. Thesis. Fisheries and Wildlife Service, University of Virginia, Virginia, U.S.A..
1999	Diet, body mass and condition of Lesser Kestrels Falco naumanni in South Africa.	journal article	Anderson, P.C. et al., 1999. Diet, body mass and condition of Lesser Kestrels Falco naumanni in South Africa. Ostrich 70:112-116.
1997	Ocurrencia del hormiguero de corona pizarra Grallaricula nana en la Reserva Biologica Carpanta macizo de Chingaza, Cordillera Oriental Colombiana.	journal article	Andrade, G.I. & Lozano, I.E. 1997. Ocurrencia del hormiguero de corona pizarra Grallaricula nana en la Reserva Biologica Carpanta macizo de Chingaza, Cordillera Oriental Colombiana. Cotinga 7:37-38.
1968	Some bird weights (in grams), recorded at the Kaffrarian Museum, 1965-1967. In Short Notes.	journal article	Anon., 1968. Some bird weights (in grams), recorded at the Kaffrarian Museum, 1965-1967. In Short Notes. Ostrich 39:268.
2000	Lady Gouldian finch.com: Let the breeding begin.	web document	Anon., 2000. Lady Gouldian finch.com: Let the breeding begin. Retrieved 24/6/2003 from http://www.ladygouldianfinch.com/features_breeding2.mgi.
2001	The rhea, its biology and management in captivity.	web document	Antares Rhea Farm, 2001. The rhea, its biology and management in captivity. Retrieved 20/6/2004 from http://antares.i8.com/THE_RHEA.html.
1999	Mortality and behaviour of hihi, and endangered New Zealand honeyeater, in the establishment phase following translocation.	journal article	Armstrong, D.P. et al., 1999. Mortality and behaviour of hihi, and endangered New Zealand honeyeater, in the establishment phase following translocation. Biological Conservation 89:329-339.
2002	Campbell Island.	web document	Ashworth, A.C. et al., 2002. Campbell Island. Retrieved 16/6/2003 from http://www.ndsu.edu/subantarctic/campbell_island.htm.
2004	Breeding biology of white-faced nunbird Hapaloptila castanea in Ecuador.	journal article	Athanas, N. & Davis, J. 2004. Breeding biology of white-faced nunbird Hapaloptila castanea in Ecuador. Cotinga 22:42-45.
1996	The diet of resplendent quetzal (Pharomachrus mocinno mocinno: Trogonidae) in a Mexican cloud forest.	journal article	Avila, Ma. L. O. et al., 1996. The diet of resplendent quetzal (Pharomachrus mocinno mocinno: Trogonidae) in a Mexican cloud forest. Biotropica 28:720-727.
1997	Projeto de praservaçao do Crax blumenbachii.	book chapter	Azeredo, R.G.P., 1997. Projeto de praservaçao do Crax blumenbachii.pp. 146-147 In:Strahl, S.D. et al., Cracidae: their biology and conservation. Hancock House, Surrey, B.C., Canada.
2001	Life history and morphometric data for island birds.	thesis or thesis-related	Baillie, J.E.M.. 2001. Unpublished Raw Data. Department of Biology, Imperial College, Silwood Park, Ascot, U.K..
2002	Sibley-Ahlquist avian phylogeny codings.	thesis or thesis-related	Baillie, J.E.M.. 2002. Unpublished Raw Data. Department of Biology, Imperial College, Silwood Park, Ascot, U.K..
1921	Gamebirds of India, Burma and Ceylon, Vol. II.	book	Baker, E., 1921. Gamebirds of India, Burma and Ceylon, Vol. II. Bombay Natural History Society, Bombay, India.
2000	Maui ‘Alauatio (Paroreomyza montana).	government or NGO document	Baker, H. & Baker, P.E. 2000. Maui ‘Alauatio (Paroreomyza montana). Report No. 504. The birds of North America. Academy of Natural Sciences and American Ornithologists' Union, Philadelphia and Washington, D.C., U.S.A..
1997	Warblers of Europe, Asia and north Africa.	book	Baker, K., 1997. Warblers of Europe, Asia and north Africa. Christopher Helm, London, U.K..
2000	Kakawahie (Paroreomyza flammea), O’ahu ‘Alauahio (Paroreomyza maculata).	government or NGO document	Baker, P.E. & Baker, H. 2000. Kakawahie (Paroreomyza flammea), O’ahu ‘Alauahio (Paroreomyza maculata). Report No. 503. The birds of North America. Academy of Natural Sciences and American Ornithologists' Union, Philadelphia and Washington, D.C., U.S.A..
1999	Hawaiian Goose,Nene (Branta sandwicensis).	government or NGO document	Banko, P.C. et al., 1999. Hawaiian Goose,Nene (Branta sandwicensis). Report No. 434. The birds of North America. Academy of Natural Sciences and American Ornithologists' Union, Philadelphia and Washington, D.C., U.S.A..
2002	Hawaiian Crow (Corvus hawaiiensis).	government or NGO document	Banko, P.C. et al., 2002. Hawaiian Crow (Corvus hawaiiensis). Report No. 648. The birds of North America. Academy of Natural Sciences and American Ornithologists' Union, Philadelphia and Washington, D.C., U.S.A..
2002	Palila (Loxioides bailleui).	government or NGO document	Banko, P.C. et al., 2002. Palila (Loxioides bailleui). Report No. 679. The birds of North America. Academy of Natural Sciences and American Ornithologists' Union, Philadelphia and Washington, D.C., U.S.A..
1968	Birds of the Atlantic Islands, IV. A history of the birds of the Cape Verde Islands.	book	Bannerman, D.A. & Bannerman, W.M. 1968. Birds of the Atlantic Islands, IV. A history of the birds of the Cape Verde Islands. Oliver & Boyd, London, U.K..
1961	Angola Kingfisher Halcyon senegalensis nesting at Naboomspruit.	journal article	Barbour, D. & Ledger, J. 1961. Angola Kingfisher Halcyon senegalensis nesting at Naboomspruit. Ostrich 32:189.
2002	Breeding of brown teal (Anas chlorotis) at Okiwi, Great Barrier Island.	journal article	Barker, D. & Williams, M. 2002. Breeding of brown teal (Anas chlorotis) at Okiwi, Great Barrier Island. Notornis 49:199-208.
2002	First nest record for Bronze-winged Courser Cursorius chalcopterus in Senegambia.	journal article	Barlow, C.R., 2002. First nest record for Bronze-winged Courser Cursorius chalcopterus in Senegambia. Bulletin of the African Bird Club 9:134-135.
2003	First conclusive evidence of breeding in Senegambia and parental behaviour of Black Coucal Centropus grillii.	journal article	Barlow, C.R., 2003. First conclusive evidence of breeding in Senegambia and parental behaviour of Black Coucal Centropus grillii. Bulletin of the African Bird Club 10:53-54.
2002	Sympatry of black-faced Leucopternis melanops and white-browed hawks L. kuhli along the lower rio Tapajos, Para, Brazil.	journal article	Barlow, J. et al., 2002. Sympatry of black-faced Leucopternis melanops and white-browed hawks L. kuhli along the lower rio Tapajos, Para, Brazil. Cotinga 18:77-79.
2003	White-breasted parakeet Pyrrhura albipectus: a new record for Peru.	journal article	Barnett, J.M. et al., 2003. White-breasted parakeet Pyrrhura albipectus: a new record for Peru. Cotinga 19:79.
1997	Navy protects Island Monarch.	journal article	Baslis-Larsen, M. & Stutterfield, T. 1997. Navy protects Island Monarch. Endangered Species Bulletin 12:10-11.
2003	Recovery and maintenance of North Island kokako (Callaeas cinerea wilsoni) populations through pulsed pest control.	journal article	Basse, B. et al., 2003. Recovery and maintenance of North Island kokako (Callaeas cinerea wilsoni) populations through pulsed pest control. Biological Conservation 109:259-270.
1999	Weka (Gallirallus australis) recovery plan. 1999-2009.	government or NGO document	Beauchamp, A.J. et al., 1999. Weka (Gallirallus australis) recovery plan. 1999-2009. Report No. 29. Threatened species recovery plan. New Zealand Department of Conservation (Te Papa Atawhai), Wellington, New Zealand.
1997	Conservation value of a Garua forest in the dry season: a bird survey in Reserva Ecologica de Loma Alta, Ecuador.	journal article	Becker, C.D. & Lopez-Lanus, B. 1997. Conservation value of a Garua forest in the dry season: a bird survey in Reserva Ecologica de Loma Alta, Ecuador. Cotinga 8:66-74.
2000	Interesting bird records from the Colonche Hills, western Ecuador.	journal article	Becker, D. et al., 2000. Interesting bird records from the Colonche Hills, western Ecuador. Cotinga 13:55-58.
2001	Notes on some birds from central and northern Peru.	journal article	Begazo, A.J. et al., 2001. Notes on some birds from central and northern Peru. Cotinga 15:81-87.
2001	Photospot: peruvian pigeon Columba oenops.	journal article	Begazo, A.J., 2001. Photospot: peruvian pigeon Columba oenops. Cotinga 15:97.
1941	Birds of a Kenya Highland District.	journal article	Belcher, C.F., 1941. Birds of a Kenya Highland District. Ostrich 11:75-96.
2000	Census of three shag species in the Chatham Islands.	journal article	Bell, M. & Bell, D. 2000. Census of three shag species in the Chatham Islands. Notornis 47:148-153.
2000	More road-killed owls and a new record for Santa Catarina, Brazil.	journal article	Bencke, G.A. & Bencke, C. 2000. More road-killed owls and a new record for Santa Catarina, Brazil. Cotinga 13:69.
1999	The potential importance of road deaths as a cause of mortality for large forest owls in southern Brazil.	journal article	Bencke, G.A. & Bencke, C.S.C. 1999. The potential importance of road deaths as a cause of mortality for large forest owls in southern Brazil. Cotinga 11:79-80.
1998	Notes on the breeding of blue-bellied parrot Triclaria malachitacea.	journal article	Bencke, G.A., 1998. Notes on the breeding of blue-bellied parrot Triclaria malachitacea. Cotinga 10:71-78.
1992	White-winged crossbill (Loxia leucoptera).	government or NGO document	Benkman, C.W., 1992. White-winged crossbill (Loxia leucoptera). Report No. 27. The birds of North America. Academy of Natural Sciences and American Ornithologists' Union, Philadelphia and Washington, D.C., U.S.A..
2003	Life History Database.	unpublished work	Bennett, P.M., 2003. Life History Database. Unpublished.
1986	Egg weight and body weight data from PhD.	thesis or thesis-related	Bennett, P.M.. 1986. Unpublished Raw Data. Department of Biology, University of Sussex, Sussex, U.K..
1948	Notes from southern Nyasaland, mainly from the lower Shire Valley at 200 ft. altitude.	journal article	Benson, C.W. & Benson, F.M. 1948. Notes from southern Nyasaland, mainly from the lower Shire Valley at 200 ft. altitude. Ostrich 19:1-16.
1956	Breeding data from Katema Island, Northern Rhodesia.	journal article	Benson, C.W. & Serventy, D.L. 1956. Breeding data from Katema Island, Northern Rhodesia. Ostrich 27:171-172.
1968	The relationship of the Striped Crake Crecopsis egregia (Peters) and the White-throated Crake Porzana albicollis (Vieillot).	journal article	Benson, C.W. & Winterbottom, J.M. 1968. The relationship of the Striped Crake Crecopsis egregia (Peters) and the White-throated Crake Porzana albicollis (Vieillot). Ostrich 39:177-179.
1972	A contribution to the ornithology in Madagascar.	unpublished work	Benson, C.W. et al., 1972. A contribution to the ornithology in Madagascar. :.
1943	A new Warbler from Nyasaland. In Short Notes.	journal article	Benson, C.W., 1943. A new Warbler from Nyasaland. In Short Notes. Ostrich 13:241-243.
1946	The genera Turdus, Geokichla, Psophocichla, Monticola and Cossypha in Nyasaland.	journal article	Benson, C.W., 1946. The genera Turdus, Geokichla, Psophocichla, Monticola and Cossypha in Nyasaland. Ostrich 17:156-164.
2000	Field notes on the biology of the long-wattled umbrellabird Cephalopterus penduliger in west Ecuador.	journal article	Berg, K.S., 2000. Field notes on the biology of the long-wattled umbrellabird Cephalopterus penduliger in west Ecuador. Cotinga 14:26-29.
1999	‘Akohekohe (Palmeria dolei).	government or NGO document	Berlin, K.E. & Vangelder, C.M. 1999. ‘Akohekohe (Palmeria dolei). Report No. 400. The birds of North America. Academy of Natural Sciences and American Ornithologists' Union, Philadelphia and Washington, D.C., U.S.A..
1995	Morphometrics and breeding biology of the Whitechinned Petrel Procellaria aequinoctialis at Sub-antarctic Marion Island.	journal article	Berruti, A. et al., 1995. Morphometrics and breeding biology of the Whitechinned Petrel Procellaria aequinoctialis at Sub-antarctic Marion Island. Ostrich 66:74-80.
2003	Australian birds: their nests and eggs.	book	Beruldsen, G., 2003. Australian birds: their nests and eggs. G. Beruldsen, Kenmore Hills, Qld, Australia.
1944	Rudd’s Bush-Warbler (Apalis ruddi).	journal article	Beven, G., 1944. Rudd’s Bush-Warbler (Apalis ruddi). Ostrich 15:178-187.
2004	Veery (Catharus fuscescens).	government or NGO document	Bevier, L. et al., 2004. Veery (Catharus fuscescens). Report No. 142. The birds of North America Online. Cornell Laboratory of Ornithology, Ithaca, NY, U.S.A..
1933	Observations on the breeding habits of the Cape Thickknee, Burhinops capensis capensis (Lcht.), in captivity.	journal article	Bigalke, R., 1933. Observations on the breeding habits of the Cape Thickknee, Burhinops capensis capensis (Lcht.), in captivity. Ostrich 4:41-48.
2003	Online Red Data Book: Threatened birds of Asia.	web document	Birdlife International (2), 2003. Online Red Data Book: Threatened birds of Asia. Retrieved 31/1/2006 from http://www.rdb.or.id/view_html.php?id=73&op=rhodcary.
2000	Threatened birds of the world.	book	Birdlife International, 2000. Threatened birds of the world. Lynx Edicions and Birdlife International, Barcelona and Cambridge, Spain and U.K..
2002	Birdlife’s online world bird database: the site for bird conservation. Version 2.0.	web document	Birdlife International, 2002. Birdlife’s online world bird database: the site for bird conservation. Version 2.0. Retrieved 13/6/2003 from http://www.birdlife.org.
2003	Birdlife threatened birds habitat, attributes, and conservation status.	unpublished work	Birdlife International, 2003. Birdlife threatened birds habitat, attributes, and conservation status. in preparation.
2003	File 26 number 163.	unpublished work	Birdlife International, 2003. File 26 number 163. Unpublished.
2002	Land birds of Tuamota Archipelago, Polynesia: Relative abundance and changes during the 20th Century with particular reference to the critically endangered Polynesian ground dove (Gallicolumba erythroptera).	journal article	Blanvillain, C. et al., 2002. Land birds of Tuamota Archipelago, Polynesia: Relative abundance and changes during the 20th Century with particular reference to the critically endangered Polynesian ground dove (Gallicolumba erythroptera). Biological Conservation 105:139-149.
2003	Impact of introduced birds on the recovery of the Tahiti Flycatcher (Pomarea nigra), a critically endangered forest bird of Tahiti.	journal article	Blanvillain, C. et al., 2003. Impact of introduced birds on the recovery of the Tahiti Flycatcher (Pomarea nigra), a critically endangered forest bird of Tahiti. Biological Conservation 109:197-205.
2000	Project Tutururu: Final report.	government or NGO document	Blanvillian, C. et al., 2000. Project Tutururu: Final report.. Birdlife International, Tahiti, Tahiti.
1992	Spruce grouse. Dendragapus canadensis.	government or NGO document	Boag, D.A. & Schroeder, M.A. 1992. Spruce grouse. Dendragapus canadensis. Report No. 5. The birds of North America. Academy of Natural Sciences and American Ornithologists' Union, Philadelphia and Washington, D.C., U.S.A..
2000	Geographical and altitudinal distribution of birds endemic to the Albertine Rift.	conference proceedings	Bober, S.O. et al., 2000. Geographical and altitudinal distribution of birds endemic to the Albertine Rift. pp. 189-196 In: Tenth Pan-African Ornithological Congress, 3/9/2000 - 8/9/2000, Kampala, Uganda.
2004	Tree dispersal strategies in the littoral forest of Saint Luce (SE-Madagascar).	journal article	Bollen, A. et al., 2004. Tree dispersal strategies in the littoral forest of Saint Luce (SE-Madagascar). Oecologia 139:604-616.
1987	Home range and hatching success of malleefowl, Leipoa ocellata Gould (Megapodiidae), in Murray mallee near Renmark, South Australia.	journal article	Booth, D.T., 1987. Home range and hatching success of malleefowl, Leipoa ocellata Gould (Megapodiidae), in Murray mallee near Renmark, South Australia. Australian Wildlife Research 14:95-104.
2002	The breeding status and colony dynamics of Cape vulture Gyps coprotheres in Botswana.	journal article	Borello, W.D. & Borello, R.M. 2002. The breeding status and colony dynamics of Cape vulture Gyps coprotheres in Botswana. Bird Conservation International 12:79-97.
1998	Descriçao, ecologia e conservaçao de um novo Scytalopus (Rhinocryptidae) do sul do Brasil, com comentarios sobre a morfologia da familia.	journal article	Bornschein, M.R. et al., 1998. Descriçao, ecologia e conservaçao de um novo Scytalopus (Rhinocryptidae) do sul do Brasil, com comentarios sobre a morfologia da familia. Ararajuba 6:3-36.
2001	Turquoise dacnis Dacnis hartlaubi, further evidence of use of shade coffee plantations.	journal article	Botero, J.E. & Verhelst, J.C. 2001. Turquoise dacnis Dacnis hartlaubi, further evidence of use of shade coffee plantations. Cotinga 15:34-36.
1997	Townsend’s solitaire. Myadestes townsendi.	government or NGO document	Bowen, R.V., 1997. Townsend’s solitaire. Myadestes townsendi. Report No. 269. The birds of North America. Academy of Natural Sciences and American Ornithologists' Union, Washington, D.C., U.S.A..
1993	Craveri’s murrelet - confirmed nesting and fledging age at San Pedro-Martir Island, Gulf of California.	journal article	Breese, D. et al., 1993. Craveri’s murrelet - confirmed nesting and fledging age at San Pedro-Martir Island, Gulf of California. Colonial Waterbirds 16:92-94.
1992	Birds of Vanuatu.	book	Bregulla, H.L., 1992. Birds of Vanuatu. Anthony Nelson, Oswestry, U.K..
2001	Wrens, dippers and thrashers.	book	Brewer, D. & MacKay, B.K. 2001. Wrens, dippers and thrashers. Christopher Helm, London, U.K..
1987	Breeding success of malleefowl Leipoa ocellata in central New South Wales.	journal article	Brickhill, J., 1987. Breeding success of malleefowl Leipoa ocellata in central New South Wales. Emu 87:42-45.
1993	Smith’s longspur (Calcarius pictus).	government or NGO document	Briskie, J.V., 1993. Smith’s longspur (Calcarius pictus). Report No. 34. The birds of North America. Academy of Natural Sciences and American Ornithologists' Union, Philadelphia and Washington, D.C., U.S.A..
1913	Nesting of some E. African Birds.	journal article	British Ornithologists’ Club, 1913. Nesting of some E. African Birds. Journal of the East Africa and Uganda Natural History Society 3:56-57.
1969	More bird weights from Zambia.	journal article	Britton, P.L. & Dowsett, R.J. 1969. More bird weights from Zambia. Ostrich 40:55-60.
1958	Notes on the breeding behaviour of the Cape Flycatcher Batis capensis.	journal article	Broekhuysen, G.J., 1958. Notes on the breeding behaviour of the Cape Flycatcher Batis capensis. Ostrich 29:143-152.
2004	New information on plumage, nesting, behaviour and vocalisations of the Bolivian swallow-tailed cotinga Phibalura flavirostris boliviana from the Apolo area of Madidi National Park, Bolivia.	journal article	Bromfield, G. et al., 2004. New information on plumage, nesting, behaviour and vocalisations of the Bolivian swallow-tailed cotinga Phibalura flavirostris boliviana from the Apolo area of Madidi National Park, Bolivia. Cotinga 21:63-67.
2004	Bird families of the world, Vol. 11. Albatrosses and petrels across the world.	book	Brooke, M., 2004. Bird families of the world, Vol. 11. Albatrosses and petrels across the world. Oxford University Press, Oxford, U.K..
1995	Nesting Henderson Reed Warblers (Acrocephalus vaughani taiti) studied by DNA fingerprinting: unrelated coalitions in a stable habitat?	journal article	Brooke, M.L. & Hartley, I.R. 1995. Nesting Henderson Reed Warblers (Acrocephalus vaughani taiti) studied by DNA fingerprinting: unrelated coalitions in a stable habitat? Auk 112:77-86.
1995	The diet of the Henderson Fruit Dove Ptilinopus insularis. 1. Field observations of fruit choice.	journal article	Brooke, M.L. & Jones, P.J. 1995. The diet of the Henderson Fruit Dove Ptilinopus insularis. 1. Field observations of fruit choice. Biological Journal of the Linnean Society 56:149-165.
1995	The breeding biology of the Gadfy petrels Pterodroma spp. of the Pitcaim islands: characteristics.	journal article	Brooke, M.L., 1995. The breeding biology of the Gadfy petrels Pterodroma spp. of the Pitcaim islands: characteristics. Biological Journal of the Linnean Society 56:213-231.
1958	Incubation and nestling periods revealed by Rhodesian nest record cards.	journal article	Brooke, R.K., 1958. Incubation and nestling periods revealed by Rhodesian nest record cards. Ostrich 29:133-136.
1962	Further incubation and nestling periods revealed by Rhodesian nest-record cards.	journal article	Brooke, R.K., 1962. Further incubation and nestling periods revealed by Rhodesian nest-record cards. Ostrich 33:23-25.
1989	Cuckoo hosts in Australia.	journal article	Brooker, M.G. & Brooker, L.C. 1989. Cuckoo hosts in Australia. Australian Zoological Reviews 2:1-67.
1984	The weka on Macquarie Island.	journal article	Brothers, N.P. & Skira, I.J. 1984. The weka on Macquarie Island. Notornis 31:145-154.
1993	Bell’s vireo (Vireo belli).	government or NGO document	Brown, B.T., 1993. Bell’s vireo (Vireo belli). Report No. 35. The birds of North America. Academy of Natural Sciences and American Ornithologists' Union, Philadelphia and Washington, D.C., U.S.A..
1992	Violet-green swallow (Tachycineta thalassina).	government or NGO document	Brown, C.R. et al., 1992. Violet-green swallow (Tachycineta thalassina). Report No. 14. The Birds of North America.. Academy of Natural Sciences and American Ornithologists' Union, Washington, D.C., U.S.A..
1968	Eagles, hawks and falcons of the world. Volume II.	book	Brown, L. & Amadon, D. 1968. Eagles, hawks and falcons of the world. Volume II. Country Life Books, Middlesex, U.K..
1982	The birds of Africa. Volume I.	book	Brown, L.H. et al., 1982. The birds of Africa. Volume I. Academic Press, London, U.K..
2001	Little-known African bird: observations on Loango slender-billed weaver Ploceus subpersonatus in Congo-Brazzaville.	journal article	Bulens, P. & Dowsett, R.J. 2001. Little-known African bird: observations on Loango slender-billed weaver Ploceus subpersonatus in Congo-Brazzaville. Bulletin of the African Bird Club 8:57-58.
1996	Rediscovery of the Pohnpei Mountain Starling (Aplonis pelzelni).	journal article	Burden, D.W., 1996. Rediscovery of the Pohnpei Mountain Starling (Aplonis pelzelni). Auk 113:229-230.
1980	Sexual size dimorphism and aging characters in the Lesser Sheathbill at Marion Island.	journal article	Burger, A.E., 1980. Sexual size dimorphism and aging characters in the Lesser Sheathbill at Marion Island. Ostrich 51:39-43.
1964	Some census notes on a colony of South African Cliff Swallows Petrochelidon spilodera (Sundevall).	journal article	Burgerjon, J.J., 1964. Some census notes on a colony of South African Cliff Swallows Petrochelidon spilodera (Sundevall). Ostrich 35:77-85.
2003	Avian biodiversity hotspots consortium: threat hotspots.	unpublished work	Burgess, M. et al., 2003. Avian biodiversity hotspots consortium: threat hotspots. Unpublished.
2003	Threat hotspots database.	unpublished work	Burgess, M. et al., 2003. Threat hotspots database. Unpublished.
1996	The conservation status of forest birds on Flores and Sumbawa, Indonesia.	journal article	Butchart, S.H.M. et al., 1996. The conservation status of forest birds on Flores and Sumbawa, Indonesia. Bird Conservation International 6:335-370.
1992	The black robin: saving the world’s most endangered bird.	book	Butler, D. & Merton, D. 1992. The black robin: saving the world’s most endangered bird. Oxford University Press, Auckland, New Zealand.
1992	Great blue heron (Ardea herodias).	government or NGO document	Butler, R.W., 1992. Great blue heron (Ardea herodias). Report No. 25. The birds of North America. Academy of Natural Sciences and American Ornithologists' Union, Philadelphia and Washington, D.C., U.S.A..
1996	The grey-necked picathartes Picathartes oreas on Bioko Island, Equatorial Guinea.	journal article	Butynski, T.M. et al., 1996. The grey-necked picathartes Picathartes oreas on Bioko Island, Equatorial Guinea. Ostrich 67:90-93.
1997	Rediscovery of the Congo bay owl.	journal article	Butynski, T.M. et al., 1997. Rediscovery of the Congo bay owl. Bulletin of the African Bird Club 4:32-35.
2003	Description of the nest and eggs of two Myrmeciza antbirds endemic to the Atlantic forest of Brazil.	journal article	Buzzetti, D.R.C. & Barnett, J.M. 2003. Description of the nest and eggs of two Myrmeciza antbirds endemic to the Atlantic forest of Brazil. Cotinga 20:89-93.
1992	Broad-tailed hummingbird (Selasphorus platycercus).	government or NGO document	Calder, W.A. & Calder, L.L. 1992. Broad-tailed hummingbird (Selasphorus platycercus). Report No. 16. The Birds of North America.. Academy of Natural Sciences and American Ornithologists' Union, Washington, D.C., U.S.A..
2002	The breeding biology of Gurney’s Sugarbird, Promerops gurneyi, in Qwaqwa National Park, Free State.	journal article	Calf, K.M. & Downs, C.T. 2002. The breeding biology of Gurney’s Sugarbird, Promerops gurneyi, in Qwaqwa National Park, Free State. Ostrich 73:1-4.
2003	Tracking time: Sokoke scops-owl.	journal article	Cameron, A., 2003. Tracking time: Sokoke scops-owl. Africa Birds and Birding 8:44-50.
1999	The nest and nestlings of Cape Verde Cane Warbler Acrocephalus brevipennis.	journal article	Castell, P. (1), 1999. The nest and nestlings of Cape Verde Cane Warbler Acrocephalus brevipennis. Bulletin of the African Bird Club 6:100.
1999	Notes on the breeding biology of Raso Lark Alauda razae.	journal article	Castell, P. (2), 1999. Notes on the breeding biology of Raso Lark Alauda razae. Bulletin of the African Bird Club 6:103-106.
2000	Notes on the breeding biology of several species in north-west Africa.	journal article	Castell, P., 2000. Notes on the breeding biology of several species in north-west Africa. Bulletin of the African Bird Club 7:104-106.
2003	Life history traits and food supplementation affect productivity in a translocated population of the endangered hihi (Stitchbird, Notiomystis cincta).	journal article	Castro, I. et al., 2003. Life history traits and food supplementation affect productivity in a translocated population of the endangered hihi (Stitchbird, Notiomystis cincta). Biological Conservation 114:271-280.
2000	Swifts: a guide to the swifts and treeswifts of the world.	book	Chantler, P. & Driessens, G. 2000. Swifts: a guide to the swifts and treeswifts of the world. Pica Press, Sussex, U.K..
1954	The birds of the Belgian Congo. Part 4.	journal article	Chapin, J.P., 1954. The birds of the Belgian Congo. Part 4. Bulletin of the American Museum of Natural History 75:B: 372-373.
1939	The birds of the Malay Peninsula. A general account of the birds inhabiting the region from the Isthmus of Kra to Singapore with the adjacent islands. Vol. IV: The birds of the low-country jungle and scrub.	book	Chasen, F.N., 1939. The birds of the Malay Peninsula. A general account of the birds inhabiting the region from the Isthmus of Kra to Singapore with the adjacent islands. Vol. IV: The birds of the low-country jungle and scrub. Witherby, H.F. & G., London, U.K..
2001	Sunbirds: a guide to the sunbirds, flowerpeckers, spiderhunters and sugarbirds of the world.	book	Cheke, R.A. et al., 2001. Sunbirds: a guide to the sunbirds, flowerpeckers, spiderhunters and sugarbirds of the world. Christopher Helm, London, U.K..
1963	Taxonomic notes on Southern African Acrocephalus baeticatus (Vieillot). In Short Notes.	journal article	Clancey, P.A. (2), 1963. Taxonomic notes on Southern African Acrocephalus baeticatus (Vieillot). In Short Notes. Ostrich 34:168-169.
1965	The races of Oceanites oceanicus (Kuhl) occurring in South African waters. In Short Notes.	journal article	Clancey, P.A. (2), 1965. The races of Oceanites oceanicus (Kuhl) occurring in South African waters. In Short Notes. Ostrich 36:142-143.
1966	Subspeciation in the Southern African populations of the Sabota Lark Mirafra sabota Smith.	journal article	Clancey, P.A. (2), 1966. Subspeciation in the Southern African populations of the Sabota Lark Mirafra sabota Smith. Ostrich 37:207-213.
1965	Systematic notes on Emberiza cabanisi in the South African sub-region.	journal article	Clancey, P.A. (3), 1965. Systematic notes on Emberiza cabanisi in the South African sub-region. Ostrich 36:199-200.
1958	The South African races of the Yellow-throated Longclaw Macronyx croceus (Vieillot).	journal article	Clancey, P.A., 1958. The South African races of the Yellow-throated Longclaw Macronyx croceus (Vieillot). Ostrich 29:75-78.
1959	The South African races of the Brown-hooded Kingfisher Halcyon albiventris (Scopoli).	journal article	Clancey, P.A., 1959. The South African races of the Brown-hooded Kingfisher Halcyon albiventris (Scopoli). Ostrich 30:77-81.
1962	The South African races of the Familiar Chat Cercomela familiaris (Stephens).	journal article	Clancey, P.A., 1962. The South African races of the Familiar Chat Cercomela familiaris (Stephens). Ostrich 33:24-28.
1963	Notes on the South African races of the Scarlet-chested Sunbird Nectarinia senegalensis (Linnaeus).	journal article	Clancey, P.A., 1963. Notes on the South African races of the Scarlet-chested Sunbird Nectarinia senegalensis (Linnaeus). Ostrich 34:97-98.
1965	A revision of the Southern African races of the Cardinal Woodpecker Dendropicos fuscescens (Vieillot).	journal article	Clancey, P.A., 1965. A revision of the Southern African races of the Cardinal Woodpecker Dendropicos fuscescens (Vieillot). Ostrich 36:17-28.
1966	The South African races of Bradornis pallidus (Mueller).	journal article	Clancey, P.A., 1966. The South African races of Bradornis pallidus (Mueller). Ostrich 37:37-41.
1985	Species limits in the Long-billed Pipits of the Southern Afrotropics.	journal article	Clancey, P.A., 1985. Species limits in the Long-billed Pipits of the Southern Afrotropics. Ostrich 56:157-169.
1969	The breeding of the Hottentot Teal.	journal article	Clark, A., 1969. The breeding of the Hottentot Teal. Ostrich 40:33-36.
1976	Observations on the breeding of Whistling Ducks in Southern Africa.	journal article	Clark, A., 1976. Observations on the breeding of Whistling Ducks in Southern Africa. Ostrich 47:59-64.
2001	First record of Cassin’s Hawk-Eagle Spizaetus africanus for Kenya.	journal article	Clark, W.S. & Edelstam, C. 2001. First record of Cassin’s Hawk-Eagle Spizaetus africanus for Kenya. Bulletin of the African Bird Club 8:138-139.
1998	Field identification of Phylloscartes and Phyllomyias tyrannulets in the Atlantic forest region.	journal article	Clay, R.P. et al., 1998. Field identification of Phylloscartes and Phyllomyias tyrannulets in the Atlantic forest region. Cotinga 10:82-95.
1998	Nightjars: a guide to the nightjars, nighthawks and their relatives.	book	Cleere, N. & Nurney, D. 1998. Nightjars: a guide to the nightjars, nighthawks and their relatives. Yale University Press, Yale, CT, U.S.A..
2000	Thrushes.	book	Clement, P. & Hathway, R. 2000. Thrushes. Christopher Helm, London, U.K..
1993	Finches and sparrows.	book	Clement, P. et al., 1993. Finches and sparrows. Christopher Helm, London, U.K..
1973	Pink-billed parrot finch near Nailagosakelo Creek, Southern Viti Levu, Fiji.	journal article	Clunie, F., 1973. Pink-billed parrot finch near Nailagosakelo Creek, Southern Viti Levu, Fiji. Notornis 20:202-210.
2001	Birds of New Guinea and the Bismarck Archipelago.	book	Coates, B.J. & Peckover, W.S. 2001. Birds of New Guinea and the Bismarck Archipelago. Dove Publications, Alderley, Qld., Australia.
1997	A guide to the birds of Wallacea: Sulawesi, the Moluccas and Lesser Sunda Islands, Indonesia.	book	Coates, B.J. et al., 1997. A guide to the birds of Wallacea: Sulawesi, the Moluccas and Lesser Sunda Islands, Indonesia. Dove Publications, Alderley, Qld., Australia.
1985	The birds of New Guinea. Volume 1.	book	Coates, B.J., 1985. The birds of New Guinea. Volume 1. Dove Publications, Alderley, Qld., Australia.
1992	The breeding season of three species of kiwi (Apteryx) in captivity as determined from egg-laying dates.	journal article	Cockrem, J.F. et al., 1992. The breeding season of three species of kiwi (Apteryx) in captivity as determined from egg-laying dates. Journal of Zoology, London 226:95-107.
2000	Antbird guilds in the lowland Caribbean rainforest of southeast Nicaragua.	journal article	Cody, M., 2000. Antbird guilds in the lowland Caribbean rainforest of southeast Nicaragua. Condor 102:784-794.
1982	The biology of the Orangebreasted Waxbill.	journal article	Colahan, B.D., 1982. The biology of the Orangebreasted Waxbill. Ostrich 53:1-30.
2002	Incubation behaviour and egg physiology of kiwi (Apteryx spp.) in natural habitats.	journal article	Colbourne, R., 2002. Incubation behaviour and egg physiology of kiwi (Apteryx spp.) in natural habitats. New Zealand Journal of Ecology 26:129-138.
1984	Nests and eggs of some African Nightjars.	journal article	Colebrook-Robjent, J.F.R., 1984. Nests and eggs of some African Nightjars. Ostrich 55:5-11.
1994	Birds to watch 2: the world list of threatened birds.	book	Collar, N.J. et al., 1994. Birds to watch 2: the world list of threatened birds. Birdlife International, Cambridge, U.K..
1999	Threatened Birds of the Philippines.	book	Collar, N.J. et al., 1999. Threatened Birds of the Philippines. Birdlife International, Cambridge, U.K..
2001	Threatened birds of Asia. Volumes 1 & 2.	book	Collar, N.J. et al., 2001. Threatened birds of Asia. Volumes 1 & 2. Birdlife International, Cambridge, U.K..
1982	Extracts from Red Data Book Birds of Africa and associated islands	government or NGO document	Collar, N.J., 1982. Extracts from Red Data Book Birds of Africa and associated islands. International Bird Red Data Book, 3rd edition, part 1. International Council for Bird Preservation, Cambridge, U.K..
2003	Australian Bureau of Meteorology: average annual rainfall.	web document	Commonwealth of Australia, Bureau of Meteorology, 2003. Australian Bureau of Meteorology: average annual rainfall. Retrieved 17/6/2003 from http://www.bom.gov.au/cgi-bin/climate/cgi_bin_scripts/annual_rnfall.cgi.
1992	Golden-winged warbler (Vermivora chrysoptera).	government or NGO document	Confer, J.L., 1992. Golden-winged warbler (Vermivora chrysoptera). Report No. 20. The birds of North America. Academy of Natural Sciences and American Ornithologists' Union, Philadelphia and Washington, D.C., U.S.A..
2001	The red-cockaded woodpecker - surviving a fire maintained ecosystem.	book	Conner, R.N. et al., 2001. The red-cockaded woodpecker - surviving a fire maintained ecosystem. University of Texas Press, Texas, U.S.A..
1985	Biology of the Bank Cormorant, Part 2: morphometrics, plumage, bare parts and moult.	journal article	Cooper, J., 1985. Biology of the Bank Cormorant, Part 2: morphometrics, plumage, bare parts and moult. Ostrich 56:79-85.
1987	Biology of the Bank Cormorant, Part 5: Clutch size, eggs and incubation.	journal article	Cooper, J., 1987. Biology of the Bank Cormorant, Part 5: Clutch size, eggs and incubation. Ostrich 58:1-8.
[truncated: 705 more rows]
